# Supplementary material for: Electromagnetic fields alter the motility of metastatic breast cancer cells
Source: Commun Biol. 2019 Aug 8;2:303. doi: 10.1038/s42003-019-0550-z (PMC6687738; doi:10.1038/s42003-019-0550-z)
Supplement: Supplementary file 4 — Supplementary Data 1 [file 42003_2019_550_MOESM4_ESM.xlsx]

## Sheet: MDA-MB-231 Speed
N	Cell Line	Condition	EGF	iEF	Akt	Speed
1	MDA-MB-231	Control	-	-	-	0.28
1	MDA-MB-231	Control	-	-	-	0.148
1	MDA-MB-231	Control	-	-	-	0.231
1	MDA-MB-231	Control	-	-	-	0.211
1	MDA-MB-231	Control	-	-	-	0.227
1	MDA-MB-231	Control	-	-	-	0.415
1	MDA-MB-231	Control	-	-	-	0.273
1	MDA-MB-231	Control	-	-	-	0.42
1	MDA-MB-231	Control	-	-	-	0.164
1	MDA-MB-231	Control	-	-	-	0.172
1	MDA-MB-231	Control	-	-	-	0.173
1	MDA-MB-231	Control	-	-	-	0.206
1	MDA-MB-231	Control	-	-	-	0.293
1	MDA-MB-231	Control	-	-	-	0.148
1	MDA-MB-231	Control	-	-	-	0.198
1	MDA-MB-231	Control	-	-	-	0.356
1	MDA-MB-231	Control	-	-	-	0.122
1	MDA-MB-231	Control	-	-	-	0.326
1	MDA-MB-231	Control	-	-	-	0.182
1	MDA-MB-231	Control	-	-	-	0.317
1	MDA-MB-231	Control	-	-	-	0.378
1	MDA-MB-231	Control	-	-	-	0.209
1	MDA-MB-231	Control	-	-	-	0.178
1	MDA-MB-231	Control	-	-	-	0.218
1	MDA-MB-231	Control	-	-	-	0.203
1	MDA-MB-231	Control	-	-	-	0.162
1	MDA-MB-231	Control	-	-	-	0.247
1	MDA-MB-231	Control	-	-	-	0.182
1	MDA-MB-231	Control	-	-	-	0.311
1	MDA-MB-231	Control	-	-	-	0.232
1	MDA-MB-231	Control	-	-	-	0.163
1	MDA-MB-231	Control	-	-	-	0.229
1	MDA-MB-231	Control	-	-	-	0.288
1	MDA-MB-231	Control	-	-	-	0.22
1	MDA-MB-231	Control	-	-	-	0.465
1	MDA-MB-231	Control	-	-	-	0.293
1	MDA-MB-231	Control	-	-	-	0.401
1	MDA-MB-231	Control	-	-	-	0.272
1	MDA-MB-231	Control	-	-	-	0.437
1	MDA-MB-231	Control	-	-	-	0.311
1	MDA-MB-231	Control	-	-	-	0.166
1	MDA-MB-231	Control	-	-	-	0.545
1	MDA-MB-231	Control	-	-	-	0.459
1	MDA-MB-231	Control	-	-	-	0.232
1	MDA-MB-231	Control	-	-	-	0.518
1	MDA-MB-231	Control	-	-	-	0.198
1	MDA-MB-231	Control	-	-	-	0.249
1	MDA-MB-231	Control	-	-	-	0.24
1	MDA-MB-231	Control	-	-	-	0.106
1	MDA-MB-231	Control	-	-	-	0.245
1	MDA-MB-231	Control	-	-	-	0.441
1	MDA-MB-231	Control	-	-	-	0.285
1	MDA-MB-231	Control	-	-	-	0.38
1	MDA-MB-231	Control	-	-	-	0.684
1	MDA-MB-231	Control	-	-	-	0.228
1	MDA-MB-231	Control	-	-	-	0.283
1	MDA-MB-231	Control	-	-	-	0.649
1	MDA-MB-231	Control	-	-	-	0.145
1	MDA-MB-231	Control	-	-	-	0.378
1	MDA-MB-231	Control	-	-	-	0.314
1	MDA-MB-231	Control	-	-	-	0.189
1	MDA-MB-231	Control	-	-	-	0.276
1	MDA-MB-231	Control	-	-	-	0.173
1	MDA-MB-231	Control	-	-	-	0.443
1	MDA-MB-231	Control	-	-	-	0.684
1	MDA-MB-231	Control	-	-	-	0.496
1	MDA-MB-231	Control	-	-	-	0.16
1	MDA-MB-231	Control	-	-	-	0.23
1	MDA-MB-231	Control	-	-	-	0.135
1	MDA-MB-231	Control	-	-	-	0.158
1	MDA-MB-231	Control	-	-	-	0.328
1	MDA-MB-231	Control	-	-	-	0.261
1	MDA-MB-231	Control	-	-	-	0.195
1	MDA-MB-231	Control	-	-	-	0.32
1	MDA-MB-231	Control	-	-	-	0.177
1	MDA-MB-231	Control	-	-	-	0.393
1	MDA-MB-231	Control	-	-	-	0.087
1	MDA-MB-231	Control	-	-	-	0.58
1	MDA-MB-231	Control	-	-	-	0.157
1	MDA-MB-231	Control	-	-	-	0.127
1	MDA-MB-231	Control	-	-	-	0.14
1	MDA-MB-231	Control	-	-	-	0.329
1	MDA-MB-231	Control	-	-	-	0.831
1	MDA-MB-231	Control	-	-	-	0.476
1	MDA-MB-231	Control	-	-	-	0.278
1	MDA-MB-231	Control	-	-	-	0.117
1	MDA-MB-231	Control	-	-	-	0.241
1	MDA-MB-231	Control	-	-	-	0.246
1	MDA-MB-231	Control	-	-	-	1.15
1	MDA-MB-231	Control	-	-	-	0.3
1	MDA-MB-231	Control	-	-	-	0.186
1	MDA-MB-231	Control	-	-	-	0.325
1	MDA-MB-231	Control	-	-	-	0.161
1	MDA-MB-231	Control	-	-	-	0.388
1	MDA-MB-231	Control	-	-	-	0.454
1	MDA-MB-231	Control	-	-	-	0.187
1	MDA-MB-231	Control	-	-	-	0.16
1	MDA-MB-231	Control	-	-	-	0.528
1	MDA-MB-231	Control	-	-	-	1
1	MDA-MB-231	Control	-	-	-	0.191
1	MDA-MB-231	Control	-	-	-	0.387
1	MDA-MB-231	Control	-	-	-	0.186
1	MDA-MB-231	Control	-	-	-	0.304
1	MDA-MB-231	Control	-	-	-	0.406
1	MDA-MB-231	Control	-	-	-	0.09
1	MDA-MB-231	Control	-	-	-	0.19
1	MDA-MB-231	Control	-	-	-	0.451
2	MDA-MB-231	Control	-	-	-	0.542
2	MDA-MB-231	Control	-	-	-	0.197
2	MDA-MB-231	Control	-	-	-	0.451
2	MDA-MB-231	Control	-	-	-	0.225
2	MDA-MB-231	Control	-	-	-	0.625
2	MDA-MB-231	Control	-	-	-	0.156
2	MDA-MB-231	Control	-	-	-	0.242
2	MDA-MB-231	Control	-	-	-	0.363
2	MDA-MB-231	Control	-	-	-	0.249
2	MDA-MB-231	Control	-	-	-	0.298
2	MDA-MB-231	Control	-	-	-	0.973
2	MDA-MB-231	Control	-	-	-	0.367
2	MDA-MB-231	Control	-	-	-	0.155
2	MDA-MB-231	Control	-	-	-	0.192
2	MDA-MB-231	Control	-	-	-	0.269
2	MDA-MB-231	Control	-	-	-	0.198
2	MDA-MB-231	Control	-	-	-	0.108
2	MDA-MB-231	Control	-	-	-	0.457
2	MDA-MB-231	Control	-	-	-	0.257
2	MDA-MB-231	Control	-	-	-	0.158
2	MDA-MB-231	Control	-	-	-	0.218
2	MDA-MB-231	Control	-	-	-	0.306
2	MDA-MB-231	Control	-	-	-	0.279
2	MDA-MB-231	Control	-	-	-	0.296
2	MDA-MB-231	Control	-	-	-	0.865
2	MDA-MB-231	Control	-	-	-	0.208
2	MDA-MB-231	Control	-	-	-	0.251
2	MDA-MB-231	Control	-	-	-	0.417
2	MDA-MB-231	Control	-	-	-	0.278
2	MDA-MB-231	Control	-	-	-	0.242
2	MDA-MB-231	Control	-	-	-	0.141
2	MDA-MB-231	Control	-	-	-	0.198
2	MDA-MB-231	Control	-	-	-	0.46
2	MDA-MB-231	Control	-	-	-	0.245
2	MDA-MB-231	Control	-	-	-	0.178
2	MDA-MB-231	Control	-	-	-	0.177
2	MDA-MB-231	Control	-	-	-	0.155
2	MDA-MB-231	Control	-	-	-	0.136
2	MDA-MB-231	Control	-	-	-	0.136
2	MDA-MB-231	Control	-	-	-	0.194
2	MDA-MB-231	Control	-	-	-	0.164
2	MDA-MB-231	Control	-	-	-	0.146
2	MDA-MB-231	Control	-	-	-	0.202
2	MDA-MB-231	Control	-	-	-	0.288
2	MDA-MB-231	Control	-	-	-	0.25
2	MDA-MB-231	Control	-	-	-	0.247
2	MDA-MB-231	Control	-	-	-	0.188
2	MDA-MB-231	Control	-	-	-	0.495
2	MDA-MB-231	Control	-	-	-	0.182
2	MDA-MB-231	Control	-	-	-	0.585
2	MDA-MB-231	Control	-	-	-	0.33
2	MDA-MB-231	Control	-	-	-	0.432
2	MDA-MB-231	Control	-	-	-	0.143
2	MDA-MB-231	Control	-	-	-	0.582
2	MDA-MB-231	Control	-	-	-	0.187
2	MDA-MB-231	Control	-	-	-	0.24
2	MDA-MB-231	Control	-	-	-	0.175
2	MDA-MB-231	Control	-	-	-	0.657
2	MDA-MB-231	Control	-	-	-	0.192
2	MDA-MB-231	Control	-	-	-	0.184
2	MDA-MB-231	Control	-	-	-	0.516
2	MDA-MB-231	Control	-	-	-	0.286
2	MDA-MB-231	Control	-	-	-	0.548
2	MDA-MB-231	Control	-	-	-	0.407
2	MDA-MB-231	Control	-	-	-	0.173
2	MDA-MB-231	Control	-	-	-	0.297
2	MDA-MB-231	Control	-	-	-	0.121
2	MDA-MB-231	Control	-	-	-	0.328
2	MDA-MB-231	Control	-	-	-	0.124
2	MDA-MB-231	Control	-	-	-	0.108
2	MDA-MB-231	Control	-	-	-	0.372
2	MDA-MB-231	Control	-	-	-	0.092
2	MDA-MB-231	Control	-	-	-	0.385
2	MDA-MB-231	Control	-	-	-	0.135
2	MDA-MB-231	Control	-	-	-	0.341
2	MDA-MB-231	Control	-	-	-	0.131
2	MDA-MB-231	Control	-	-	-	0.129
2	MDA-MB-231	Control	-	-	-	0.156
2	MDA-MB-231	Control	-	-	-	0.167
2	MDA-MB-231	Control	-	-	-	0.303
2	MDA-MB-231	Control	-	-	-	0.101
2	MDA-MB-231	Control	-	-	-	0.272
2	MDA-MB-231	Control	-	-	-	0.176
2	MDA-MB-231	Control	-	-	-	0.271
2	MDA-MB-231	Control	-	-	-	0.43
2	MDA-MB-231	Control	-	-	-	0.532
2	MDA-MB-231	Control	-	-	-	0.155
2	MDA-MB-231	Control	-	-	-	0.169
2	MDA-MB-231	Control	-	-	-	0.096
2	MDA-MB-231	Control	-	-	-	0.128
2	MDA-MB-231	Control	-	-	-	0.145
2	MDA-MB-231	Control	-	-	-	0.116
2	MDA-MB-231	Control	-	-	-	0.134
2	MDA-MB-231	Control	-	-	-	0.823
2	MDA-MB-231	Control	-	-	-	0.822
2	MDA-MB-231	Control	-	-	-	0.944
2	MDA-MB-231	Control	-	-	-	0.309
2	MDA-MB-231	Control	-	-	-	0.181
2	MDA-MB-231	Control	-	-	-	0.307
2	MDA-MB-231	Control	-	-	-	0.497
2	MDA-MB-231	Control	-	-	-	0.556
2	MDA-MB-231	Control	-	-	-	0.283
2	MDA-MB-231	Control	-	-	-	0.464
2	MDA-MB-231	Control	-	-	-	0.481
2	MDA-MB-231	Control	-	-	-	0.425
2	MDA-MB-231	Control	-	-	-	0.356
2	MDA-MB-231	Control	-	-	-	0.642
3	MDA-MB-231	Control	-	-	-	0.649
3	MDA-MB-231	Control	-	-	-	0.249
3	MDA-MB-231	Control	-	-	-	0.201
3	MDA-MB-231	Control	-	-	-	0.424
3	MDA-MB-231	Control	-	-	-	0.488
3	MDA-MB-231	Control	-	-	-	0.748
3	MDA-MB-231	Control	-	-	-	0.171
3	MDA-MB-231	Control	-	-	-	0.166
3	MDA-MB-231	Control	-	-	-	0.752
3	MDA-MB-231	Control	-	-	-	0.197
3	MDA-MB-231	Control	-	-	-	0.245
3	MDA-MB-231	Control	-	-	-	0.207
3	MDA-MB-231	Control	-	-	-	0.325
3	MDA-MB-231	Control	-	-	-	0.517
3	MDA-MB-231	Control	-	-	-	0.5
3	MDA-MB-231	Control	-	-	-	0.424
3	MDA-MB-231	Control	-	-	-	0.279
3	MDA-MB-231	Control	-	-	-	0.59
3	MDA-MB-231	Control	-	-	-	0.329
3	MDA-MB-231	Control	-	-	-	0.302
3	MDA-MB-231	Control	-	-	-	0.197
3	MDA-MB-231	Control	-	-	-	0.369
3	MDA-MB-231	Control	-	-	-	0.309
3	MDA-MB-231	Control	-	-	-	0.684
3	MDA-MB-231	Control	-	-	-	0.465
3	MDA-MB-231	Control	-	-	-	0.354
3	MDA-MB-231	Control	-	-	-	0.345
3	MDA-MB-231	Control	-	-	-	0.331
3	MDA-MB-231	Control	-	-	-	0.178
3	MDA-MB-231	Control	-	-	-	0.157
3	MDA-MB-231	Control	-	-	-	0.135
3	MDA-MB-231	Control	-	-	-	0.8
3	MDA-MB-231	Control	-	-	-	0.109
3	MDA-MB-231	Control	-	-	-	0.217
3	MDA-MB-231	Control	-	-	-	0.269
3	MDA-MB-231	Control	-	-	-	0.246
3	MDA-MB-231	Control	-	-	-	0.574
3	MDA-MB-231	Control	-	-	-	0.303
3	MDA-MB-231	Control	-	-	-	0.389
3	MDA-MB-231	Control	-	-	-	0.318
3	MDA-MB-231	Control	-	-	-	0.554
3	MDA-MB-231	Control	-	-	-	0.896
3	MDA-MB-231	Control	-	-	-	0.436
3	MDA-MB-231	Control	-	-	-	0.366
3	MDA-MB-231	Control	-	-	-	0.746
3	MDA-MB-231	Control	-	-	-	0.372
3	MDA-MB-231	Control	-	-	-	0.306
3	MDA-MB-231	Control	-	-	-	0.187
3	MDA-MB-231	Control	-	-	-	0.528
3	MDA-MB-231	Control	-	-	-	0.36
3	MDA-MB-231	Control	-	-	-	0.284
3	MDA-MB-231	Control	-	-	-	0.801
3	MDA-MB-231	Control	-	-	-	0.274
3	MDA-MB-231	Control	-	-	-	0.658
3	MDA-MB-231	Control	-	-	-	0.251
3	MDA-MB-231	Control	-	-	-	0.577
3	MDA-MB-231	Control	-	-	-	0.23
3	MDA-MB-231	Control	-	-	-	0.28
3	MDA-MB-231	Control	-	-	-	0.289
3	MDA-MB-231	Control	-	-	-	0.445
3	MDA-MB-231	Control	-	-	-	0.323
3	MDA-MB-231	Control	-	-	-	0.125
3	MDA-MB-231	Control	-	-	-	0.406
3	MDA-MB-231	Control	-	-	-	0.312
3	MDA-MB-231	Control	-	-	-	0.171
3	MDA-MB-231	Control	-	-	-	0.461
3	MDA-MB-231	Control	-	-	-	0.509
3	MDA-MB-231	Control	-	-	-	0.133
3	MDA-MB-231	Control	-	-	-	0.254
3	MDA-MB-231	Control	-	-	-	0.342
3	MDA-MB-231	Control	-	-	-	0.188
3	MDA-MB-231	Control	-	-	-	0.301
3	MDA-MB-231	Control	-	-	-	0.596
3	MDA-MB-231	Control	-	-	-	0.489
3	MDA-MB-231	Control	-	-	-	0.485
3	MDA-MB-231	Control	-	-	-	0.507
3	MDA-MB-231	Control	-	-	-	1.094
3	MDA-MB-231	Control	-	-	-	0.423
3	MDA-MB-231	Control	-	-	-	0.461
3	MDA-MB-231	Control	-	-	-	0.153
3	MDA-MB-231	Control	-	-	-	0.612
3	MDA-MB-231	Control	-	-	-	0.304
3	MDA-MB-231	Control	-	-	-	0.348
3	MDA-MB-231	Control	-	-	-	0.256
3	MDA-MB-231	Control	-	-	-	0.179
3	MDA-MB-231	Control	-	-	-	0.478
3	MDA-MB-231	Control	-	-	-	0.466
3	MDA-MB-231	Control	-	-	-	0.25
3	MDA-MB-231	Control	-	-	-	0.506
3	MDA-MB-231	Control	-	-	-	0.287
3	MDA-MB-231	Control	-	-	-	0.503
3	MDA-MB-231	Control	-	-	-	0.444
3	MDA-MB-231	Control	-	-	-	0.459
3	MDA-MB-231	Control	-	-	-	0.496
3	MDA-MB-231	Control	-	-	-	0.249
3	MDA-MB-231	Control	-	-	-	0.463
3	MDA-MB-231	Control	-	-	-	0.552
3	MDA-MB-231	Control	-	-	-	0.356
3	MDA-MB-231	Control	-	-	-	0.474
3	MDA-MB-231	Control	-	-	-	0.365
3	MDA-MB-231	Control	-	-	-	0.251
3	MDA-MB-231	Control	-	-	-	0.41
1	MDA-MB-231	iEF+-	-	↑	-	0.241
1	MDA-MB-231	iEF+-	-	↑	-	0.127
1	MDA-MB-231	iEF+-	-	↑	-	0.298
1	MDA-MB-231	iEF+-	-	↑	-	0.241
1	MDA-MB-231	iEF+-	-	↑	-	0.428
1	MDA-MB-231	iEF+-	-	↑	-	0.202
1	MDA-MB-231	iEF+-	-	↑	-	0.287
1	MDA-MB-231	iEF+-	-	↑	-	0.254
1	MDA-MB-231	iEF+-	-	↑	-	0.315
1	MDA-MB-231	iEF+-	-	↑	-	0.589
1	MDA-MB-231	iEF+-	-	↑	-	0.26
1	MDA-MB-231	iEF+-	-	↑	-	0.469
1	MDA-MB-231	iEF+-	-	↑	-	0.822
1	MDA-MB-231	iEF+-	-	↑	-	0.505
1	MDA-MB-231	iEF+-	-	↑	-	0.308
1	MDA-MB-231	iEF+-	-	↑	-	0.338
1	MDA-MB-231	iEF+-	-	↑	-	0.221
1	MDA-MB-231	iEF+-	-	↑	-	0.343
1	MDA-MB-231	iEF+-	-	↑	-	0.246
1	MDA-MB-231	iEF+-	-	↑	-	0.277
1	MDA-MB-231	iEF+-	-	↑	-	0.279
1	MDA-MB-231	iEF+-	-	↑	-	0.328
1	MDA-MB-231	iEF+-	-	↑	-	0.225
1	MDA-MB-231	iEF+-	-	↑	-	0.167
1	MDA-MB-231	iEF+-	-	↑	-	0.448
1	MDA-MB-231	iEF+-	-	↑	-	0.324
1	MDA-MB-231	iEF+-	-	↑	-	0.436
1	MDA-MB-231	iEF+-	-	↑	-	0.819
1	MDA-MB-231	iEF+-	-	↑	-	0.226
1	MDA-MB-231	iEF+-	-	↑	-	0.499
1	MDA-MB-231	iEF+-	-	↑	-	0.593
1	MDA-MB-231	iEF+-	-	↑	-	0.289
1	MDA-MB-231	iEF+-	-	↑	-	0.361
1	MDA-MB-231	iEF+-	-	↑	-	0.27
2	MDA-MB-231	iEF+-	-	↑	-	0.302
2	MDA-MB-231	iEF+-	-	↑	-	0.457
2	MDA-MB-231	iEF+-	-	↑	-	0.391
2	MDA-MB-231	iEF+-	-	↑	-	0.272
2	MDA-MB-231	iEF+-	-	↑	-	0.361
2	MDA-MB-231	iEF+-	-	↑	-	0.356
2	MDA-MB-231	iEF+-	-	↑	-	0.214
2	MDA-MB-231	iEF+-	-	↑	-	0.304
2	MDA-MB-231	iEF+-	-	↑	-	0.439
2	MDA-MB-231	iEF+-	-	↑	-	0.192
2	MDA-MB-231	iEF+-	-	↑	-	0.437
2	MDA-MB-231	iEF+-	-	↑	-	0.22
2	MDA-MB-231	iEF+-	-	↑	-	1.639
2	MDA-MB-231	iEF+-	-	↑	-	0.591
2	MDA-MB-231	iEF+-	-	↑	-	0.603
2	MDA-MB-231	iEF+-	-	↑	-	0.519
2	MDA-MB-231	iEF+-	-	↑	-	0.296
2	MDA-MB-231	iEF+-	-	↑	-	0.174
2	MDA-MB-231	iEF+-	-	↑	-	0.253
2	MDA-MB-231	iEF+-	-	↑	-	0.407
2	MDA-MB-231	iEF+-	-	↑	-	0.342
2	MDA-MB-231	iEF+-	-	↑	-	0.316
2	MDA-MB-231	iEF+-	-	↑	-	0.323
2	MDA-MB-231	iEF+-	-	↑	-	0.631
2	MDA-MB-231	iEF+-	-	↑	-	0.587
2	MDA-MB-231	iEF+-	-	↑	-	0.765
2	MDA-MB-231	iEF+-	-	↑	-	0.831
2	MDA-MB-231	iEF+-	-	↑	-	0.171
2	MDA-MB-231	iEF+-	-	↑	-	0.127
2	MDA-MB-231	iEF+-	-	↑	-	0.157
2	MDA-MB-231	iEF+-	-	↑	-	0.332
2	MDA-MB-231	iEF+-	-	↑	-	0.346
2	MDA-MB-231	iEF+-	-	↑	-	0.359
3	MDA-MB-231	iEF+-	-	↑	-	0.379
3	MDA-MB-231	iEF+-	-	↑	-	0.299
3	MDA-MB-231	iEF+-	-	↑	-	0.25
3	MDA-MB-231	iEF+-	-	↑	-	0.569
3	MDA-MB-231	iEF+-	-	↑	-	0.723
3	MDA-MB-231	iEF+-	-	↑	-	0.288
3	MDA-MB-231	iEF+-	-	↑	-	0.517
3	MDA-MB-231	iEF+-	-	↑	-	0.217
3	MDA-MB-231	iEF+-	-	↑	-	0.258
3	MDA-MB-231	iEF+-	-	↑	-	0.553
3	MDA-MB-231	iEF+-	-	↑	-	0.3
3	MDA-MB-231	iEF+-	-	↑	-	0.261
3	MDA-MB-231	iEF+-	-	↑	-	0.285
3	MDA-MB-231	iEF+-	-	↑	-	0.214
3	MDA-MB-231	iEF+-	-	↑	-	0.432
3	MDA-MB-231	iEF+-	-	↑	-	0.536
3	MDA-MB-231	iEF+-	-	↑	-	0.166
3	MDA-MB-231	iEF+-	-	↑	-	0.362
3	MDA-MB-231	iEF+-	-	↑	-	0.255
3	MDA-MB-231	iEF+-	-	↑	-	0.166
3	MDA-MB-231	iEF+-	-	↑	-	0.376
3	MDA-MB-231	iEF+-	-	↑	-	0.167
3	MDA-MB-231	iEF+-	-	↑	-	0.172
3	MDA-MB-231	iEF+-	-	↑	-	0.513
3	MDA-MB-231	iEF+-	-	↑	-	0.144
3	MDA-MB-231	iEF+-	-	↑	-	0.395
3	MDA-MB-231	iEF+-	-	↑	-	0.31
3	MDA-MB-231	iEF+-	-	↑	-	0.098
3	MDA-MB-231	iEF+-	-	↑	-	0.689
3	MDA-MB-231	iEF+-	-	↑	-	0.245
3	MDA-MB-231	iEF+-	-	↑	-	0.902
3	MDA-MB-231	iEF+-	-	↑	-	0.284
3	MDA-MB-231	iEF+-	-	↑	-	0.262
1	MDA-MB-231	iEF--	-	↓	-	1.147
1	MDA-MB-231	iEF--	-	↓	-	0.628
1	MDA-MB-231	iEF--	-	↓	-	0.888
1	MDA-MB-231	iEF--	-	↓	-	0.267
1	MDA-MB-231	iEF--	-	↓	-	0.389
1	MDA-MB-231	iEF--	-	↓	-	0.221
1	MDA-MB-231	iEF--	-	↓	-	0.347
1	MDA-MB-231	iEF--	-	↓	-	0.23
1	MDA-MB-231	iEF--	-	↓	-	0.245
1	MDA-MB-231	iEF--	-	↓	-	0.607
1	MDA-MB-231	iEF--	-	↓	-	0.643
1	MDA-MB-231	iEF--	-	↓	-	0.396
1	MDA-MB-231	iEF--	-	↓	-	0.346
1	MDA-MB-231	iEF--	-	↓	-	0.191
1	MDA-MB-231	iEF--	-	↓	-	0.178
1	MDA-MB-231	iEF--	-	↓	-	0.451
1	MDA-MB-231	iEF--	-	↓	-	0.488
1	MDA-MB-231	iEF--	-	↓	-	0.298
1	MDA-MB-231	iEF--	-	↓	-	0.258
1	MDA-MB-231	iEF--	-	↓	-	0.86
1	MDA-MB-231	iEF--	-	↓	-	0.453
1	MDA-MB-231	iEF--	-	↓	-	0.594
1	MDA-MB-231	iEF--	-	↓	-	1.152
1	MDA-MB-231	iEF--	-	↓	-	0.439
1	MDA-MB-231	iEF--	-	↓	-	0.657
1	MDA-MB-231	iEF--	-	↓	-	0.464
1	MDA-MB-231	iEF--	-	↓	-	0.296
1	MDA-MB-231	iEF--	-	↓	-	0.353
1	MDA-MB-231	iEF--	-	↓	-	1.33
1	MDA-MB-231	iEF--	-	↓	-	0.412
1	MDA-MB-231	iEF--	-	↓	-	0.237
1	MDA-MB-231	iEF--	-	↓	-	0.872
1	MDA-MB-231	iEF--	-	↓	-	0.633
1	MDA-MB-231	iEF--	-	↓	-	0.518
1	MDA-MB-231	iEF--	-	↓	-	0.285
1	MDA-MB-231	iEF--	-	↓	-	0.479
1	MDA-MB-231	iEF--	-	↓	-	0.794
1	MDA-MB-231	iEF--	-	↓	-	0.23
2	MDA-MB-231	iEF--	-	↓	-	0.385
2	MDA-MB-231	iEF--	-	↓	-	0.991
2	MDA-MB-231	iEF--	-	↓	-	0.357
2	MDA-MB-231	iEF--	-	↓	-	0.197
2	MDA-MB-231	iEF--	-	↓	-	0.353
2	MDA-MB-231	iEF--	-	↓	-	0.665
2	MDA-MB-231	iEF--	-	↓	-	0.693
2	MDA-MB-231	iEF--	-	↓	-	0.267
2	MDA-MB-231	iEF--	-	↓	-	0.34
2	MDA-MB-231	iEF--	-	↓	-	0.296
2	MDA-MB-231	iEF--	-	↓	-	0.829
2	MDA-MB-231	iEF--	-	↓	-	0.383
2	MDA-MB-231	iEF--	-	↓	-	0.21
2	MDA-MB-231	iEF--	-	↓	-	0.25
2	MDA-MB-231	iEF--	-	↓	-	0.275
2	MDA-MB-231	iEF--	-	↓	-	0.208
2	MDA-MB-231	iEF--	-	↓	-	0.25
2	MDA-MB-231	iEF--	-	↓	-	0.525
2	MDA-MB-231	iEF--	-	↓	-	0.209
2	MDA-MB-231	iEF--	-	↓	-	0.19
2	MDA-MB-231	iEF--	-	↓	-	0.828
2	MDA-MB-231	iEF--	-	↓	-	1.213
2	MDA-MB-231	iEF--	-	↓	-	0.714
2	MDA-MB-231	iEF--	-	↓	-	0.759
2	MDA-MB-231	iEF--	-	↓	-	0.678
2	MDA-MB-231	iEF--	-	↓	-	0.705
2	MDA-MB-231	iEF--	-	↓	-	0.446
2	MDA-MB-231	iEF--	-	↓	-	0.486
2	MDA-MB-231	iEF--	-	↓	-	0.677
2	MDA-MB-231	iEF--	-	↓	-	0.297
2	MDA-MB-231	iEF--	-	↓	-	0.237
2	MDA-MB-231	iEF--	-	↓	-	0.316
2	MDA-MB-231	iEF--	-	↓	-	0.523
2	MDA-MB-231	iEF--	-	↓	-	0.18
2	MDA-MB-231	iEF--	-	↓	-	0.421
2	MDA-MB-231	iEF--	-	↓	-	0.285
2	MDA-MB-231	iEF--	-	↓	-	0.66
2	MDA-MB-231	iEF--	-	↓	-	0.408
2	MDA-MB-231	iEF--	-	↓	-	0.411
3	MDA-MB-231	iEF--	-	↓	-	0.285
3	MDA-MB-231	iEF--	-	↓	-	0.47
3	MDA-MB-231	iEF--	-	↓	-	0.253
3	MDA-MB-231	iEF--	-	↓	-	0.263
3	MDA-MB-231	iEF--	-	↓	-	0.641
3	MDA-MB-231	iEF--	-	↓	-	0.462
3	MDA-MB-231	iEF--	-	↓	-	1.043
3	MDA-MB-231	iEF--	-	↓	-	0.455
3	MDA-MB-231	iEF--	-	↓	-	0.667
3	MDA-MB-231	iEF--	-	↓	-	0.41
3	MDA-MB-231	iEF--	-	↓	-	0.259
3	MDA-MB-231	iEF--	-	↓	-	0.524
3	MDA-MB-231	iEF--	-	↓	-	0.355
3	MDA-MB-231	iEF--	-	↓	-	0.213
3	MDA-MB-231	iEF--	-	↓	-	0.766
3	MDA-MB-231	iEF--	-	↓	-	0.421
3	MDA-MB-231	iEF--	-	↓	-	0.511
3	MDA-MB-231	iEF--	-	↓	-	0.253
3	MDA-MB-231	iEF--	-	↓	-	0.276
3	MDA-MB-231	iEF--	-	↓	-	0.729
3	MDA-MB-231	iEF--	-	↓	-	0.319
3	MDA-MB-231	iEF--	-	↓	-	0.316
3	MDA-MB-231	iEF--	-	↓	-	0.34
3	MDA-MB-231	iEF--	-	↓	-	0.212
3	MDA-MB-231	iEF--	-	↓	-	0.25
3	MDA-MB-231	iEF--	-	↓	-	0.233
3	MDA-MB-231	iEF--	-	↓	-	0.422
3	MDA-MB-231	iEF--	-	↓	-	0.492
3	MDA-MB-231	iEF--	-	↓	-	0.662
3	MDA-MB-231	iEF--	-	↓	-	0.3
3	MDA-MB-231	iEF--	-	↓	-	0.533
3	MDA-MB-231	iEF--	-	↓	-	1.295
1	MDA-MB-231	EGF	+	-	-	0.319
1	MDA-MB-231	EGF	+	-	-	0.233
1	MDA-MB-231	EGF	+	-	-	0.131
1	MDA-MB-231	EGF	+	-	-	0.228
1	MDA-MB-231	EGF	+	-	-	0.382
1	MDA-MB-231	EGF	+	-	-	0.213
1	MDA-MB-231	EGF	+	-	-	0.367
1	MDA-MB-231	EGF	+	-	-	0.164
1	MDA-MB-231	EGF	+	-	-	0.268
1	MDA-MB-231	EGF	+	-	-	0.182
1	MDA-MB-231	EGF	+	-	-	0.191
1	MDA-MB-231	EGF	+	-	-	0.304
1	MDA-MB-231	EGF	+	-	-	0.168
1	MDA-MB-231	EGF	+	-	-	0.335
1	MDA-MB-231	EGF	+	-	-	0.303
1	MDA-MB-231	EGF	+	-	-	0.215
1	MDA-MB-231	EGF	+	-	-	0.263
1	MDA-MB-231	EGF	+	-	-	0.652
1	MDA-MB-231	EGF	+	-	-	0.496
1	MDA-MB-231	EGF	+	-	-	0.193
1	MDA-MB-231	EGF	+	-	-	0.298
1	MDA-MB-231	EGF	+	-	-	0.313
1	MDA-MB-231	EGF	+	-	-	0.276
1	MDA-MB-231	EGF	+	-	-	0.342
1	MDA-MB-231	EGF	+	-	-	0.171
1	MDA-MB-231	EGF	+	-	-	0.178
1	MDA-MB-231	EGF	+	-	-	0.152
1	MDA-MB-231	EGF	+	-	-	0.203
1	MDA-MB-231	EGF	+	-	-	0.728
1	MDA-MB-231	EGF	+	-	-	0.21
1	MDA-MB-231	EGF	+	-	-	0.329
1	MDA-MB-231	EGF	+	-	-	0.184
1	MDA-MB-231	EGF	+	-	-	0.463
1	MDA-MB-231	EGF	+	-	-	0.28
1	MDA-MB-231	EGF	+	-	-	0.189
1	MDA-MB-231	EGF	+	-	-	0.477
1	MDA-MB-231	EGF	+	-	-	0.415
1	MDA-MB-231	EGF	+	-	-	0.203
1	MDA-MB-231	EGF	+	-	-	0.16
1	MDA-MB-231	EGF	+	-	-	0.275
1	MDA-MB-231	EGF	+	-	-	0.196
1	MDA-MB-231	EGF	+	-	-	0.231
1	MDA-MB-231	EGF	+	-	-	0.126
1	MDA-MB-231	EGF	+	-	-	0.318
1	MDA-MB-231	EGF	+	-	-	0.318
1	MDA-MB-231	EGF	+	-	-	0.405
1	MDA-MB-231	EGF	+	-	-	0.402
1	MDA-MB-231	EGF	+	-	-	0.167
1	MDA-MB-231	EGF	+	-	-	0.114
1	MDA-MB-231	EGF	+	-	-	0.299
1	MDA-MB-231	EGF	+	-	-	0.673
1	MDA-MB-231	EGF	+	-	-	0.257
1	MDA-MB-231	EGF	+	-	-	0.462
1	MDA-MB-231	EGF	+	-	-	0.361
1	MDA-MB-231	EGF	+	-	-	0.328
1	MDA-MB-231	EGF	+	-	-	0.155
1	MDA-MB-231	EGF	+	-	-	0.139
1	MDA-MB-231	EGF	+	-	-	0.213
1	MDA-MB-231	EGF	+	-	-	0.647
1	MDA-MB-231	EGF	+	-	-	0.665
1	MDA-MB-231	EGF	+	-	-	0.178
1	MDA-MB-231	EGF	+	-	-	0.35
1	MDA-MB-231	EGF	+	-	-	0.189
1	MDA-MB-231	EGF	+	-	-	0.308
1	MDA-MB-231	EGF	+	-	-	0.225
1	MDA-MB-231	EGF	+	-	-	0.154
1	MDA-MB-231	EGF	+	-	-	0.301
1	MDA-MB-231	EGF	+	-	-	1.492
1	MDA-MB-231	EGF	+	-	-	0.629
1	MDA-MB-231	EGF	+	-	-	0.49
1	MDA-MB-231	EGF	+	-	-	0.435
1	MDA-MB-231	EGF	+	-	-	0.11
1	MDA-MB-231	EGF	+	-	-	1.112
1	MDA-MB-231	EGF	+	-	-	0.216
1	MDA-MB-231	EGF	+	-	-	0.283
1	MDA-MB-231	EGF	+	-	-	0.191
1	MDA-MB-231	EGF	+	-	-	0.147
1	MDA-MB-231	EGF	+	-	-	0.492
1	MDA-MB-231	EGF	+	-	-	0.492
1	MDA-MB-231	EGF	+	-	-	0.57
1	MDA-MB-231	EGF	+	-	-	0.729
1	MDA-MB-231	EGF	+	-	-	0.525
2	MDA-MB-231	EGF	+	-	-	0.426
2	MDA-MB-231	EGF	+	-	-	0.565
2	MDA-MB-231	EGF	+	-	-	0.364
2	MDA-MB-231	EGF	+	-	-	0.288
2	MDA-MB-231	EGF	+	-	-	0.191
2	MDA-MB-231	EGF	+	-	-	0.156
2	MDA-MB-231	EGF	+	-	-	0.242
2	MDA-MB-231	EGF	+	-	-	0.447
2	MDA-MB-231	EGF	+	-	-	0.258
2	MDA-MB-231	EGF	+	-	-	0.839
2	MDA-MB-231	EGF	+	-	-	0.527
2	MDA-MB-231	EGF	+	-	-	0.681
2	MDA-MB-231	EGF	+	-	-	0.215
2	MDA-MB-231	EGF	+	-	-	0.567
2	MDA-MB-231	EGF	+	-	-	0.45
2	MDA-MB-231	EGF	+	-	-	0.262
2	MDA-MB-231	EGF	+	-	-	0.423
2	MDA-MB-231	EGF	+	-	-	0.185
2	MDA-MB-231	EGF	+	-	-	0.487
2	MDA-MB-231	EGF	+	-	-	0.506
2	MDA-MB-231	EGF	+	-	-	0.488
2	MDA-MB-231	EGF	+	-	-	0.788
2	MDA-MB-231	EGF	+	-	-	1.048
2	MDA-MB-231	EGF	+	-	-	0.145
2	MDA-MB-231	EGF	+	-	-	0.443
2	MDA-MB-231	EGF	+	-	-	0.439
2	MDA-MB-231	EGF	+	-	-	0.795
2	MDA-MB-231	EGF	+	-	-	0.376
2	MDA-MB-231	EGF	+	-	-	0.206
2	MDA-MB-231	EGF	+	-	-	0.481
2	MDA-MB-231	EGF	+	-	-	0.363
2	MDA-MB-231	EGF	+	-	-	0.318
2	MDA-MB-231	EGF	+	-	-	0.46
2	MDA-MB-231	EGF	+	-	-	0.511
2	MDA-MB-231	EGF	+	-	-	0.896
2	MDA-MB-231	EGF	+	-	-	0.379
2	MDA-MB-231	EGF	+	-	-	0.318
2	MDA-MB-231	EGF	+	-	-	0.202
2	MDA-MB-231	EGF	+	-	-	0.246
2	MDA-MB-231	EGF	+	-	-	0.948
2	MDA-MB-231	EGF	+	-	-	0.311
2	MDA-MB-231	EGF	+	-	-	0.193
2	MDA-MB-231	EGF	+	-	-	0.547
2	MDA-MB-231	EGF	+	-	-	0.578
2	MDA-MB-231	EGF	+	-	-	0.199
2	MDA-MB-231	EGF	+	-	-	0.267
2	MDA-MB-231	EGF	+	-	-	0.334
2	MDA-MB-231	EGF	+	-	-	1.093
2	MDA-MB-231	EGF	+	-	-	0.677
2	MDA-MB-231	EGF	+	-	-	0.241
2	MDA-MB-231	EGF	+	-	-	0.418
2	MDA-MB-231	EGF	+	-	-	0.371
2	MDA-MB-231	EGF	+	-	-	0.473
2	MDA-MB-231	EGF	+	-	-	0.431
2	MDA-MB-231	EGF	+	-	-	0.173
2	MDA-MB-231	EGF	+	-	-	0.585
2	MDA-MB-231	EGF	+	-	-	0.344
2	MDA-MB-231	EGF	+	-	-	0.446
2	MDA-MB-231	EGF	+	-	-	0.348
2	MDA-MB-231	EGF	+	-	-	0.47
2	MDA-MB-231	EGF	+	-	-	0.397
2	MDA-MB-231	EGF	+	-	-	0.778
2	MDA-MB-231	EGF	+	-	-	0.377
2	MDA-MB-231	EGF	+	-	-	0.281
2	MDA-MB-231	EGF	+	-	-	0.203
2	MDA-MB-231	EGF	+	-	-	0.406
2	MDA-MB-231	EGF	+	-	-	0.304
2	MDA-MB-231	EGF	+	-	-	0.203
2	MDA-MB-231	EGF	+	-	-	0.518
2	MDA-MB-231	EGF	+	-	-	1.328
2	MDA-MB-231	EGF	+	-	-	0.374
2	MDA-MB-231	EGF	+	-	-	0.614
2	MDA-MB-231	EGF	+	-	-	0.401
2	MDA-MB-231	EGF	+	-	-	0.936
2	MDA-MB-231	EGF	+	-	-	1.121
2	MDA-MB-231	EGF	+	-	-	0.198
2	MDA-MB-231	EGF	+	-	-	0.866
2	MDA-MB-231	EGF	+	-	-	0.306
2	MDA-MB-231	EGF	+	-	-	0.338
2	MDA-MB-231	EGF	+	-	-	0.329
2	MDA-MB-231	EGF	+	-	-	0.401
3	MDA-MB-231	EGF	+	-	-	0.414
3	MDA-MB-231	EGF	+	-	-	0.312
3	MDA-MB-231	EGF	+	-	-	0.721
3	MDA-MB-231	EGF	+	-	-	0.171
3	MDA-MB-231	EGF	+	-	-	0.447
3	MDA-MB-231	EGF	+	-	-	0.471
3	MDA-MB-231	EGF	+	-	-	0.855
3	MDA-MB-231	EGF	+	-	-	0.215
3	MDA-MB-231	EGF	+	-	-	0.353
3	MDA-MB-231	EGF	+	-	-	0.543
3	MDA-MB-231	EGF	+	-	-	0.266
3	MDA-MB-231	EGF	+	-	-	0.263
3	MDA-MB-231	EGF	+	-	-	0.538
3	MDA-MB-231	EGF	+	-	-	0.376
3	MDA-MB-231	EGF	+	-	-	0.228
3	MDA-MB-231	EGF	+	-	-	0.56
3	MDA-MB-231	EGF	+	-	-	0.564
3	MDA-MB-231	EGF	+	-	-	2.103
3	MDA-MB-231	EGF	+	-	-	0.561
3	MDA-MB-231	EGF	+	-	-	0.454
3	MDA-MB-231	EGF	+	-	-	0.417
3	MDA-MB-231	EGF	+	-	-	0.532
3	MDA-MB-231	EGF	+	-	-	0.603
3	MDA-MB-231	EGF	+	-	-	0.454
3	MDA-MB-231	EGF	+	-	-	0.529
3	MDA-MB-231	EGF	+	-	-	0.14
3	MDA-MB-231	EGF	+	-	-	0.223
3	MDA-MB-231	EGF	+	-	-	0.262
3	MDA-MB-231	EGF	+	-	-	0.411
3	MDA-MB-231	EGF	+	-	-	0.435
3	MDA-MB-231	EGF	+	-	-	0.912
3	MDA-MB-231	EGF	+	-	-	0.194
3	MDA-MB-231	EGF	+	-	-	0.233
3	MDA-MB-231	EGF	+	-	-	0.338
3	MDA-MB-231	EGF	+	-	-	0.888
3	MDA-MB-231	EGF	+	-	-	0.563
3	MDA-MB-231	EGF	+	-	-	0.39
3	MDA-MB-231	EGF	+	-	-	0.917
3	MDA-MB-231	EGF	+	-	-	0.741
3	MDA-MB-231	EGF	+	-	-	0.411
3	MDA-MB-231	EGF	+	-	-	0.728
3	MDA-MB-231	EGF	+	-	-	0.305
3	MDA-MB-231	EGF	+	-	-	0.603
3	MDA-MB-231	EGF	+	-	-	0.276
3	MDA-MB-231	EGF	+	-	-	0.495
3	MDA-MB-231	EGF	+	-	-	0.425
3	MDA-MB-231	EGF	+	-	-	0.207
3	MDA-MB-231	EGF	+	-	-	0.408
3	MDA-MB-231	EGF	+	-	-	0.21
3	MDA-MB-231	EGF	+	-	-	0.254
3	MDA-MB-231	EGF	+	-	-	0.732
3	MDA-MB-231	EGF	+	-	-	0.875
3	MDA-MB-231	EGF	+	-	-	0.364
3	MDA-MB-231	EGF	+	-	-	0.363
3	MDA-MB-231	EGF	+	-	-	0.897
3	MDA-MB-231	EGF	+	-	-	0.607
3	MDA-MB-231	EGF	+	-	-	0.709
3	MDA-MB-231	EGF	+	-	-	0.887
3	MDA-MB-231	EGF	+	-	-	0.692
3	MDA-MB-231	EGF	+	-	-	0.766
3	MDA-MB-231	EGF	+	-	-	0.762
3	MDA-MB-231	EGF	+	-	-	0.48
3	MDA-MB-231	EGF	+	-	-	0.404
3	MDA-MB-231	EGF	+	-	-	0.725
3	MDA-MB-231	EGF	+	-	-	0.632
3	MDA-MB-231	EGF	+	-	-	0.495
3	MDA-MB-231	EGF	+	-	-	0.416
3	MDA-MB-231	EGF	+	-	-	0.278
3	MDA-MB-231	EGF	+	-	-	0.4
3	MDA-MB-231	EGF	+	-	-	0.505
3	MDA-MB-231	EGF	+	-	-	0.369
3	MDA-MB-231	EGF	+	-	-	0.255
1	MDA-MB-231	iEF-+	+	↓	-	0.417
1	MDA-MB-231	iEF-+	+	↓	-	0.645
1	MDA-MB-231	iEF-+	+	↓	-	0.356
1	MDA-MB-231	iEF-+	+	↓	-	0.456
1	MDA-MB-231	iEF-+	+	↓	-	0.154
1	MDA-MB-231	iEF-+	+	↓	-	0.33
1	MDA-MB-231	iEF-+	+	↓	-	0.337
1	MDA-MB-231	iEF-+	+	↓	-	0.255
1	MDA-MB-231	iEF-+	+	↓	-	0.25
1	MDA-MB-231	iEF-+	+	↓	-	0.713
1	MDA-MB-231	iEF-+	+	↓	-	0.281
1	MDA-MB-231	iEF-+	+	↓	-	0.502
1	MDA-MB-231	iEF-+	+	↓	-	0.435
1	MDA-MB-231	iEF-+	+	↓	-	0.303
1	MDA-MB-231	iEF-+	+	↓	-	0.215
1	MDA-MB-231	iEF-+	+	↓	-	1.232
1	MDA-MB-231	iEF-+	+	↓	-	0.493
1	MDA-MB-231	iEF-+	+	↓	-	0.392
1	MDA-MB-231	iEF-+	+	↓	-	0.346
1	MDA-MB-231	iEF-+	+	↓	-	0.254
1	MDA-MB-231	iEF-+	+	↓	-	0.579
1	MDA-MB-231	iEF-+	+	↓	-	0.226
1	MDA-MB-231	iEF-+	+	↓	-	0.581
1	MDA-MB-231	iEF-+	+	↓	-	0.237
1	MDA-MB-231	iEF-+	+	↓	-	0.541
1	MDA-MB-231	iEF-+	+	↓	-	0.399
1	MDA-MB-231	iEF-+	+	↓	-	0.527
1	MDA-MB-231	iEF-+	+	↓	-	0.483
1	MDA-MB-231	iEF-+	+	↓	-	0.585
1	MDA-MB-231	iEF-+	+	↓	-	0.64
2	MDA-MB-231	iEF-+	+	↓	-	0.168
2	MDA-MB-231	iEF-+	+	↓	-	0.336
2	MDA-MB-231	iEF-+	+	↓	-	0.257
2	MDA-MB-231	iEF-+	+	↓	-	0.182
2	MDA-MB-231	iEF-+	+	↓	-	0.317
2	MDA-MB-231	iEF-+	+	↓	-	0.213
2	MDA-MB-231	iEF-+	+	↓	-	0.474
2	MDA-MB-231	iEF-+	+	↓	-	0.358
2	MDA-MB-231	iEF-+	+	↓	-	0.361
2	MDA-MB-231	iEF-+	+	↓	-	0.419
2	MDA-MB-231	iEF-+	+	↓	-	0.176
2	MDA-MB-231	iEF-+	+	↓	-	0.361
2	MDA-MB-231	iEF-+	+	↓	-	0.515
2	MDA-MB-231	iEF-+	+	↓	-	0.485
2	MDA-MB-231	iEF-+	+	↓	-	0.317
2	MDA-MB-231	iEF-+	+	↓	-	0.477
2	MDA-MB-231	iEF-+	+	↓	-	0.275
2	MDA-MB-231	iEF-+	+	↓	-	0.209
2	MDA-MB-231	iEF-+	+	↓	-	0.311
2	MDA-MB-231	iEF-+	+	↓	-	1.338
2	MDA-MB-231	iEF-+	+	↓	-	0.335
2	MDA-MB-231	iEF-+	+	↓	-	0.532
2	MDA-MB-231	iEF-+	+	↓	-	0.251
2	MDA-MB-231	iEF-+	+	↓	-	0.771
2	MDA-MB-231	iEF-+	+	↓	-	1.073
2	MDA-MB-231	iEF-+	+	↓	-	0.232
2	MDA-MB-231	iEF-+	+	↓	-	0.293
2	MDA-MB-231	iEF-+	+	↓	-	0.352
2	MDA-MB-231	iEF-+	+	↓	-	0.29
2	MDA-MB-231	iEF-+	+	↓	-	0.308
3	MDA-MB-231	iEF-+	+	↓	-	0.33
3	MDA-MB-231	iEF-+	+	↓	-	1.067
3	MDA-MB-231	iEF-+	+	↓	-	0.2
3	MDA-MB-231	iEF-+	+	↓	-	0.278
3	MDA-MB-231	iEF-+	+	↓	-	1.076
3	MDA-MB-231	iEF-+	+	↓	-	0.167
3	MDA-MB-231	iEF-+	+	↓	-	0.22
3	MDA-MB-231	iEF-+	+	↓	-	0.098
3	MDA-MB-231	iEF-+	+	↓	-	0.392
3	MDA-MB-231	iEF-+	+	↓	-	0.522
3	MDA-MB-231	iEF-+	+	↓	-	0.632
3	MDA-MB-231	iEF-+	+	↓	-	0.447
3	MDA-MB-231	iEF-+	+	↓	-	0.866
3	MDA-MB-231	iEF-+	+	↓	-	0.638
3	MDA-MB-231	iEF-+	+	↓	-	0.288
3	MDA-MB-231	iEF-+	+	↓	-	0.209
3	MDA-MB-231	iEF-+	+	↓	-	0.342
3	MDA-MB-231	iEF-+	+	↓	-	0.471
3	MDA-MB-231	iEF-+	+	↓	-	0.433
3	MDA-MB-231	iEF-+	+	↓	-	0.673
3	MDA-MB-231	iEF-+	+	↓	-	0.413
3	MDA-MB-231	iEF-+	+	↓	-	0.461
3	MDA-MB-231	iEF-+	+	↓	-	0.44
3	MDA-MB-231	iEF-+	+	↓	-	0.421
3	MDA-MB-231	iEF-+	+	↓	-	0.486
3	MDA-MB-231	iEF-+	+	↓	-	0.563
3	MDA-MB-231	iEF-+	+	↓	-	0.344
3	MDA-MB-231	iEF-+	+	↓	-	0.62
3	MDA-MB-231	iEF-+	+	↓	-	0.284
3	MDA-MB-231	iEF-+	+	↓	-	0.517
3	MDA-MB-231	iEF-+	+	↓	-	0.654
3	MDA-MB-231	iEF-+	+	↓	-	0.311
3	MDA-MB-231	iEF-+	+	↓	-	0.383
3	MDA-MB-231	iEF-+	+	↓	-	1.122
1	MDA-MB-231	iEF++	+	↑	-	0.428
1	MDA-MB-231	iEF++	+	↑	-	0.131
1	MDA-MB-231	iEF++	+	↑	-	0.099
1	MDA-MB-231	iEF++	+	↑	-	0.216
1	MDA-MB-231	iEF++	+	↑	-	0.179
1	MDA-MB-231	iEF++	+	↑	-	0.198
1	MDA-MB-231	iEF++	+	↑	-	0.261
1	MDA-MB-231	iEF++	+	↑	-	0.398
1	MDA-MB-231	iEF++	+	↑	-	0.267
1	MDA-MB-231	iEF++	+	↑	-	0.268
1	MDA-MB-231	iEF++	+	↑	-	0.355
1	MDA-MB-231	iEF++	+	↑	-	0.194
1	MDA-MB-231	iEF++	+	↑	-	0.169
1	MDA-MB-231	iEF++	+	↑	-	0.407
1	MDA-MB-231	iEF++	+	↑	-	0.202
1	MDA-MB-231	iEF++	+	↑	-	0.267
1	MDA-MB-231	iEF++	+	↑	-	0.43
1	MDA-MB-231	iEF++	+	↑	-	0.126
1	MDA-MB-231	iEF++	+	↑	-	0.365
1	MDA-MB-231	iEF++	+	↑	-	0.145
1	MDA-MB-231	iEF++	+	↑	-	0.395
1	MDA-MB-231	iEF++	+	↑	-	0.482
1	MDA-MB-231	iEF++	+	↑	-	0.433
1	MDA-MB-231	iEF++	+	↑	-	0.131
1	MDA-MB-231	iEF++	+	↑	-	0.126
1	MDA-MB-231	iEF++	+	↑	-	0.192
1	MDA-MB-231	iEF++	+	↑	-	0.605
1	MDA-MB-231	iEF++	+	↑	-	0.546
2	MDA-MB-231	iEF++	+	↑	-	0.29
2	MDA-MB-231	iEF++	+	↑	-	0.542
2	MDA-MB-231	iEF++	+	↑	-	0.345
2	MDA-MB-231	iEF++	+	↑	-	0.183
2	MDA-MB-231	iEF++	+	↑	-	0.398
2	MDA-MB-231	iEF++	+	↑	-	0.138
2	MDA-MB-231	iEF++	+	↑	-	0.333
2	MDA-MB-231	iEF++	+	↑	-	0.532
2	MDA-MB-231	iEF++	+	↑	-	0.268
2	MDA-MB-231	iEF++	+	↑	-	0.177
2	MDA-MB-231	iEF++	+	↑	-	0.412
2	MDA-MB-231	iEF++	+	↑	-	0.142
2	MDA-MB-231	iEF++	+	↑	-	0.105
2	MDA-MB-231	iEF++	+	↑	-	0.652
2	MDA-MB-231	iEF++	+	↑	-	0.311
2	MDA-MB-231	iEF++	+	↑	-	0.223
2	MDA-MB-231	iEF++	+	↑	-	0.446
2	MDA-MB-231	iEF++	+	↑	-	0.313
2	MDA-MB-231	iEF++	+	↑	-	0.505
2	MDA-MB-231	iEF++	+	↑	-	0.505
2	MDA-MB-231	iEF++	+	↑	-	0.298
2	MDA-MB-231	iEF++	+	↑	-	0.328
2	MDA-MB-231	iEF++	+	↑	-	0.464
2	MDA-MB-231	iEF++	+	↑	-	0.384
2	MDA-MB-231	iEF++	+	↑	-	0.314
3	MDA-MB-231	iEF++	+	↑	-	0.128
3	MDA-MB-231	iEF++	+	↑	-	0.309
3	MDA-MB-231	iEF++	+	↑	-	0.437
3	MDA-MB-231	iEF++	+	↑	-	0.12
3	MDA-MB-231	iEF++	+	↑	-	0.387
3	MDA-MB-231	iEF++	+	↑	-	0.152
3	MDA-MB-231	iEF++	+	↑	-	0.466
3	MDA-MB-231	iEF++	+	↑	-	0.352
3	MDA-MB-231	iEF++	+	↑	-	0.125
3	MDA-MB-231	iEF++	+	↑	-	0.567
3	MDA-MB-231	iEF++	+	↑	-	0.116
3	MDA-MB-231	iEF++	+	↑	-	0.288
3	MDA-MB-231	iEF++	+	↑	-	0.429
3	MDA-MB-231	iEF++	+	↑	-	0.326
3	MDA-MB-231	iEF++	+	↑	-	0.397
3	MDA-MB-231	iEF++	+	↑	-	0.331
3	MDA-MB-231	iEF++	+	↑	-	0.642
3	MDA-MB-231	iEF++	+	↑	-	0.122
3	MDA-MB-231	iEF++	+	↑	-	0.455
3	MDA-MB-231	iEF++	+	↑	-	0.211
3	MDA-MB-231	iEF++	+	↑	-	0.316
3	MDA-MB-231	iEF++	+	↑	-	0.311
3	MDA-MB-231	iEF++	+	↑	-	0.134
3	MDA-MB-231	iEF++	+	↑	-	0.218
3	MDA-MB-231	iEF++	+	↑	-	0.276
1	MDA-MB-231	Control/Akt	-	-	2.5 µM	0.096
1	MDA-MB-231	Control/Akt	-	-	2.5 µM	0.16
1	MDA-MB-231	Control/Akt	-	-	2.5 µM	0.17
1	MDA-MB-231	Control/Akt	-	-	2.5 µM	0.239
1	MDA-MB-231	Control/Akt	-	-	2.5 µM	0.256
1	MDA-MB-231	Control/Akt	-	-	2.5 µM	0.377
1	MDA-MB-231	Control/Akt	-	-	2.5 µM	0.168
1	MDA-MB-231	Control/Akt	-	-	2.5 µM	0.063
1	MDA-MB-231	Control/Akt	-	-	2.5 µM	0.292
1	MDA-MB-231	Control/Akt	-	-	2.5 µM	0.563
1	MDA-MB-231	Control/Akt	-	-	2.5 µM	0.505
1	MDA-MB-231	Control/Akt	-	-	2.5 µM	0.542
1	MDA-MB-231	Control/Akt	-	-	2.5 µM	0.889
1	MDA-MB-231	Control/Akt	-	-	2.5 µM	0.122
1	MDA-MB-231	Control/Akt	-	-	2.5 µM	0.186
1	MDA-MB-231	Control/Akt	-	-	2.5 µM	0.306
1	MDA-MB-231	Control/Akt	-	-	2.5 µM	0.258
1	MDA-MB-231	Control/Akt	-	-	2.5 µM	0.195
1	MDA-MB-231	Control/Akt	-	-	2.5 µM	0.811
1	MDA-MB-231	Control/Akt	-	-	2.5 µM	0.122
1	MDA-MB-231	Control/Akt	-	-	2.5 µM	0.287
1	MDA-MB-231	Control/Akt	-	-	2.5 µM	0.539
1	MDA-MB-231	Control/Akt	-	-	2.5 µM	0.21
1	MDA-MB-231	Control/Akt	-	-	2.5 µM	0.082
1	MDA-MB-231	Control/Akt	-	-	2.5 µM	0.309
1	MDA-MB-231	Control/Akt	-	-	2.5 µM	0.369
1	MDA-MB-231	Control/Akt	-	-	2.5 µM	0.344
1	MDA-MB-231	Control/Akt	-	-	2.5 µM	0.183
1	MDA-MB-231	Control/Akt	-	-	2.5 µM	0.682
1	MDA-MB-231	Control/Akt	-	-	2.5 µM	0.285
1	MDA-MB-231	Control/Akt	-	-	2.5 µM	0.656
1	MDA-MB-231	Control/Akt	-	-	2.5 µM	0.38
1	MDA-MB-231	Control/Akt	-	-	2.5 µM	0.128
1	MDA-MB-231	Control/Akt	-	-	2.5 µM	0.478
1	MDA-MB-231	Control/Akt	-	-	2.5 µM	0.193
1	MDA-MB-231	Control/Akt	-	-	2.5 µM	0.198
1	MDA-MB-231	Control/Akt	-	-	2.5 µM	0.229
1	MDA-MB-231	Control/Akt	-	-	2.5 µM	0.18
1	MDA-MB-231	Control/Akt	-	-	2.5 µM	0.236
1	MDA-MB-231	Control/Akt	-	-	2.5 µM	0.216
1	MDA-MB-231	Control/Akt	-	-	2.5 µM	0.421
1	MDA-MB-231	Control/Akt	-	-	2.5 µM	0.447
1	MDA-MB-231	Control/Akt	-	-	2.5 µM	0.265
1	MDA-MB-231	Control/Akt	-	-	2.5 µM	0.571
1	MDA-MB-231	Control/Akt	-	-	2.5 µM	0.067
1	MDA-MB-231	Control/Akt	-	-	2.5 µM	0.484
1	MDA-MB-231	Control/Akt	-	-	2.5 µM	0.619
1	MDA-MB-231	Control/Akt	-	-	2.5 µM	0.152
1	MDA-MB-231	Control/Akt	-	-	2.5 µM	0.238
1	MDA-MB-231	Control/Akt	-	-	2.5 µM	0.187
1	MDA-MB-231	Control/Akt	-	-	2.5 µM	0.887
1	MDA-MB-231	Control/Akt	-	-	2.5 µM	0.239
1	MDA-MB-231	Control/Akt	-	-	2.5 µM	0.163
1	MDA-MB-231	Control/Akt	-	-	2.5 µM	1.498
1	MDA-MB-231	Control/Akt	-	-	2.5 µM	0.109
1	MDA-MB-231	Control/Akt	-	-	2.5 µM	0.067
1	MDA-MB-231	Control/Akt	-	-	2.5 µM	0.407
1	MDA-MB-231	Control/Akt	-	-	2.5 µM	0.182
1	MDA-MB-231	Control/Akt	-	-	2.5 µM	0.111
1	MDA-MB-231	Control/Akt	-	-	2.5 µM	0.184
1	MDA-MB-231	Control/Akt	-	-	2.5 µM	0.197
1	MDA-MB-231	Control/Akt	-	-	2.5 µM	0.08
1	MDA-MB-231	Control/Akt	-	-	2.5 µM	0.099
1	MDA-MB-231	Control/Akt	-	-	2.5 µM	0.139
1	MDA-MB-231	Control/Akt	-	-	2.5 µM	0.167
1	MDA-MB-231	Control/Akt	-	-	2.5 µM	0.192
1	MDA-MB-231	Control/Akt	-	-	2.5 µM	0.187
1	MDA-MB-231	Control/Akt	-	-	2.5 µM	0.175
2	MDA-MB-231	Control/Akt	-	-	2.5 µM	0.265
2	MDA-MB-231	Control/Akt	-	-	2.5 µM	0.203
2	MDA-MB-231	Control/Akt	-	-	2.5 µM	0.126
2	MDA-MB-231	Control/Akt	-	-	2.5 µM	0.157
2	MDA-MB-231	Control/Akt	-	-	2.5 µM	1.082
2	MDA-MB-231	Control/Akt	-	-	2.5 µM	0.131
2	MDA-MB-231	Control/Akt	-	-	2.5 µM	0.054
2	MDA-MB-231	Control/Akt	-	-	2.5 µM	0.179
2	MDA-MB-231	Control/Akt	-	-	2.5 µM	0.217
2	MDA-MB-231	Control/Akt	-	-	2.5 µM	0.063
2	MDA-MB-231	Control/Akt	-	-	2.5 µM	0.251
2	MDA-MB-231	Control/Akt	-	-	2.5 µM	0.566
2	MDA-MB-231	Control/Akt	-	-	2.5 µM	0.188
2	MDA-MB-231	Control/Akt	-	-	2.5 µM	0.327
2	MDA-MB-231	Control/Akt	-	-	2.5 µM	0.297
2	MDA-MB-231	Control/Akt	-	-	2.5 µM	0.137
2	MDA-MB-231	Control/Akt	-	-	2.5 µM	0.352
2	MDA-MB-231	Control/Akt	-	-	2.5 µM	0.179
2	MDA-MB-231	Control/Akt	-	-	2.5 µM	0.816
2	MDA-MB-231	Control/Akt	-	-	2.5 µM	0.473
2	MDA-MB-231	Control/Akt	-	-	2.5 µM	1.07
2	MDA-MB-231	Control/Akt	-	-	2.5 µM	0.806
2	MDA-MB-231	Control/Akt	-	-	2.5 µM	0.225
2	MDA-MB-231	Control/Akt	-	-	2.5 µM	0.215
2	MDA-MB-231	Control/Akt	-	-	2.5 µM	0.175
2	MDA-MB-231	Control/Akt	-	-	2.5 µM	0.155
2	MDA-MB-231	Control/Akt	-	-	2.5 µM	0.388
2	MDA-MB-231	Control/Akt	-	-	2.5 µM	1.098
2	MDA-MB-231	Control/Akt	-	-	2.5 µM	0.548
2	MDA-MB-231	Control/Akt	-	-	2.5 µM	0.205
2	MDA-MB-231	Control/Akt	-	-	2.5 µM	0.203
2	MDA-MB-231	Control/Akt	-	-	2.5 µM	0.354
2	MDA-MB-231	Control/Akt	-	-	2.5 µM	0.269
2	MDA-MB-231	Control/Akt	-	-	2.5 µM	0.092
2	MDA-MB-231	Control/Akt	-	-	2.5 µM	0.229
2	MDA-MB-231	Control/Akt	-	-	2.5 µM	0.472
2	MDA-MB-231	Control/Akt	-	-	2.5 µM	0.65
2	MDA-MB-231	Control/Akt	-	-	2.5 µM	0.066
2	MDA-MB-231	Control/Akt	-	-	2.5 µM	0.357
2	MDA-MB-231	Control/Akt	-	-	2.5 µM	0.328
2	MDA-MB-231	Control/Akt	-	-	2.5 µM	0.376
2	MDA-MB-231	Control/Akt	-	-	2.5 µM	0.177
2	MDA-MB-231	Control/Akt	-	-	2.5 µM	0.365
2	MDA-MB-231	Control/Akt	-	-	2.5 µM	0.413
2	MDA-MB-231	Control/Akt	-	-	2.5 µM	0.205
2	MDA-MB-231	Control/Akt	-	-	2.5 µM	0.186
2	MDA-MB-231	Control/Akt	-	-	2.5 µM	0.476
2	MDA-MB-231	Control/Akt	-	-	2.5 µM	0.23
2	MDA-MB-231	Control/Akt	-	-	2.5 µM	0.272
2	MDA-MB-231	Control/Akt	-	-	2.5 µM	0.194
2	MDA-MB-231	Control/Akt	-	-	2.5 µM	0.108
2	MDA-MB-231	Control/Akt	-	-	2.5 µM	0.21
3	MDA-MB-231	Control/Akt	-	-	2.5 µM	0.128
3	MDA-MB-231	Control/Akt	-	-	2.5 µM	0.303
3	MDA-MB-231	Control/Akt	-	-	2.5 µM	0.279
3	MDA-MB-231	Control/Akt	-	-	2.5 µM	0.264
3	MDA-MB-231	Control/Akt	-	-	2.5 µM	0.257
3	MDA-MB-231	Control/Akt	-	-	2.5 µM	0.663
3	MDA-MB-231	Control/Akt	-	-	2.5 µM	0.443
3	MDA-MB-231	Control/Akt	-	-	2.5 µM	0.696
3	MDA-MB-231	Control/Akt	-	-	2.5 µM	0.198
3	MDA-MB-231	Control/Akt	-	-	2.5 µM	0.389
3	MDA-MB-231	Control/Akt	-	-	2.5 µM	0.146
3	MDA-MB-231	Control/Akt	-	-	2.5 µM	0.274
3	MDA-MB-231	Control/Akt	-	-	2.5 µM	0.174
3	MDA-MB-231	Control/Akt	-	-	2.5 µM	0.153
3	MDA-MB-231	Control/Akt	-	-	2.5 µM	0.217
3	MDA-MB-231	Control/Akt	-	-	2.5 µM	0.134
3	MDA-MB-231	Control/Akt	-	-	2.5 µM	0.309
3	MDA-MB-231	Control/Akt	-	-	2.5 µM	0.507
3	MDA-MB-231	Control/Akt	-	-	2.5 µM	0.18
3	MDA-MB-231	Control/Akt	-	-	2.5 µM	0.425
3	MDA-MB-231	Control/Akt	-	-	2.5 µM	0.163
3	MDA-MB-231	Control/Akt	-	-	2.5 µM	0.383
3	MDA-MB-231	Control/Akt	-	-	2.5 µM	0.163
3	MDA-MB-231	Control/Akt	-	-	2.5 µM	0.164
3	MDA-MB-231	Control/Akt	-	-	2.5 µM	0.203
3	MDA-MB-231	Control/Akt	-	-	2.5 µM	0.174
3	MDA-MB-231	Control/Akt	-	-	2.5 µM	0.35
3	MDA-MB-231	Control/Akt	-	-	2.5 µM	0.232
3	MDA-MB-231	Control/Akt	-	-	2.5 µM	0.453
3	MDA-MB-231	Control/Akt	-	-	2.5 µM	0.203
3	MDA-MB-231	Control/Akt	-	-	2.5 µM	0.435
3	MDA-MB-231	Control/Akt	-	-	2.5 µM	0.308
3	MDA-MB-231	Control/Akt	-	-	2.5 µM	0.537
3	MDA-MB-231	Control/Akt	-	-	2.5 µM	0.129
3	MDA-MB-231	Control/Akt	-	-	2.5 µM	0.71
3	MDA-MB-231	Control/Akt	-	-	2.5 µM	0.809
3	MDA-MB-231	Control/Akt	-	-	2.5 µM	0.366
3	MDA-MB-231	Control/Akt	-	-	2.5 µM	0.734
3	MDA-MB-231	Control/Akt	-	-	2.5 µM	0.513
3	MDA-MB-231	Control/Akt	-	-	2.5 µM	0.348
3	MDA-MB-231	Control/Akt	-	-	2.5 µM	0.267
3	MDA-MB-231	Control/Akt	-	-	2.5 µM	0.233
3	MDA-MB-231	Control/Akt	-	-	2.5 µM	0.738
3	MDA-MB-231	Control/Akt	-	-	2.5 µM	0.876
3	MDA-MB-231	Control/Akt	-	-	2.5 µM	0.543
3	MDA-MB-231	Control/Akt	-	-	2.5 µM	0.338
3	MDA-MB-231	Control/Akt	-	-	2.5 µM	0.196
3	MDA-MB-231	Control/Akt	-	-	2.5 µM	0.479
3	MDA-MB-231	Control/Akt	-	-	2.5 µM	0.387
3	MDA-MB-231	Control/Akt	-	-	2.5 µM	0.842
3	MDA-MB-231	Control/Akt	-	-	2.5 µM	0.438
3	MDA-MB-231	Control/Akt	-	-	2.5 µM	0.9
3	MDA-MB-231	Control/Akt	-	-	2.5 µM	0.367
3	MDA-MB-231	Control/Akt	-	-	2.5 µM	0.487
3	MDA-MB-231	Control/Akt	-	-	2.5 µM	0.379
3	MDA-MB-231	Control/Akt	-	-	2.5 µM	0.971
3	MDA-MB-231	Control/Akt	-	-	2.5 µM	0.452
3	MDA-MB-231	Control/Akt	-	-	2.5 µM	0.322
3	MDA-MB-231	Control/Akt	-	-	2.5 µM	1.679
3	MDA-MB-231	Control/Akt	-	-	2.5 µM	0.615
3	MDA-MB-231	Control/Akt	-	-	2.5 µM	0.745
3	MDA-MB-231	Control/Akt	-	-	2.5 µM	0.258
3	MDA-MB-231	Control/Akt	-	-	2.5 µM	0.761
3	MDA-MB-231	Control/Akt	-	-	2.5 µM	0.748
3	MDA-MB-231	Control/Akt	-	-	2.5 µM	0.275
3	MDA-MB-231	Control/Akt	-	-	2.5 µM	0.32
3	MDA-MB-231	Control/Akt	-	-	2.5 µM	0.538
3	MDA-MB-231	Control/Akt	-	-	2.5 µM	0.48
3	MDA-MB-231	Control/Akt	-	-	2.5 µM	0.325
3	MDA-MB-231	Control/Akt	-	-	2.5 µM	0.88
3	MDA-MB-231	Control/Akt	-	-	2.5 µM	1.14
3	MDA-MB-231	Control/Akt	-	-	2.5 µM	0.152
3	MDA-MB-231	Control/Akt	-	-	2.5 µM	0.147
3	MDA-MB-231	Control/Akt	-	-	2.5 µM	0.532
3	MDA-MB-231	Control/Akt	-	-	2.5 µM	0.621
3	MDA-MB-231	Control/Akt	-	-	2.5 µM	0.41
3	MDA-MB-231	Control/Akt	-	-	2.5 µM	0.116
1	MDA-MB-231	iEF+-/Akt	-	↑	2.5 µM	0.497
1	MDA-MB-231	iEF+-/Akt	-	↑	2.5 µM	0.167
1	MDA-MB-231	iEF+-/Akt	-	↑	2.5 µM	0.046
1	MDA-MB-231	iEF+-/Akt	-	↑	2.5 µM	0.327
1	MDA-MB-231	iEF+-/Akt	-	↑	2.5 µM	0.238
1	MDA-MB-231	iEF+-/Akt	-	↑	2.5 µM	0.158
1	MDA-MB-231	iEF+-/Akt	-	↑	2.5 µM	0.246
1	MDA-MB-231	iEF+-/Akt	-	↑	2.5 µM	0.273
1	MDA-MB-231	iEF+-/Akt	-	↑	2.5 µM	0.308
1	MDA-MB-231	iEF+-/Akt	-	↑	2.5 µM	0.218
1	MDA-MB-231	iEF+-/Akt	-	↑	2.5 µM	0.626
1	MDA-MB-231	iEF+-/Akt	-	↑	2.5 µM	0.151
1	MDA-MB-231	iEF+-/Akt	-	↑	2.5 µM	0.299
1	MDA-MB-231	iEF+-/Akt	-	↑	2.5 µM	0.25
1	MDA-MB-231	iEF+-/Akt	-	↑	2.5 µM	0.415
1	MDA-MB-231	iEF+-/Akt	-	↑	2.5 µM	0.536
1	MDA-MB-231	iEF+-/Akt	-	↑	2.5 µM	0.201
1	MDA-MB-231	iEF+-/Akt	-	↑	2.5 µM	0.123
1	MDA-MB-231	iEF+-/Akt	-	↑	2.5 µM	0.315
1	MDA-MB-231	iEF+-/Akt	-	↑	2.5 µM	0.22
1	MDA-MB-231	iEF+-/Akt	-	↑	2.5 µM	0.294
1	MDA-MB-231	iEF+-/Akt	-	↑	2.5 µM	0.394
1	MDA-MB-231	iEF+-/Akt	-	↑	2.5 µM	0.252
1	MDA-MB-231	iEF+-/Akt	-	↑	2.5 µM	0.063
1	MDA-MB-231	iEF+-/Akt	-	↑	2.5 µM	0.131
1	MDA-MB-231	iEF+-/Akt	-	↑	2.5 µM	0.17
1	MDA-MB-231	iEF+-/Akt	-	↑	2.5 µM	0.237
1	MDA-MB-231	iEF+-/Akt	-	↑	2.5 µM	0.851
1	MDA-MB-231	iEF+-/Akt	-	↑	2.5 µM	0.157
1	MDA-MB-231	iEF+-/Akt	-	↑	2.5 µM	0.218
1	MDA-MB-231	iEF+-/Akt	-	↑	2.5 µM	0.214
1	MDA-MB-231	iEF+-/Akt	-	↑	2.5 µM	0.169
1	MDA-MB-231	iEF+-/Akt	-	↑	2.5 µM	0.266
1	MDA-MB-231	iEF+-/Akt	-	↑	2.5 µM	0.362
1	MDA-MB-231	iEF+-/Akt	-	↑	2.5 µM	0.456
1	MDA-MB-231	iEF+-/Akt	-	↑	2.5 µM	0.175
1	MDA-MB-231	iEF+-/Akt	-	↑	2.5 µM	0.174
1	MDA-MB-231	iEF+-/Akt	-	↑	2.5 µM	0.117
1	MDA-MB-231	iEF+-/Akt	-	↑	2.5 µM	0.139
1	MDA-MB-231	iEF+-/Akt	-	↑	2.5 µM	0.118
1	MDA-MB-231	iEF+-/Akt	-	↑	2.5 µM	0.448
1	MDA-MB-231	iEF+-/Akt	-	↑	2.5 µM	0.471
1	MDA-MB-231	iEF+-/Akt	-	↑	2.5 µM	0.434
1	MDA-MB-231	iEF+-/Akt	-	↑	2.5 µM	0.508
1	MDA-MB-231	iEF+-/Akt	-	↑	2.5 µM	0.078
1	MDA-MB-231	iEF+-/Akt	-	↑	2.5 µM	1.068
1	MDA-MB-231	iEF+-/Akt	-	↑	2.5 µM	0.497
1	MDA-MB-231	iEF+-/Akt	-	↑	2.5 µM	0.26
1	MDA-MB-231	iEF+-/Akt	-	↑	2.5 µM	0.359
1	MDA-MB-231	iEF+-/Akt	-	↑	2.5 µM	0.262
1	MDA-MB-231	iEF+-/Akt	-	↑	2.5 µM	0.217
1	MDA-MB-231	iEF+-/Akt	-	↑	2.5 µM	0.325
1	MDA-MB-231	iEF+-/Akt	-	↑	2.5 µM	0.176
1	MDA-MB-231	iEF+-/Akt	-	↑	2.5 µM	0.4
1	MDA-MB-231	iEF+-/Akt	-	↑	2.5 µM	0.133
1	MDA-MB-231	iEF+-/Akt	-	↑	2.5 µM	0.384
1	MDA-MB-231	iEF+-/Akt	-	↑	2.5 µM	0.24
1	MDA-MB-231	iEF+-/Akt	-	↑	2.5 µM	0.205
1	MDA-MB-231	iEF+-/Akt	-	↑	2.5 µM	0.249
1	MDA-MB-231	iEF+-/Akt	-	↑	2.5 µM	0.414
1	MDA-MB-231	iEF+-/Akt	-	↑	2.5 µM	0.167
1	MDA-MB-231	iEF+-/Akt	-	↑	2.5 µM	0.668
1	MDA-MB-231	iEF+-/Akt	-	↑	2.5 µM	0.481
1	MDA-MB-231	iEF+-/Akt	-	↑	2.5 µM	0.437
1	MDA-MB-231	iEF+-/Akt	-	↑	2.5 µM	0.177
1	MDA-MB-231	iEF+-/Akt	-	↑	2.5 µM	0.146
1	MDA-MB-231	iEF+-/Akt	-	↑	2.5 µM	0.198
1	MDA-MB-231	iEF+-/Akt	-	↑	2.5 µM	0.641
1	MDA-MB-231	iEF+-/Akt	-	↑	2.5 µM	0.291
1	MDA-MB-231	iEF+-/Akt	-	↑	2.5 µM	0.313
1	MDA-MB-231	iEF+-/Akt	-	↑	2.5 µM	0.608
1	MDA-MB-231	iEF+-/Akt	-	↑	2.5 µM	0.369
1	MDA-MB-231	iEF+-/Akt	-	↑	2.5 µM	0.16
1	MDA-MB-231	iEF+-/Akt	-	↑	2.5 µM	0.342
1	MDA-MB-231	iEF+-/Akt	-	↑	2.5 µM	0.106
1	MDA-MB-231	iEF+-/Akt	-	↑	2.5 µM	0.051
1	MDA-MB-231	iEF+-/Akt	-	↑	2.5 µM	0.318
1	MDA-MB-231	iEF+-/Akt	-	↑	2.5 µM	0.125
1	MDA-MB-231	iEF+-/Akt	-	↑	2.5 µM	0.246
1	MDA-MB-231	iEF+-/Akt	-	↑	2.5 µM	0.227
1	MDA-MB-231	iEF+-/Akt	-	↑	2.5 µM	0.313
1	MDA-MB-231	iEF+-/Akt	-	↑	2.5 µM	0.181
1	MDA-MB-231	iEF+-/Akt	-	↑	2.5 µM	0.174
1	MDA-MB-231	iEF+-/Akt	-	↑	2.5 µM	0.351
1	MDA-MB-231	iEF+-/Akt	-	↑	2.5 µM	0.132
1	MDA-MB-231	iEF+-/Akt	-	↑	2.5 µM	0.237
1	MDA-MB-231	iEF+-/Akt	-	↑	2.5 µM	0.071
1	MDA-MB-231	iEF+-/Akt	-	↑	2.5 µM	0.189
1	MDA-MB-231	iEF+-/Akt	-	↑	2.5 µM	0.138
1	MDA-MB-231	iEF+-/Akt	-	↑	2.5 µM	0.202
2	MDA-MB-231	iEF+-/Akt	-	↑	2.5 µM	0.253
2	MDA-MB-231	iEF+-/Akt	-	↑	2.5 µM	0.494
2	MDA-MB-231	iEF+-/Akt	-	↑	2.5 µM	0.248
2	MDA-MB-231	iEF+-/Akt	-	↑	2.5 µM	0.474
2	MDA-MB-231	iEF+-/Akt	-	↑	2.5 µM	0.25
2	MDA-MB-231	iEF+-/Akt	-	↑	2.5 µM	0.257
2	MDA-MB-231	iEF+-/Akt	-	↑	2.5 µM	0.445
2	MDA-MB-231	iEF+-/Akt	-	↑	2.5 µM	0.082
2	MDA-MB-231	iEF+-/Akt	-	↑	2.5 µM	0.094
2	MDA-MB-231	iEF+-/Akt	-	↑	2.5 µM	0.194
2	MDA-MB-231	iEF+-/Akt	-	↑	2.5 µM	0.333
2	MDA-MB-231	iEF+-/Akt	-	↑	2.5 µM	0.435
2	MDA-MB-231	iEF+-/Akt	-	↑	2.5 µM	0.226
2	MDA-MB-231	iEF+-/Akt	-	↑	2.5 µM	0.129
2	MDA-MB-231	iEF+-/Akt	-	↑	2.5 µM	0.406
2	MDA-MB-231	iEF+-/Akt	-	↑	2.5 µM	0.266
2	MDA-MB-231	iEF+-/Akt	-	↑	2.5 µM	1.154
2	MDA-MB-231	iEF+-/Akt	-	↑	2.5 µM	0.413
2	MDA-MB-231	iEF+-/Akt	-	↑	2.5 µM	0.151
2	MDA-MB-231	iEF+-/Akt	-	↑	2.5 µM	0.205
2	MDA-MB-231	iEF+-/Akt	-	↑	2.5 µM	0.117
2	MDA-MB-231	iEF+-/Akt	-	↑	2.5 µM	0.183
2	MDA-MB-231	iEF+-/Akt	-	↑	2.5 µM	0.123
2	MDA-MB-231	iEF+-/Akt	-	↑	2.5 µM	0.082
2	MDA-MB-231	iEF+-/Akt	-	↑	2.5 µM	0.175
2	MDA-MB-231	iEF+-/Akt	-	↑	2.5 µM	0.15
2	MDA-MB-231	iEF+-/Akt	-	↑	2.5 µM	0.1
2	MDA-MB-231	iEF+-/Akt	-	↑	2.5 µM	0.503
2	MDA-MB-231	iEF+-/Akt	-	↑	2.5 µM	0.258
2	MDA-MB-231	iEF+-/Akt	-	↑	2.5 µM	0.264
2	MDA-MB-231	iEF+-/Akt	-	↑	2.5 µM	0.472
2	MDA-MB-231	iEF+-/Akt	-	↑	2.5 µM	0.19
2	MDA-MB-231	iEF+-/Akt	-	↑	2.5 µM	0.447
2	MDA-MB-231	iEF+-/Akt	-	↑	2.5 µM	0.15
2	MDA-MB-231	iEF+-/Akt	-	↑	2.5 µM	0.388
2	MDA-MB-231	iEF+-/Akt	-	↑	2.5 µM	0.351
2	MDA-MB-231	iEF+-/Akt	-	↑	2.5 µM	0.536
2	MDA-MB-231	iEF+-/Akt	-	↑	2.5 µM	0.239
2	MDA-MB-231	iEF+-/Akt	-	↑	2.5 µM	0.556
2	MDA-MB-231	iEF+-/Akt	-	↑	2.5 µM	0.3
2	MDA-MB-231	iEF+-/Akt	-	↑	2.5 µM	0.134
2	MDA-MB-231	iEF+-/Akt	-	↑	2.5 µM	0.262
2	MDA-MB-231	iEF+-/Akt	-	↑	2.5 µM	0.142
2	MDA-MB-231	iEF+-/Akt	-	↑	2.5 µM	0.175
2	MDA-MB-231	iEF+-/Akt	-	↑	2.5 µM	0.156
2	MDA-MB-231	iEF+-/Akt	-	↑	2.5 µM	0.391
2	MDA-MB-231	iEF+-/Akt	-	↑	2.5 µM	0.281
2	MDA-MB-231	iEF+-/Akt	-	↑	2.5 µM	0.21
2	MDA-MB-231	iEF+-/Akt	-	↑	2.5 µM	0.162
2	MDA-MB-231	iEF+-/Akt	-	↑	2.5 µM	0.206
2	MDA-MB-231	iEF+-/Akt	-	↑	2.5 µM	0.109
2	MDA-MB-231	iEF+-/Akt	-	↑	2.5 µM	0.338
2	MDA-MB-231	iEF+-/Akt	-	↑	2.5 µM	0.976
2	MDA-MB-231	iEF+-/Akt	-	↑	2.5 µM	0.215
2	MDA-MB-231	iEF+-/Akt	-	↑	2.5 µM	0.131
2	MDA-MB-231	iEF+-/Akt	-	↑	2.5 µM	0.287
2	MDA-MB-231	iEF+-/Akt	-	↑	2.5 µM	0.524
2	MDA-MB-231	iEF+-/Akt	-	↑	2.5 µM	0.351
2	MDA-MB-231	iEF+-/Akt	-	↑	2.5 µM	0.108
2	MDA-MB-231	iEF+-/Akt	-	↑	2.5 µM	0.119
2	MDA-MB-231	iEF+-/Akt	-	↑	2.5 µM	0.679
2	MDA-MB-231	iEF+-/Akt	-	↑	2.5 µM	0.136
2	MDA-MB-231	iEF+-/Akt	-	↑	2.5 µM	0.191
2	MDA-MB-231	iEF+-/Akt	-	↑	2.5 µM	0.528
2	MDA-MB-231	iEF+-/Akt	-	↑	2.5 µM	0.555
2	MDA-MB-231	iEF+-/Akt	-	↑	2.5 µM	0.122
2	MDA-MB-231	iEF+-/Akt	-	↑	2.5 µM	0.565
2	MDA-MB-231	iEF+-/Akt	-	↑	2.5 µM	0.419
2	MDA-MB-231	iEF+-/Akt	-	↑	2.5 µM	0.612
2	MDA-MB-231	iEF+-/Akt	-	↑	2.5 µM	0.569
2	MDA-MB-231	iEF+-/Akt	-	↑	2.5 µM	0.633
2	MDA-MB-231	iEF+-/Akt	-	↑	2.5 µM	0.579
2	MDA-MB-231	iEF+-/Akt	-	↑	2.5 µM	0.211
2	MDA-MB-231	iEF+-/Akt	-	↑	2.5 µM	0.384
2	MDA-MB-231	iEF+-/Akt	-	↑	2.5 µM	0.337
2	MDA-MB-231	iEF+-/Akt	-	↑	2.5 µM	0.23
2	MDA-MB-231	iEF+-/Akt	-	↑	2.5 µM	0.304
2	MDA-MB-231	iEF+-/Akt	-	↑	2.5 µM	0.421
2	MDA-MB-231	iEF+-/Akt	-	↑	2.5 µM	0.694
2	MDA-MB-231	iEF+-/Akt	-	↑	2.5 µM	0.171
2	MDA-MB-231	iEF+-/Akt	-	↑	2.5 µM	0.18
2	MDA-MB-231	iEF+-/Akt	-	↑	2.5 µM	0.37
2	MDA-MB-231	iEF+-/Akt	-	↑	2.5 µM	0.226
2	MDA-MB-231	iEF+-/Akt	-	↑	2.5 µM	0.312
2	MDA-MB-231	iEF+-/Akt	-	↑	2.5 µM	0.322
2	MDA-MB-231	iEF+-/Akt	-	↑	2.5 µM	0.242
2	MDA-MB-231	iEF+-/Akt	-	↑	2.5 µM	0.156
2	MDA-MB-231	iEF+-/Akt	-	↑	2.5 µM	0.165
2	MDA-MB-231	iEF+-/Akt	-	↑	2.5 µM	0.196
2	MDA-MB-231	iEF+-/Akt	-	↑	2.5 µM	0.357
2	MDA-MB-231	iEF+-/Akt	-	↑	2.5 µM	0.183
2	MDA-MB-231	iEF+-/Akt	-	↑	2.5 µM	0.975
2	MDA-MB-231	iEF+-/Akt	-	↑	2.5 µM	0.255
2	MDA-MB-231	iEF+-/Akt	-	↑	2.5 µM	0.432
2	MDA-MB-231	iEF+-/Akt	-	↑	2.5 µM	0.287
2	MDA-MB-231	iEF+-/Akt	-	↑	2.5 µM	0.505
2	MDA-MB-231	iEF+-/Akt	-	↑	2.5 µM	0.264
2	MDA-MB-231	iEF+-/Akt	-	↑	2.5 µM	0.23
2	MDA-MB-231	iEF+-/Akt	-	↑	2.5 µM	0.329
3	MDA-MB-231	iEF+-/Akt	-	↑	2.5 µM	0.159
3	MDA-MB-231	iEF+-/Akt	-	↑	2.5 µM	0.067
3	MDA-MB-231	iEF+-/Akt	-	↑	2.5 µM	0.192
3	MDA-MB-231	iEF+-/Akt	-	↑	2.5 µM	0.06
3	MDA-MB-231	iEF+-/Akt	-	↑	2.5 µM	0.154
3	MDA-MB-231	iEF+-/Akt	-	↑	2.5 µM	0.23
3	MDA-MB-231	iEF+-/Akt	-	↑	2.5 µM	0.14
3	MDA-MB-231	iEF+-/Akt	-	↑	2.5 µM	0.352
3	MDA-MB-231	iEF+-/Akt	-	↑	2.5 µM	0.266
3	MDA-MB-231	iEF+-/Akt	-	↑	2.5 µM	0.119
3	MDA-MB-231	iEF+-/Akt	-	↑	2.5 µM	0.055
3	MDA-MB-231	iEF+-/Akt	-	↑	2.5 µM	0.206
3	MDA-MB-231	iEF+-/Akt	-	↑	2.5 µM	0.15
3	MDA-MB-231	iEF+-/Akt	-	↑	2.5 µM	0.102
3	MDA-MB-231	iEF+-/Akt	-	↑	2.5 µM	0.026
3	MDA-MB-231	iEF+-/Akt	-	↑	2.5 µM	0.145
3	MDA-MB-231	iEF+-/Akt	-	↑	2.5 µM	0.179
3	MDA-MB-231	iEF+-/Akt	-	↑	2.5 µM	0.288
3	MDA-MB-231	iEF+-/Akt	-	↑	2.5 µM	0.182
3	MDA-MB-231	iEF+-/Akt	-	↑	2.5 µM	0.17
3	MDA-MB-231	iEF+-/Akt	-	↑	2.5 µM	0.434
3	MDA-MB-231	iEF+-/Akt	-	↑	2.5 µM	0.492
3	MDA-MB-231	iEF+-/Akt	-	↑	2.5 µM	0.343
3	MDA-MB-231	iEF+-/Akt	-	↑	2.5 µM	0.288
3	MDA-MB-231	iEF+-/Akt	-	↑	2.5 µM	0.19
3	MDA-MB-231	iEF+-/Akt	-	↑	2.5 µM	0.192
3	MDA-MB-231	iEF+-/Akt	-	↑	2.5 µM	0.355
3	MDA-MB-231	iEF+-/Akt	-	↑	2.5 µM	0.467
3	MDA-MB-231	iEF+-/Akt	-	↑	2.5 µM	0.411
3	MDA-MB-231	iEF+-/Akt	-	↑	2.5 µM	0.667
3	MDA-MB-231	iEF+-/Akt	-	↑	2.5 µM	0.131
3	MDA-MB-231	iEF+-/Akt	-	↑	2.5 µM	0.099
3	MDA-MB-231	iEF+-/Akt	-	↑	2.5 µM	0.372
3	MDA-MB-231	iEF+-/Akt	-	↑	2.5 µM	0.121
3	MDA-MB-231	iEF+-/Akt	-	↑	2.5 µM	0.265
3	MDA-MB-231	iEF+-/Akt	-	↑	2.5 µM	0.18
3	MDA-MB-231	iEF+-/Akt	-	↑	2.5 µM	0.51
3	MDA-MB-231	iEF+-/Akt	-	↑	2.5 µM	0.365
3	MDA-MB-231	iEF+-/Akt	-	↑	2.5 µM	0.161
3	MDA-MB-231	iEF+-/Akt	-	↑	2.5 µM	0.161
3	MDA-MB-231	iEF+-/Akt	-	↑	2.5 µM	0.339
3	MDA-MB-231	iEF+-/Akt	-	↑	2.5 µM	0.199
3	MDA-MB-231	iEF+-/Akt	-	↑	2.5 µM	0.262
3	MDA-MB-231	iEF+-/Akt	-	↑	2.5 µM	0.229
3	MDA-MB-231	iEF+-/Akt	-	↑	2.5 µM	0.27
3	MDA-MB-231	iEF+-/Akt	-	↑	2.5 µM	0.194
3	MDA-MB-231	iEF+-/Akt	-	↑	2.5 µM	0.39
3	MDA-MB-231	iEF+-/Akt	-	↑	2.5 µM	0.185
3	MDA-MB-231	iEF+-/Akt	-	↑	2.5 µM	0.207
3	MDA-MB-231	iEF+-/Akt	-	↑	2.5 µM	0.179
3	MDA-MB-231	iEF+-/Akt	-	↑	2.5 µM	0.272
3	MDA-MB-231	iEF+-/Akt	-	↑	2.5 µM	0.076
3	MDA-MB-231	iEF+-/Akt	-	↑	2.5 µM	0.155
3	MDA-MB-231	iEF+-/Akt	-	↑	2.5 µM	0.118
3	MDA-MB-231	iEF+-/Akt	-	↑	2.5 µM	0.367
3	MDA-MB-231	iEF+-/Akt	-	↑	2.5 µM	0.35
3	MDA-MB-231	iEF+-/Akt	-	↑	2.5 µM	0.305
3	MDA-MB-231	iEF+-/Akt	-	↑	2.5 µM	0.371
3	MDA-MB-231	iEF+-/Akt	-	↑	2.5 µM	0.064
3	MDA-MB-231	iEF+-/Akt	-	↑	2.5 µM	0.267
3	MDA-MB-231	iEF+-/Akt	-	↑	2.5 µM	0.26
3	MDA-MB-231	iEF+-/Akt	-	↑	2.5 µM	0.176
3	MDA-MB-231	iEF+-/Akt	-	↑	2.5 µM	0.308
3	MDA-MB-231	iEF+-/Akt	-	↑	2.5 µM	0.253
3	MDA-MB-231	iEF+-/Akt	-	↑	2.5 µM	0.067
3	MDA-MB-231	iEF+-/Akt	-	↑	2.5 µM	0.182
3	MDA-MB-231	iEF+-/Akt	-	↑	2.5 µM	0.414
3	MDA-MB-231	iEF+-/Akt	-	↑	2.5 µM	0.393
3	MDA-MB-231	iEF+-/Akt	-	↑	2.5 µM	0.17
3	MDA-MB-231	iEF+-/Akt	-	↑	2.5 µM	0.1
3	MDA-MB-231	iEF+-/Akt	-	↑	2.5 µM	0.363086
3	MDA-MB-231	iEF+-/Akt	-	↑	2.5 µM	0.417676
3	MDA-MB-231	iEF+-/Akt	-	↑	2.5 µM	0.295801
3	MDA-MB-231	iEF+-/Akt	-	↑	2.5 µM	0.752197
3	MDA-MB-231	iEF+-/Akt	-	↑	2.5 µM	0.915332
3	MDA-MB-231	iEF+-/Akt	-	↑	2.5 µM	0.0888672
3	MDA-MB-231	iEF+-/Akt	-	↑	2.5 µM	0.0501465
3	MDA-MB-231	iEF+-/Akt	-	↑	2.5 µM	0.127588
3	MDA-MB-231	iEF+-/Akt	-	↑	2.5 µM	0.0958496
3	MDA-MB-231	iEF+-/Akt	-	↑	2.5 µM	0.0564941
3	MDA-MB-231	iEF+-/Akt	-	↑	2.5 µM	0.450049
3	MDA-MB-231	iEF+-/Akt	-	↑	2.5 µM	0.208203
3	MDA-MB-231	iEF+-/Akt	-	↑	2.5 µM	0.148535
3	MDA-MB-231	iEF+-/Akt	-	↑	2.5 µM	0.118066
3	MDA-MB-231	iEF+-/Akt	-	↑	2.5 µM	0.827734
3	MDA-MB-231	iEF+-/Akt	-	↑	2.5 µM	0.119971
3	MDA-MB-231	iEF+-/Akt	-	↑	2.5 µM	0.118701
3	MDA-MB-231	iEF+-/Akt	-	↑	2.5 µM	0.139648
3	MDA-MB-231	iEF+-/Akt	-	↑	2.5 µM	0.121875
3	MDA-MB-231	iEF+-/Akt	-	↑	2.5 µM	0.24248
3	MDA-MB-231	iEF+-/Akt	-	↑	2.5 µM	0.127588
3	MDA-MB-231	iEF+-/Akt	-	↑	2.5 µM	0.28374
3	MDA-MB-231	iEF+-/Akt	-	↑	2.5 µM	0.0679199
3	MDA-MB-231	iEF+-/Akt	-	↑	2.5 µM	0.103467
3	MDA-MB-231	iEF+-/Akt	-	↑	2.5 µM	0.157422
3	MDA-MB-231	iEF+-/Akt	-	↑	2.5 µM	0.0977539
3	MDA-MB-231	iEF+-/Akt	-	↑	2.5 µM	0.14917
3	MDA-MB-231	iEF+-/Akt	-	↑	2.5 µM	0.223437
3	MDA-MB-231	iEF+-/Akt	-	↑	2.5 µM	0.0958496
3	MDA-MB-231	iEF+-/Akt	-	↑	2.5 µM	0.566211
3	MDA-MB-231	iEF+-/Akt	-	↑	2.5 µM	0.10918
3	MDA-MB-231	iEF+-/Akt	-	↑	2.5 µM	0.100928
3	MDA-MB-231	iEF+-/Akt	-	↑	2.5 µM	0.0907715
1	MDA-MB-231	iEF--/Akt	-	↓	2.5 µM	0.377
1	MDA-MB-231	iEF--/Akt	-	↓	2.5 µM	0.098
1	MDA-MB-231	iEF--/Akt	-	↓	2.5 µM	0.229
1	MDA-MB-231	iEF--/Akt	-	↓	2.5 µM	0.154
1	MDA-MB-231	iEF--/Akt	-	↓	2.5 µM	0.259
1	MDA-MB-231	iEF--/Akt	-	↓	2.5 µM	0.173
1	MDA-MB-231	iEF--/Akt	-	↓	2.5 µM	0.199
1	MDA-MB-231	iEF--/Akt	-	↓	2.5 µM	0.488
1	MDA-MB-231	iEF--/Akt	-	↓	2.5 µM	0.209
1	MDA-MB-231	iEF--/Akt	-	↓	2.5 µM	0.155
1	MDA-MB-231	iEF--/Akt	-	↓	2.5 µM	0.224
1	MDA-MB-231	iEF--/Akt	-	↓	2.5 µM	0.342
1	MDA-MB-231	iEF--/Akt	-	↓	2.5 µM	0.173
1	MDA-MB-231	iEF--/Akt	-	↓	2.5 µM	0.19
1	MDA-MB-231	iEF--/Akt	-	↓	2.5 µM	0.111
1	MDA-MB-231	iEF--/Akt	-	↓	2.5 µM	0.438
1	MDA-MB-231	iEF--/Akt	-	↓	2.5 µM	0.212
1	MDA-MB-231	iEF--/Akt	-	↓	2.5 µM	0.5
1	MDA-MB-231	iEF--/Akt	-	↓	2.5 µM	0.275
1	MDA-MB-231	iEF--/Akt	-	↓	2.5 µM	0.431
1	MDA-MB-231	iEF--/Akt	-	↓	2.5 µM	0.545
1	MDA-MB-231	iEF--/Akt	-	↓	2.5 µM	0.362
1	MDA-MB-231	iEF--/Akt	-	↓	2.5 µM	0.228
1	MDA-MB-231	iEF--/Akt	-	↓	2.5 µM	0.468
1	MDA-MB-231	iEF--/Akt	-	↓	2.5 µM	0.33
1	MDA-MB-231	iEF--/Akt	-	↓	2.5 µM	0.273
1	MDA-MB-231	iEF--/Akt	-	↓	2.5 µM	0.219
1	MDA-MB-231	iEF--/Akt	-	↓	2.5 µM	0.369
1	MDA-MB-231	iEF--/Akt	-	↓	2.5 µM	0.284
1	MDA-MB-231	iEF--/Akt	-	↓	2.5 µM	0.523
1	MDA-MB-231	iEF--/Akt	-	↓	2.5 µM	0.324
1	MDA-MB-231	iEF--/Akt	-	↓	2.5 µM	0.238
1	MDA-MB-231	iEF--/Akt	-	↓	2.5 µM	0.438
1	MDA-MB-231	iEF--/Akt	-	↓	2.5 µM	0.525
1	MDA-MB-231	iEF--/Akt	-	↓	2.5 µM	0.375
1	MDA-MB-231	iEF--/Akt	-	↓	2.5 µM	0.182
1	MDA-MB-231	iEF--/Akt	-	↓	2.5 µM	0.657
1	MDA-MB-231	iEF--/Akt	-	↓	2.5 µM	0.256
1	MDA-MB-231	iEF--/Akt	-	↓	2.5 µM	0.05
1	MDA-MB-231	iEF--/Akt	-	↓	2.5 µM	0.098
1	MDA-MB-231	iEF--/Akt	-	↓	2.5 µM	0.17
1	MDA-MB-231	iEF--/Akt	-	↓	2.5 µM	0.072
1	MDA-MB-231	iEF--/Akt	-	↓	2.5 µM	0.489
1	MDA-MB-231	iEF--/Akt	-	↓	2.5 µM	0.171
1	MDA-MB-231	iEF--/Akt	-	↓	2.5 µM	0.217
1	MDA-MB-231	iEF--/Akt	-	↓	2.5 µM	0.731
1	MDA-MB-231	iEF--/Akt	-	↓	2.5 µM	0.116
1	MDA-MB-231	iEF--/Akt	-	↓	2.5 µM	0.166
1	MDA-MB-231	iEF--/Akt	-	↓	2.5 µM	0.36
1	MDA-MB-231	iEF--/Akt	-	↓	2.5 µM	0.133
1	MDA-MB-231	iEF--/Akt	-	↓	2.5 µM	0.72
1	MDA-MB-231	iEF--/Akt	-	↓	2.5 µM	0.294
1	MDA-MB-231	iEF--/Akt	-	↓	2.5 µM	0.882
1	MDA-MB-231	iEF--/Akt	-	↓	2.5 µM	0.269
1	MDA-MB-231	iEF--/Akt	-	↓	2.5 µM	0.788
1	MDA-MB-231	iEF--/Akt	-	↓	2.5 µM	0.224
1	MDA-MB-231	iEF--/Akt	-	↓	2.5 µM	0.387
1	MDA-MB-231	iEF--/Akt	-	↓	2.5 µM	0.674
1	MDA-MB-231	iEF--/Akt	-	↓	2.5 µM	0.179
1	MDA-MB-231	iEF--/Akt	-	↓	2.5 µM	0.473
1	MDA-MB-231	iEF--/Akt	-	↓	2.5 µM	0.112
1	MDA-MB-231	iEF--/Akt	-	↓	2.5 µM	0.267
1	MDA-MB-231	iEF--/Akt	-	↓	2.5 µM	0.17
1	MDA-MB-231	iEF--/Akt	-	↓	2.5 µM	0.176
1	MDA-MB-231	iEF--/Akt	-	↓	2.5 µM	0.602
1	MDA-MB-231	iEF--/Akt	-	↓	2.5 µM	0.17
1	MDA-MB-231	iEF--/Akt	-	↓	2.5 µM	0.557
1	MDA-MB-231	iEF--/Akt	-	↓	2.5 µM	0.144
1	MDA-MB-231	iEF--/Akt	-	↓	2.5 µM	0.113
2	MDA-MB-231	iEF--/Akt	-	↓	2.5 µM	0.872
2	MDA-MB-231	iEF--/Akt	-	↓	2.5 µM	0.386
2	MDA-MB-231	iEF--/Akt	-	↓	2.5 µM	0.181
2	MDA-MB-231	iEF--/Akt	-	↓	2.5 µM	0.268
2	MDA-MB-231	iEF--/Akt	-	↓	2.5 µM	0.199
2	MDA-MB-231	iEF--/Akt	-	↓	2.5 µM	0.378
2	MDA-MB-231	iEF--/Akt	-	↓	2.5 µM	0.307
2	MDA-MB-231	iEF--/Akt	-	↓	2.5 µM	0.403
2	MDA-MB-231	iEF--/Akt	-	↓	2.5 µM	0.277
2	MDA-MB-231	iEF--/Akt	-	↓	2.5 µM	0.204
2	MDA-MB-231	iEF--/Akt	-	↓	2.5 µM	0.334
2	MDA-MB-231	iEF--/Akt	-	↓	2.5 µM	0.229
2	MDA-MB-231	iEF--/Akt	-	↓	2.5 µM	0.253
2	MDA-MB-231	iEF--/Akt	-	↓	2.5 µM	0.421
2	MDA-MB-231	iEF--/Akt	-	↓	2.5 µM	0.275
2	MDA-MB-231	iEF--/Akt	-	↓	2.5 µM	0.258
2	MDA-MB-231	iEF--/Akt	-	↓	2.5 µM	0.206
2	MDA-MB-231	iEF--/Akt	-	↓	2.5 µM	0.204
2	MDA-MB-231	iEF--/Akt	-	↓	2.5 µM	0.439
2	MDA-MB-231	iEF--/Akt	-	↓	2.5 µM	0.243
2	MDA-MB-231	iEF--/Akt	-	↓	2.5 µM	0.134
2	MDA-MB-231	iEF--/Akt	-	↓	2.5 µM	0.104
2	MDA-MB-231	iEF--/Akt	-	↓	2.5 µM	0.438
2	MDA-MB-231	iEF--/Akt	-	↓	2.5 µM	0.217
2	MDA-MB-231	iEF--/Akt	-	↓	2.5 µM	0.298
2	MDA-MB-231	iEF--/Akt	-	↓	2.5 µM	0.298
2	MDA-MB-231	iEF--/Akt	-	↓	2.5 µM	0.245
2	MDA-MB-231	iEF--/Akt	-	↓	2.5 µM	0.296
2	MDA-MB-231	iEF--/Akt	-	↓	2.5 µM	0.284
2	MDA-MB-231	iEF--/Akt	-	↓	2.5 µM	0.634
2	MDA-MB-231	iEF--/Akt	-	↓	2.5 µM	0.206
2	MDA-MB-231	iEF--/Akt	-	↓	2.5 µM	0.145
2	MDA-MB-231	iEF--/Akt	-	↓	2.5 µM	0.494
2	MDA-MB-231	iEF--/Akt	-	↓	2.5 µM	0.129
2	MDA-MB-231	iEF--/Akt	-	↓	2.5 µM	0.177
2	MDA-MB-231	iEF--/Akt	-	↓	2.5 µM	0.128
2	MDA-MB-231	iEF--/Akt	-	↓	2.5 µM	0.257
2	MDA-MB-231	iEF--/Akt	-	↓	2.5 µM	0.169
2	MDA-MB-231	iEF--/Akt	-	↓	2.5 µM	0.151
2	MDA-MB-231	iEF--/Akt	-	↓	2.5 µM	0.2
2	MDA-MB-231	iEF--/Akt	-	↓	2.5 µM	0.336
2	MDA-MB-231	iEF--/Akt	-	↓	2.5 µM	0.062
2	MDA-MB-231	iEF--/Akt	-	↓	2.5 µM	0.283
2	MDA-MB-231	iEF--/Akt	-	↓	2.5 µM	0.221
2	MDA-MB-231	iEF--/Akt	-	↓	2.5 µM	0.285
2	MDA-MB-231	iEF--/Akt	-	↓	2.5 µM	0.198
2	MDA-MB-231	iEF--/Akt	-	↓	2.5 µM	0.138
2	MDA-MB-231	iEF--/Akt	-	↓	2.5 µM	0.218
2	MDA-MB-231	iEF--/Akt	-	↓	2.5 µM	0.134
2	MDA-MB-231	iEF--/Akt	-	↓	2.5 µM	0.487
2	MDA-MB-231	iEF--/Akt	-	↓	2.5 µM	0.701
2	MDA-MB-231	iEF--/Akt	-	↓	2.5 µM	0.579
2	MDA-MB-231	iEF--/Akt	-	↓	2.5 µM	0.353
2	MDA-MB-231	iEF--/Akt	-	↓	2.5 µM	0.156
2	MDA-MB-231	iEF--/Akt	-	↓	2.5 µM	0.137
2	MDA-MB-231	iEF--/Akt	-	↓	2.5 µM	0.082
2	MDA-MB-231	iEF--/Akt	-	↓	2.5 µM	0.114
2	MDA-MB-231	iEF--/Akt	-	↓	2.5 µM	0.219
2	MDA-MB-231	iEF--/Akt	-	↓	2.5 µM	0.21
2	MDA-MB-231	iEF--/Akt	-	↓	2.5 µM	0.194
2	MDA-MB-231	iEF--/Akt	-	↓	2.5 µM	0.33
2	MDA-MB-231	iEF--/Akt	-	↓	2.5 µM	0.261
2	MDA-MB-231	iEF--/Akt	-	↓	2.5 µM	0.073
2	MDA-MB-231	iEF--/Akt	-	↓	2.5 µM	0.306
2	MDA-MB-231	iEF--/Akt	-	↓	2.5 µM	0.332
2	MDA-MB-231	iEF--/Akt	-	↓	2.5 µM	0.212
2	MDA-MB-231	iEF--/Akt	-	↓	2.5 µM	0.164
2	MDA-MB-231	iEF--/Akt	-	↓	2.5 µM	0.021
2	MDA-MB-231	iEF--/Akt	-	↓	2.5 µM	0.116
2	MDA-MB-231	iEF--/Akt	-	↓	2.5 µM	0.269
3	MDA-MB-231	iEF--/Akt	-	↓	2.5 µM	0.324
3	MDA-MB-231	iEF--/Akt	-	↓	2.5 µM	0.44
3	MDA-MB-231	iEF--/Akt	-	↓	2.5 µM	0.45
3	MDA-MB-231	iEF--/Akt	-	↓	2.5 µM	0.272
3	MDA-MB-231	iEF--/Akt	-	↓	2.5 µM	0.089
3	MDA-MB-231	iEF--/Akt	-	↓	2.5 µM	0.708
3	MDA-MB-231	iEF--/Akt	-	↓	2.5 µM	0.258
3	MDA-MB-231	iEF--/Akt	-	↓	2.5 µM	0.396
3	MDA-MB-231	iEF--/Akt	-	↓	2.5 µM	0.204
3	MDA-MB-231	iEF--/Akt	-	↓	2.5 µM	0.395
3	MDA-MB-231	iEF--/Akt	-	↓	2.5 µM	0.15
3	MDA-MB-231	iEF--/Akt	-	↓	2.5 µM	0.208
3	MDA-MB-231	iEF--/Akt	-	↓	2.5 µM	0.203
3	MDA-MB-231	iEF--/Akt	-	↓	2.5 µM	0.394
3	MDA-MB-231	iEF--/Akt	-	↓	2.5 µM	0.201
3	MDA-MB-231	iEF--/Akt	-	↓	2.5 µM	0.434
3	MDA-MB-231	iEF--/Akt	-	↓	2.5 µM	0.457
3	MDA-MB-231	iEF--/Akt	-	↓	2.5 µM	0.424
3	MDA-MB-231	iEF--/Akt	-	↓	2.5 µM	0.427
3	MDA-MB-231	iEF--/Akt	-	↓	2.5 µM	0.342
3	MDA-MB-231	iEF--/Akt	-	↓	2.5 µM	0.13
3	MDA-MB-231	iEF--/Akt	-	↓	2.5 µM	0.604
3	MDA-MB-231	iEF--/Akt	-	↓	2.5 µM	0.249
3	MDA-MB-231	iEF--/Akt	-	↓	2.5 µM	0.323
3	MDA-MB-231	iEF--/Akt	-	↓	2.5 µM	0.304
3	MDA-MB-231	iEF--/Akt	-	↓	2.5 µM	0.905
3	MDA-MB-231	iEF--/Akt	-	↓	2.5 µM	0.371
3	MDA-MB-231	iEF--/Akt	-	↓	2.5 µM	0.141
3	MDA-MB-231	iEF--/Akt	-	↓	2.5 µM	0.227
3	MDA-MB-231	iEF--/Akt	-	↓	2.5 µM	0.2
3	MDA-MB-231	iEF--/Akt	-	↓	2.5 µM	0.317
3	MDA-MB-231	iEF--/Akt	-	↓	2.5 µM	0.053
3	MDA-MB-231	iEF--/Akt	-	↓	2.5 µM	0.185
3	MDA-MB-231	iEF--/Akt	-	↓	2.5 µM	0.091
3	MDA-MB-231	iEF--/Akt	-	↓	2.5 µM	0.095
3	MDA-MB-231	iEF--/Akt	-	↓	2.5 µM	0.076
3	MDA-MB-231	iEF--/Akt	-	↓	2.5 µM	0.204395
3	MDA-MB-231	iEF--/Akt	-	↓	2.5 µM	0.259619
3	MDA-MB-231	iEF--/Akt	-	↓	2.5 µM	0.206299
3	MDA-MB-231	iEF--/Akt	-	↓	2.5 µM	0.193604
3	MDA-MB-231	iEF--/Akt	-	↓	2.5 µM	0.178369
3	MDA-MB-231	iEF--/Akt	-	↓	2.5 µM	0.187891
3	MDA-MB-231	iEF--/Akt	-	↓	2.5 µM	0.203125
3	MDA-MB-231	iEF--/Akt	-	↓	2.5 µM	0.25708
3	MDA-MB-231	iEF--/Akt	-	↓	2.5 µM	0.177734
3	MDA-MB-231	iEF--/Akt	-	↓	2.5 µM	0.277393
3	MDA-MB-231	iEF--/Akt	-	↓	2.5 µM	0.225342
3	MDA-MB-231	iEF--/Akt	-	↓	2.5 µM	0.199951
3	MDA-MB-231	iEF--/Akt	-	↓	2.5 µM	0.198682
3	MDA-MB-231	iEF--/Akt	-	↓	2.5 µM	0.210742
3	MDA-MB-231	iEF--/Akt	-	↓	2.5 µM	0.177734
3	MDA-MB-231	iEF--/Akt	-	↓	2.5 µM	0.161865
3	MDA-MB-231	iEF--/Akt	-	↓	2.5 µM	0.177734
3	MDA-MB-231	iEF--/Akt	-	↓	2.5 µM	0.357373
3	MDA-MB-231	iEF--/Akt	-	↓	2.5 µM	0.177734
3	MDA-MB-231	iEF--/Akt	-	↓	2.5 µM	0.187891
3	MDA-MB-231	iEF--/Akt	-	↓	2.5 µM	0.208838
3	MDA-MB-231	iEF--/Akt	-	↓	2.5 µM	0.201855
3	MDA-MB-231	iEF--/Akt	-	↓	2.5 µM	0.24375
3	MDA-MB-231	iEF+-/Akt	-	↓	2.5 µM	0.766797
3	MDA-MB-231	iEF+-/Akt	-	↓	2.5 µM	0.285645
3	MDA-MB-231	iEF--/Akt	-	↓	2.5 µM	0.18916
3	MDA-MB-231	iEF--/Akt	-	↓	2.5 µM	0.455127
3	MDA-MB-231	iEF--/Akt	-	↓	2.5 µM	0.199951
3	MDA-MB-231	iEF--/Akt	-	↓	2.5 µM	0.211377
3	MDA-MB-231	iEF--/Akt	-	↓	2.5 µM	0.268506
3	MDA-MB-231	iEF--/Akt	-	↓	2.5 µM	0.119971
3	MDA-MB-231	iEF--/Akt	-	↓	2.5 µM	0.0952148
3	MDA-MB-231	iEF--/Akt	-	↓	2.5 µM	0.245654
3	MDA-MB-231	iEF--/Akt	-	↓	2.5 µM	0.0825195
3	MDA-MB-231	iEF--/Akt	-	↓	2.5 µM	0.0780762
3	MDA-MB-231	iEF--/Akt	-	↓	2.5 µM	0.140283
3	MDA-MB-231	iEF--/Akt	-	↓	2.5 µM	0.0603027
3	MDA-MB-231	iEF--/Akt	-	↓	2.5 µM	0.0564941
3	MDA-MB-231	iEF--/Akt	-	↓	2.5 µM	0.0850586
3	MDA-MB-231	iEF--/Akt	-	↓	2.5 µM	0.0768066
3	MDA-MB-231	iEF--/Akt	-	↓	2.5 µM	0.192969
3	MDA-MB-231	iEF--/Akt	-	↓	2.5 µM	0.120605
3	MDA-MB-231	iEF--/Akt	-	↓	2.5 µM	0.130127
3	MDA-MB-231	iEF--/Akt	-	↓	2.5 µM	0.561768
3	MDA-MB-231	iEF--/Akt	-	↓	2.5 µM	0.0742676
1	MDA-MB-231	EGF/Akt	+	-	2.5 µM	0.396
1	MDA-MB-231	EGF/Akt	+	-	2.5 µM	0.185
1	MDA-MB-231	EGF/Akt	+	-	2.5 µM	0.262
1	MDA-MB-231	EGF/Akt	+	-	2.5 µM	0.703
1	MDA-MB-231	EGF/Akt	+	-	2.5 µM	0.125
1	MDA-MB-231	EGF/Akt	+	-	2.5 µM	0.195
1	MDA-MB-231	EGF/Akt	+	-	2.5 µM	0.34
1	MDA-MB-231	EGF/Akt	+	-	2.5 µM	0.229
1	MDA-MB-231	EGF/Akt	+	-	2.5 µM	0.252
1	MDA-MB-231	EGF/Akt	+	-	2.5 µM	0.191
1	MDA-MB-231	EGF/Akt	+	-	2.5 µM	0.536
1	MDA-MB-231	EGF/Akt	+	-	2.5 µM	0.102
1	MDA-MB-231	EGF/Akt	+	-	2.5 µM	1.356
1	MDA-MB-231	EGF/Akt	+	-	2.5 µM	0.225
1	MDA-MB-231	EGF/Akt	+	-	2.5 µM	0.432
1	MDA-MB-231	EGF/Akt	+	-	2.5 µM	0.279
1	MDA-MB-231	EGF/Akt	+	-	2.5 µM	0.308
1	MDA-MB-231	EGF/Akt	+	-	2.5 µM	0.119
1	MDA-MB-231	EGF/Akt	+	-	2.5 µM	0.339
1	MDA-MB-231	EGF/Akt	+	-	2.5 µM	0.162
1	MDA-MB-231	EGF/Akt	+	-	2.5 µM	0.098
1	MDA-MB-231	EGF/Akt	+	-	2.5 µM	0.131
1	MDA-MB-231	EGF/Akt	+	-	2.5 µM	0.429
1	MDA-MB-231	EGF/Akt	+	-	2.5 µM	0.402
1	MDA-MB-231	EGF/Akt	+	-	2.5 µM	0.149
1	MDA-MB-231	EGF/Akt	+	-	2.5 µM	0.311
1	MDA-MB-231	EGF/Akt	+	-	2.5 µM	0.097
1	MDA-MB-231	EGF/Akt	+	-	2.5 µM	0.235
1	MDA-MB-231	EGF/Akt	+	-	2.5 µM	0.231
1	MDA-MB-231	EGF/Akt	+	-	2.5 µM	0.345
1	MDA-MB-231	EGF/Akt	+	-	2.5 µM	0.231
1	MDA-MB-231	EGF/Akt	+	-	2.5 µM	0.607
1	MDA-MB-231	EGF/Akt	+	-	2.5 µM	0.405
1	MDA-MB-231	EGF/Akt	+	-	2.5 µM	0.22
1	MDA-MB-231	EGF/Akt	+	-	2.5 µM	0.139
1	MDA-MB-231	EGF/Akt	+	-	2.5 µM	0.359
2	MDA-MB-231	EGF/Akt	+	-	2.5 µM	0.378
2	MDA-MB-231	EGF/Akt	+	-	2.5 µM	0.235
2	MDA-MB-231	EGF/Akt	+	-	2.5 µM	0.601
2	MDA-MB-231	EGF/Akt	+	-	2.5 µM	0.449
2	MDA-MB-231	EGF/Akt	+	-	2.5 µM	0.072
2	MDA-MB-231	EGF/Akt	+	-	2.5 µM	0.516
2	MDA-MB-231	EGF/Akt	+	-	2.5 µM	0.249
2	MDA-MB-231	EGF/Akt	+	-	2.5 µM	0.48
2	MDA-MB-231	EGF/Akt	+	-	2.5 µM	0.999
2	MDA-MB-231	EGF/Akt	+	-	2.5 µM	0.199
2	MDA-MB-231	EGF/Akt	+	-	2.5 µM	0.414
2	MDA-MB-231	EGF/Akt	+	-	2.5 µM	0.248
2	MDA-MB-231	EGF/Akt	+	-	2.5 µM	0.066
2	MDA-MB-231	EGF/Akt	+	-	2.5 µM	0.431
2	MDA-MB-231	EGF/Akt	+	-	2.5 µM	0.144
2	MDA-MB-231	EGF/Akt	+	-	2.5 µM	0.091
2	MDA-MB-231	EGF/Akt	+	-	2.5 µM	0.582
2	MDA-MB-231	EGF/Akt	+	-	2.5 µM	0.299
2	MDA-MB-231	EGF/Akt	+	-	2.5 µM	0.147
2	MDA-MB-231	EGF/Akt	+	-	2.5 µM	0.279
2	MDA-MB-231	EGF/Akt	+	-	2.5 µM	0.235
2	MDA-MB-231	EGF/Akt	+	-	2.5 µM	0.516
2	MDA-MB-231	EGF/Akt	+	-	2.5 µM	0.313
2	MDA-MB-231	EGF/Akt	+	-	2.5 µM	0.488
2	MDA-MB-231	EGF/Akt	+	-	2.5 µM	0.343
2	MDA-MB-231	EGF/Akt	+	-	2.5 µM	0.323
2	MDA-MB-231	EGF/Akt	+	-	2.5 µM	0.426
2	MDA-MB-231	EGF/Akt	+	-	2.5 µM	0.394
2	MDA-MB-231	EGF/Akt	+	-	2.5 µM	0.473
2	MDA-MB-231	EGF/Akt	+	-	2.5 µM	0.495
2	MDA-MB-231	EGF/Akt	+	-	2.5 µM	0.283
2	MDA-MB-231	EGF/Akt	+	-	2.5 µM	0.558
2	MDA-MB-231	EGF/Akt	+	-	2.5 µM	0.263
2	MDA-MB-231	EGF/Akt	+	-	2.5 µM	0.329
2	MDA-MB-231	EGF/Akt	+	-	2.5 µM	0.439
2	MDA-MB-231	EGF/Akt	+	-	2.5 µM	0.601
2	MDA-MB-231	EGF/Akt	+	-	2.5 µM	0.341
2	MDA-MB-231	EGF/Akt	+	-	2.5 µM	0.322
2	MDA-MB-231	EGF/Akt	+	-	2.5 µM	0.392
3	MDA-MB-231	EGF/Akt	+	-	2.5 µM	0.265
3	MDA-MB-231	EGF/Akt	+	-	2.5 µM	0.277
3	MDA-MB-231	EGF/Akt	+	-	2.5 µM	0.517
3	MDA-MB-231	EGF/Akt	+	-	2.5 µM	0.329
3	MDA-MB-231	EGF/Akt	+	-	2.5 µM	0.185
3	MDA-MB-231	EGF/Akt	+	-	2.5 µM	0.529
3	MDA-MB-231	EGF/Akt	+	-	2.5 µM	0.584
3	MDA-MB-231	EGF/Akt	+	-	2.5 µM	0.308
3	MDA-MB-231	EGF/Akt	+	-	2.5 µM	0.28
3	MDA-MB-231	EGF/Akt	+	-	2.5 µM	0.178
3	MDA-MB-231	EGF/Akt	+	-	2.5 µM	0.34
3	MDA-MB-231	EGF/Akt	+	-	2.5 µM	0.369
3	MDA-MB-231	EGF/Akt	+	-	2.5 µM	0.349
3	MDA-MB-231	EGF/Akt	+	-	2.5 µM	0.764
3	MDA-MB-231	EGF/Akt	+	-	2.5 µM	0.579
3	MDA-MB-231	EGF/Akt	+	-	2.5 µM	0.501
3	MDA-MB-231	EGF/Akt	+	-	2.5 µM	0.46
3	MDA-MB-231	EGF/Akt	+	-	2.5 µM	0.262
3	MDA-MB-231	EGF/Akt	+	-	2.5 µM	0.194
3	MDA-MB-231	EGF/Akt	+	-	2.5 µM	0.36
3	MDA-MB-231	EGF/Akt	+	-	2.5 µM	0.702
3	MDA-MB-231	EGF/Akt	+	-	2.5 µM	0.222
3	MDA-MB-231	EGF/Akt	+	-	2.5 µM	0.275
3	MDA-MB-231	EGF/Akt	+	-	2.5 µM	0.51
3	MDA-MB-231	EGF/Akt	+	-	2.5 µM	0.41
3	MDA-MB-231	EGF/Akt	+	-	2.5 µM	0.432
3	MDA-MB-231	EGF/Akt	+	-	2.5 µM	0.18
3	MDA-MB-231	EGF/Akt	+	-	2.5 µM	0.326
3	MDA-MB-231	EGF/Akt	+	-	2.5 µM	0.261
3	MDA-MB-231	EGF/Akt	+	-	2.5 µM	0.294
3	MDA-MB-231	EGF/Akt	+	-	2.5 µM	0.352
3	MDA-MB-231	EGF/Akt	+	-	2.5 µM	0.446
3	MDA-MB-231	EGF/Akt	+	-	2.5 µM	0.575
3	MDA-MB-231	EGF/Akt	+	-	2.5 µM	0.266
3	MDA-MB-231	EGF/Akt	+	-	2.5 µM	0.71
3	MDA-MB-231	EGF/Akt	+	-	2.5 µM	0.583
3	MDA-MB-231	EGF/Akt	+	-	2.5 µM	0.222
3	MDA-MB-231	EGF/Akt	+	-	2.5 µM	0.503
3	MDA-MB-231	EGF/Akt	+	-	2.5 µM	0.458
3	MDA-MB-231	EGF/Akt	+	-	2.5 µM	0.611
3	MDA-MB-231	EGF/Akt	+	-	2.5 µM	0.47
3	MDA-MB-231	EGF/Akt	+	-	2.5 µM	0.178
3	MDA-MB-231	EGF/Akt	+	-	2.5 µM	0.344
1	MDA-MB-231	iEF++/Akt	+	↑	2.5 µM	0.285
1	MDA-MB-231	iEF++/Akt	+	↑	2.5 µM	0.218
1	MDA-MB-231	iEF++/Akt	+	↑	2.5 µM	0.357
1	MDA-MB-231	iEF++/Akt	+	↑	2.5 µM	0.258
1	MDA-MB-231	iEF++/Akt	+	↑	2.5 µM	0.429
1	MDA-MB-231	iEF++/Akt	+	↑	2.5 µM	0.229
1	MDA-MB-231	iEF++/Akt	+	↑	2.5 µM	0.261
1	MDA-MB-231	iEF++/Akt	+	↑	2.5 µM	0.241
1	MDA-MB-231	iEF++/Akt	+	↑	2.5 µM	0.301
1	MDA-MB-231	iEF++/Akt	+	↑	2.5 µM	0.422
1	MDA-MB-231	iEF++/Akt	+	↑	2.5 µM	0.295
1	MDA-MB-231	iEF++/Akt	+	↑	2.5 µM	0.305
1	MDA-MB-231	iEF++/Akt	+	↑	2.5 µM	0.205
1	MDA-MB-231	iEF++/Akt	+	↑	2.5 µM	0.277
1	MDA-MB-231	iEF++/Akt	+	↑	2.5 µM	0.288
1	MDA-MB-231	iEF++/Akt	+	↑	2.5 µM	0.322
1	MDA-MB-231	iEF++/Akt	+	↑	2.5 µM	0.207
1	MDA-MB-231	iEF++/Akt	+	↑	2.5 µM	0.307
1	MDA-MB-231	iEF++/Akt	+	↑	2.5 µM	0.188
1	MDA-MB-231	iEF++/Akt	+	↑	2.5 µM	0.373
1	MDA-MB-231	iEF++/Akt	+	↑	2.5 µM	0.083
1	MDA-MB-231	iEF++/Akt	+	↑	2.5 µM	0.336
1	MDA-MB-231	iEF++/Akt	+	↑	2.5 µM	0.343
1	MDA-MB-231	iEF++/Akt	+	↑	2.5 µM	0.187
1	MDA-MB-231	iEF++/Akt	+	↑	2.5 µM	0.155
1	MDA-MB-231	iEF++/Akt	+	↑	2.5 µM	0.061
1	MDA-MB-231	iEF++/Akt	+	↑	2.5 µM	0.101
1	MDA-MB-231	iEF++/Akt	+	↑	2.5 µM	0.138
1	MDA-MB-231	iEF++/Akt	+	↑	2.5 µM	0.133
1	MDA-MB-231	iEF++/Akt	+	↑	2.5 µM	0.17
1	MDA-MB-231	iEF++/Akt	+	↑	2.5 µM	0.241
1	MDA-MB-231	iEF++/Akt	+	↑	2.5 µM	0.277
1	MDA-MB-231	iEF++/Akt	+	↑	2.5 µM	0.131
1	MDA-MB-231	iEF++/Akt	+	↑	2.5 µM	0.385
1	MDA-MB-231	iEF++/Akt	+	↑	2.5 µM	0.212
1	MDA-MB-231	iEF++/Akt	+	↑	2.5 µM	0.219
1	MDA-MB-231	iEF++/Akt	+	↑	2.5 µM	0.414
1	MDA-MB-231	iEF++/Akt	+	↑	2.5 µM	0.277
1	MDA-MB-231	iEF++/Akt	+	↑	2.5 µM	0.347
1	MDA-MB-231	iEF++/Akt	+	↑	2.5 µM	0.099
1	MDA-MB-231	iEF++/Akt	+	↑	2.5 µM	0.1
1	MDA-MB-231	iEF++/Akt	+	↑	2.5 µM	0.112
1	MDA-MB-231	iEF++/Akt	+	↑	2.5 µM	0.378
2	MDA-MB-231	iEF++/Akt	+	↑	2.5 µM	0.299
2	MDA-MB-231	iEF++/Akt	+	↑	2.5 µM	0.182
2	MDA-MB-231	iEF++/Akt	+	↑	2.5 µM	0.378
2	MDA-MB-231	iEF++/Akt	+	↑	2.5 µM	0.129
2	MDA-MB-231	iEF++/Akt	+	↑	2.5 µM	0.228
2	MDA-MB-231	iEF++/Akt	+	↑	2.5 µM	0.363
2	MDA-MB-231	iEF++/Akt	+	↑	2.5 µM	0.074
2	MDA-MB-231	iEF++/Akt	+	↑	2.5 µM	0.301
2	MDA-MB-231	iEF++/Akt	+	↑	2.5 µM	0.214
2	MDA-MB-231	iEF++/Akt	+	↑	2.5 µM	0.157
2	MDA-MB-231	iEF++/Akt	+	↑	2.5 µM	0.425
2	MDA-MB-231	iEF++/Akt	+	↑	2.5 µM	0.078
2	MDA-MB-231	iEF++/Akt	+	↑	2.5 µM	0.43
2	MDA-MB-231	iEF++/Akt	+	↑	2.5 µM	0.261
2	MDA-MB-231	iEF++/Akt	+	↑	2.5 µM	0.183
2	MDA-MB-231	iEF++/Akt	+	↑	2.5 µM	0.331
2	MDA-MB-231	iEF++/Akt	+	↑	2.5 µM	0.256
2	MDA-MB-231	iEF++/Akt	+	↑	2.5 µM	0.312
2	MDA-MB-231	iEF++/Akt	+	↑	2.5 µM	0.173
2	MDA-MB-231	iEF++/Akt	+	↑	2.5 µM	0.171
2	MDA-MB-231	iEF++/Akt	+	↑	2.5 µM	0.385
2	MDA-MB-231	iEF++/Akt	+	↑	2.5 µM	0.17
2	MDA-MB-231	iEF++/Akt	+	↑	2.5 µM	0.148
2	MDA-MB-231	iEF++/Akt	+	↑	2.5 µM	0.35
2	MDA-MB-231	iEF++/Akt	+	↑	2.5 µM	0.219
2	MDA-MB-231	iEF++/Akt	+	↑	2.5 µM	0.189
2	MDA-MB-231	iEF++/Akt	+	↑	2.5 µM	0.126
2	MDA-MB-231	iEF++/Akt	+	↑	2.5 µM	0.155
2	MDA-MB-231	iEF++/Akt	+	↑	2.5 µM	0.393
2	MDA-MB-231	iEF++/Akt	+	↑	2.5 µM	0.297
2	MDA-MB-231	iEF++/Akt	+	↑	2.5 µM	0.1
2	MDA-MB-231	iEF++/Akt	+	↑	2.5 µM	0.111
2	MDA-MB-231	iEF++/Akt	+	↑	2.5 µM	0.127
2	MDA-MB-231	iEF++/Akt	+	↑	2.5 µM	0.132
2	MDA-MB-231	iEF++/Akt	+	↑	2.5 µM	0.148
2	MDA-MB-231	iEF++/Akt	+	↑	2.5 µM	0.119
2	MDA-MB-231	iEF++/Akt	+	↑	2.5 µM	0.22
2	MDA-MB-231	iEF++/Akt	+	↑	2.5 µM	0.371
2	MDA-MB-231	iEF++/Akt	+	↑	2.5 µM	0.143
3	MDA-MB-231	iEF++/Akt	+	↑	2.5 µM	0.354
3	MDA-MB-231	iEF++/Akt	+	↑	2.5 µM	0.265
3	MDA-MB-231	iEF++/Akt	+	↑	2.5 µM	0.255
3	MDA-MB-231	iEF++/Akt	+	↑	2.5 µM	0.163
3	MDA-MB-231	iEF++/Akt	+	↑	2.5 µM	0.202
3	MDA-MB-231	iEF++/Akt	+	↑	2.5 µM	0.159
3	MDA-MB-231	iEF++/Akt	+	↑	2.5 µM	0.152
3	MDA-MB-231	iEF++/Akt	+	↑	2.5 µM	0.142
3	MDA-MB-231	iEF++/Akt	+	↑	2.5 µM	0.061
3	MDA-MB-231	iEF++/Akt	+	↑	2.5 µM	0.137
3	MDA-MB-231	iEF++/Akt	+	↑	2.5 µM	0.273
3	MDA-MB-231	iEF++/Akt	+	↑	2.5 µM	0.154
3	MDA-MB-231	iEF++/Akt	+	↑	2.5 µM	0.26
3	MDA-MB-231	iEF++/Akt	+	↑	2.5 µM	0.3
3	MDA-MB-231	iEF++/Akt	+	↑	2.5 µM	0.192
3	MDA-MB-231	iEF++/Akt	+	↑	2.5 µM	0.219
3	MDA-MB-231	iEF++/Akt	+	↑	2.5 µM	0.122
3	MDA-MB-231	iEF++/Akt	+	↑	2.5 µM	0.285
3	MDA-MB-231	iEF++/Akt	+	↑	2.5 µM	0.133
3	MDA-MB-231	iEF++/Akt	+	↑	2.5 µM	0.216
3	MDA-MB-231	iEF++/Akt	+	↑	2.5 µM	0.224
3	MDA-MB-231	iEF++/Akt	+	↑	2.5 µM	0.174
3	MDA-MB-231	iEF++/Akt	+	↑	2.5 µM	0.23
3	MDA-MB-231	iEF++/Akt	+	↑	2.5 µM	0.126
3	MDA-MB-231	iEF++/Akt	+	↑	2.5 µM	0.402
3	MDA-MB-231	iEF++/Akt	+	↑	2.5 µM	0.12
3	MDA-MB-231	iEF++/Akt	+	↑	2.5 µM	0.262
3	MDA-MB-231	iEF++/Akt	+	↑	2.5 µM	0.345
3	MDA-MB-231	iEF++/Akt	+	↑	2.5 µM	0.393
3	MDA-MB-231	iEF++/Akt	+	↑	2.5 µM	0.22
3	MDA-MB-231	iEF++/Akt	+	↑	2.5 µM	0.145
3	MDA-MB-231	iEF++/Akt	+	↑	2.5 µM	0.329
3	MDA-MB-231	iEF++/Akt	+	↑	2.5 µM	0.27
3	MDA-MB-231	iEF++/Akt	+	↑	2.5 µM	0.207
3	MDA-MB-231	iEF++/Akt	+	↑	2.5 µM	0.275
3	MDA-MB-231	iEF++/Akt	+	↑	2.5 µM	0.188
3	MDA-MB-231	iEF++/Akt	+	↑	2.5 µM	0.203
3	MDA-MB-231	iEF++/Akt	+	↑	2.5 µM	0.363
3	MDA-MB-231	iEF++/Akt	+	↑	2.5 µM	0.384
3	MDA-MB-231	iEF++/Akt	+	↑	2.5 µM	0.226
3	MDA-MB-231	iEF++/Akt	+	↑	2.5 µM	0.239
3	MDA-MB-231	iEF++/Akt	+	↑	2.5 µM	0.214
3	MDA-MB-231	iEF++/Akt	+	↑	2.5 µM	0.258
3	MDA-MB-231	iEF++/Akt	+	↑	2.5 µM	0.206
3	MDA-MB-231	iEF++/Akt	+	↑	2.5 µM	0.199
3	MDA-MB-231	iEF++/Akt	+	↑	2.5 µM	0.192
3	MDA-MB-231	iEF++/Akt	+	↑	2.5 µM	0.128
3	MDA-MB-231	iEF++/Akt	+	↑	2.5 µM	0.277
3	MDA-MB-231	iEF++/Akt	+	↑	2.5 µM	0.405
3	MDA-MB-231	iEF++/Akt	+	↑	2.5 µM	0.315
3	MDA-MB-231	iEF++/Akt	+	↑	2.5 µM	0.162
3	MDA-MB-231	iEF++/Akt	+	↑	2.5 µM	0.149
3	MDA-MB-231	iEF++/Akt	+	↑	2.5 µM	0.199
3	MDA-MB-231	iEF++/Akt	+	↑	2.5 µM	0.131
3	MDA-MB-231	iEF++/Akt	+	↑	2.5 µM	0.149
1	MDA-MB-231	iEF-+/Akt	+	↓	2.5 µM	0.205
1	MDA-MB-231	iEF-+/Akt	+	↓	2.5 µM	0.132
1	MDA-MB-231	iEF-+/Akt	+	↓	2.5 µM	0.737
1	MDA-MB-231	iEF-+/Akt	+	↓	2.5 µM	0.171
1	MDA-MB-231	iEF-+/Akt	+	↓	2.5 µM	0.128
1	MDA-MB-231	iEF-+/Akt	+	↓	2.5 µM	0.254
1	MDA-MB-231	iEF-+/Akt	+	↓	2.5 µM	0.259
1	MDA-MB-231	iEF-+/Akt	+	↓	2.5 µM	0.107
1	MDA-MB-231	iEF-+/Akt	+	↓	2.5 µM	0.321
1	MDA-MB-231	iEF-+/Akt	+	↓	2.5 µM	0.23
1	MDA-MB-231	iEF-+/Akt	+	↓	2.5 µM	0.146
1	MDA-MB-231	iEF-+/Akt	+	↓	2.5 µM	0.24
1	MDA-MB-231	iEF-+/Akt	+	↓	2.5 µM	1.112
1	MDA-MB-231	iEF-+/Akt	+	↓	2.5 µM	0.272
1	MDA-MB-231	iEF-+/Akt	+	↓	2.5 µM	0.198
1	MDA-MB-231	iEF-+/Akt	+	↓	2.5 µM	0.297
1	MDA-MB-231	iEF-+/Akt	+	↓	2.5 µM	0.048
1	MDA-MB-231	iEF-+/Akt	+	↓	2.5 µM	0.526
1	MDA-MB-231	iEF-+/Akt	+	↓	2.5 µM	0.224
1	MDA-MB-231	iEF-+/Akt	+	↓	2.5 µM	0.227
1	MDA-MB-231	iEF-+/Akt	+	↓	2.5 µM	0.112
2	MDA-MB-231	iEF-+/Akt	+	↓	2.5 µM	0.278
2	MDA-MB-231	iEF-+/Akt	+	↓	2.5 µM	0.294
2	MDA-MB-231	iEF-+/Akt	+	↓	2.5 µM	0.256
2	MDA-MB-231	iEF-+/Akt	+	↓	2.5 µM	0.151
2	MDA-MB-231	iEF-+/Akt	+	↓	2.5 µM	0.155
2	MDA-MB-231	iEF-+/Akt	+	↓	2.5 µM	0.253
2	MDA-MB-231	iEF-+/Akt	+	↓	2.5 µM	0.261
2	MDA-MB-231	iEF-+/Akt	+	↓	2.5 µM	0.327
2	MDA-MB-231	iEF-+/Akt	+	↓	2.5 µM	0.168
2	MDA-MB-231	iEF-+/Akt	+	↓	2.5 µM	0.237
2	MDA-MB-231	iEF-+/Akt	+	↓	2.5 µM	0.542
2	MDA-MB-231	iEF-+/Akt	+	↓	2.5 µM	0.172
2	MDA-MB-231	iEF-+/Akt	+	↓	2.5 µM	0.164
2	MDA-MB-231	iEF-+/Akt	+	↓	2.5 µM	0.19
2	MDA-MB-231	iEF-+/Akt	+	↓	2.5 µM	1.196
2	MDA-MB-231	iEF-+/Akt	+	↓	2.5 µM	0.363
2	MDA-MB-231	iEF-+/Akt	+	↓	2.5 µM	0.139
2	MDA-MB-231	iEF-+/Akt	+	↓	2.5 µM	0.265
2	MDA-MB-231	iEF-+/Akt	+	↓	2.5 µM	0.201
3	MDA-MB-231	iEF-+/Akt	+	↓	2.5 µM	0.276
3	MDA-MB-231	iEF-+/Akt	+	↓	2.5 µM	0.112
3	MDA-MB-231	iEF-+/Akt	+	↓	2.5 µM	0.158
3	MDA-MB-231	iEF-+/Akt	+	↓	2.5 µM	0.107
3	MDA-MB-231	iEF-+/Akt	+	↓	2.5 µM	0.093
3	MDA-MB-231	iEF-+/Akt	+	↓	2.5 µM	0.268
3	MDA-MB-231	iEF-+/Akt	+	↓	2.5 µM	0.19
3	MDA-MB-231	iEF-+/Akt	+	↓	2.5 µM	0.335
3	MDA-MB-231	iEF-+/Akt	+	↓	2.5 µM	0.387
3	MDA-MB-231	iEF-+/Akt	+	↓	2.5 µM	0.104
3	MDA-MB-231	iEF-+/Akt	+	↓	2.5 µM	0.204
3	MDA-MB-231	iEF-+/Akt	+	↓	2.5 µM	0.422
3	MDA-MB-231	iEF-+/Akt	+	↓	2.5 µM	1.426
3	MDA-MB-231	iEF-+/Akt	+	↓	2.5 µM	0.365
3	MDA-MB-231	iEF-+/Akt	+	↓	2.5 µM	0.281
3	MDA-MB-231	iEF-+/Akt	+	↓	2.5 µM	0.341
3	MDA-MB-231	iEF-+/Akt	+	↓	2.5 µM	0.497
3	MDA-MB-231	iEF-+/Akt	+	↓	2.5 µM	0.857
3	MDA-MB-231	iEF-+/Akt	+	↓	2.5 µM	0.197
3	MDA-MB-231	iEF-+/Akt	+	↓	2.5 µM	0.417

## Sheet: MDA-MB-231 Persistence
N	Cell Line	Condition	EGF	iEF	Akt	Len	D2S	Persistence
1	MDA-MB-231	Control	-	-	-	201.709	198.056	0.98189
1	MDA-MB-231	Control	-	-	-	106.559	97.119	0.911411
1	MDA-MB-231	Control	-	-	-	166.23	87.784	0.528088
1	MDA-MB-231	Control	-	-	-	151.914	50.094	0.329752
1	MDA-MB-231	Control	-	-	-	54.454	51.416	0.94421
1	MDA-MB-231	Control	-	-	-	37.335	30.765	0.824026
1	MDA-MB-231	Control	-	-	-	196.303	188.996	0.962777
1	MDA-MB-231	Control	-	-	-	138.487	137.123	0.990151
1	MDA-MB-231	Control	-	-	-	118.241	89.826	0.759686
1	MDA-MB-231	Control	-	-	-	82.428	78.169	0.948331
1	MDA-MB-231	Control	-	-	-	124.453	122.602	0.985127
1	MDA-MB-231	Control	-	-	-	148.205	82.436	0.55623
1	MDA-MB-231	Control	-	-	-	35.185	34.277	0.974194
1	MDA-MB-231	Control	-	-	-	70.988	63.101	0.888897
1	MDA-MB-231	Control	-	-	-	142.787	139.339	0.975852
1	MDA-MB-231	Control	-	-	-	256.184	255.24	0.996315
1	MDA-MB-231	Control	-	-	-	87.492	78.447	0.896619
1	MDA-MB-231	Control	-	-	-	235.021	148.584	0.632216
1	MDA-MB-231	Control	-	-	-	82.08	76.172	0.928021
1	MDA-MB-231	Control	-	-	-	85.533	84.328	0.985912
1	MDA-MB-231	Control	-	-	-	271.808	112.499	0.413891
1	MDA-MB-231	Control	-	-	-	150.26	103.272	0.687289
1	MDA-MB-231	Control	-	-	-	128.371	36.63	0.285345
1	MDA-MB-231	Control	-	-	-	137.488	58.26	0.423746
1	MDA-MB-231	Control	-	-	-	146.308	82.238	0.562088
1	MDA-MB-231	Control	-	-	-	116.561	55.519	0.476309
1	MDA-MB-231	Control	-	-	-	178.119	123.074	0.690965
1	MDA-MB-231	Control	-	-	-	131.376	74.365	0.566047
1	MDA-MB-231	Control	-	-	-	224.199	173.385	0.773353
1	MDA-MB-231	Control	-	-	-	166.8	7.852	0.0470743
1	MDA-MB-231	Control	-	-	-	117.161	81.973	0.699661
1	MDA-MB-231	Control	-	-	-	164.609	127.645	0.775444
1	MDA-MB-231	Control	-	-	-	207.094	190.668	0.920683
1	MDA-MB-231	Control	-	-	-	158.133	105.013	0.66408
1	MDA-MB-231	Control	-	-	-	334.578	266.608	0.796849
1	MDA-MB-231	Control	-	-	-	210.939	201.891	0.957106
1	MDA-MB-231	Control	-	-	-	252.326	15.234	0.0603743
1	MDA-MB-231	Control	-	-	-	196.071	114.258	0.582738
1	MDA-MB-231	Control	-	-	-	117.866	116.303	0.986739
1	MDA-MB-231	Control	-	-	-	223.875	219.201	0.979122
1	MDA-MB-231	Control	-	-	-	114.449	108.562	0.948562
1	MDA-MB-231	Control	-	-	-	196.038	139.846	0.713362
1	MDA-MB-231	Control	-	-	-	330.707	19.043	0.0575827
1	MDA-MB-231	Control	-	-	-	166.992	116.225	0.695991
1	MDA-MB-231	Control	-	-	-	31.087	30.706	0.987744
1	MDA-MB-231	Control	-	-	-	142.287	97.138	0.682691
1	MDA-MB-231	Control	-	-	-	178.941	15.353	0.0857992
1	MDA-MB-231	Control	-	-	-	172.883	108.562	0.627951
1	MDA-MB-231	Control	-	-	-	76.315	23.555	0.308655
1	MDA-MB-231	Control	-	-	-	176.305	133.423	0.756774
1	MDA-MB-231	Control	-	-	-	158.78	154.26	0.971533
1	MDA-MB-231	Control	-	-	-	136.954	108.562	0.79269
1	MDA-MB-231	Control	-	-	-	102.55	101.215	0.986982
1	MDA-MB-231	Control	-	-	-	164.203	163.781	0.99743
1	MDA-MB-231	Control	-	-	-	164.309	131.396	0.799688
1	MDA-MB-231	Control	-	-	-	161.102	128.098	0.795136
1	MDA-MB-231	Control	-	-	-	370.086	114.654	0.309804
1	MDA-MB-231	Control	-	-	-	104.589	41.938	0.400979
1	MDA-MB-231	Control	-	-	-	215.319	167.751	0.779081
1	MDA-MB-231	Control	-	-	-	131.955	91.426	0.692857
1	MDA-MB-231	Control	-	-	-	62.475	12.044	0.192781
1	MDA-MB-231	Control	-	-	-	198.428	3.809	0.0191959
1	MDA-MB-231	Control	-	-	-	88.424	85.693	0.969115
1	MDA-MB-231	Control	-	-	-	132.952	129.548	0.974397
1	MDA-MB-231	Control	-	-	-	41.026	40.396	0.984644
1	MDA-MB-231	Control	-	-	-	74.351	72.987	0.981655
1	MDA-MB-231	Control	-	-	-	115.514	93.485	0.809296
1	MDA-MB-231	Control	-	-	-	165.475	58.26	0.352077
1	MDA-MB-231	Control	-	-	-	97.33	64.774	0.665509
1	MDA-MB-231	Control	-	-	-	113.816	25.406	0.22322
1	MDA-MB-231	Control	-	-	-	236.282	186.709	0.790196
1	MDA-MB-231	Control	-	-	-	188.062	127.588	0.678436
1	MDA-MB-231	Control	-	-	-	140.66	129.995	0.924179
1	MDA-MB-231	Control	-	-	-	153.727	146.68	0.954159
1	MDA-MB-231	Control	-	-	-	127.751	112.499	0.880612
1	MDA-MB-231	Control	-	-	-	282.807	274.245	0.969725
1	MDA-MB-231	Control	-	-	-	62.775	60.938	0.970737
1	MDA-MB-231	Control	-	-	-	382.532	380.936	0.995828
1	MDA-MB-231	Control	-	-	-	103.376	76.386	0.738914
1	MDA-MB-231	Control	-	-	-	91.313	30.469	0.333676
1	MDA-MB-231	Control	-	-	-	84.166	70.485	0.837452
1	MDA-MB-231	Control	-	-	-	236.871	232.605	0.98199
1	MDA-MB-231	Control	-	-	-	523.248	521.809	0.99725
1	MDA-MB-231	Control	-	-	-	342.63	263.041	0.767712
1	MDA-MB-231	Control	-	-	-	200.449	198.056	0.988062
1	MDA-MB-231	Control	-	-	-	84.333	64.746	0.767742
1	MDA-MB-231	Control	-	-	-	173.553	85.693	0.493757
1	MDA-MB-231	Control	-	-	-	125.299	116.303	0.928204
1	MDA-MB-231	Control	-	-	-	216.072	205.673	0.951873
1	MDA-MB-231	Control	-	-	-	134.02	127.602	0.952112
1	MDA-MB-231	Control	-	-	-	233.937	226.683	0.968992
1	MDA-MB-231	Control	-	-	-	115.899	114.321	0.986385
1	MDA-MB-231	Control	-	-	-	279.042	276.13	0.989564
1	MDA-MB-231	Control	-	-	-	326.68	320.013	0.979592
1	MDA-MB-231	Control	-	-	-	134.347	131.41	0.978139
1	MDA-MB-231	Control	-	-	-	115.08	87.784	0.762808
1	MDA-MB-231	Control	-	-	-	380.245	375.19	0.986706
1	MDA-MB-231	Control	-	-	-	137.296	89.259	0.650121
1	MDA-MB-231	Control	-	-	-	278.938	278.027	0.996734
1	MDA-MB-231	Control	-	-	-	133.654	125.684	0.940368
1	MDA-MB-231	Control	-	-	-	173.419	109.36	0.630611
1	MDA-MB-231	Control	-	-	-	146.033	74.365	0.509234
1	MDA-MB-231	Control	-	-	-	65.033	61.205	0.941138
1	MDA-MB-231	Control	-	-	-	137.067	63.302	0.461833
1	MDA-MB-231	Control	-	-	-	162.241	156.257	0.963117
2	MDA-MB-231	Control	-	-	-	390.114	386.577	0.990933
2	MDA-MB-231	Control	-	-	-	141.528	64.998	0.459259
2	MDA-MB-231	Control	-	-	-	324.443	146.643	0.451984
2	MDA-MB-231	Control	-	-	-	161.696	112.354	0.694847
2	MDA-MB-231	Control	-	-	-	225.088	106.794	0.474454
2	MDA-MB-231	Control	-	-	-	112.661	89.502	0.794436
2	MDA-MB-231	Control	-	-	-	152.529	75.141	0.492634
2	MDA-MB-231	Control	-	-	-	261.627	253.279	0.968092
2	MDA-MB-231	Control	-	-	-	178.952	167.578	0.936441
2	MDA-MB-231	Control	-	-	-	214.384	207.603	0.96837
2	MDA-MB-231	Control	-	-	-	437.864	432.879	0.988615
2	MDA-MB-231	Control	-	-	-	231.344	65.747	0.284196
2	MDA-MB-231	Control	-	-	-	111.546	99.097	0.888396
2	MDA-MB-231	Control	-	-	-	138.251	27.727	0.200556
2	MDA-MB-231	Control	-	-	-	193.971	183.169	0.944311
2	MDA-MB-231	Control	-	-	-	142.809	137.109	0.960087
2	MDA-MB-231	Control	-	-	-	77.86	76.386	0.981069
2	MDA-MB-231	Control	-	-	-	329.26	321.849	0.977492
2	MDA-MB-231	Control	-	-	-	185.198	177.468	0.958261
2	MDA-MB-231	Control	-	-	-	113.617	72.588	0.638883
2	MDA-MB-231	Control	-	-	-	150.726	108.962	0.722914
2	MDA-MB-231	Control	-	-	-	220.082	217.098	0.986441
2	MDA-MB-231	Control	-	-	-	200.702	36.382	0.181274
2	MDA-MB-231	Control	-	-	-	213.033	207.647	0.974718
2	MDA-MB-231	Control	-	-	-	389.056	382.768	0.983838
2	MDA-MB-231	Control	-	-	-	149.553	22.931	0.15333
2	MDA-MB-231	Control	-	-	-	180.89	53.625	0.296451
2	MDA-MB-231	Control	-	-	-	300.248	207.647	0.691585
2	MDA-MB-231	Control	-	-	-	200.299	137.162	0.684786
2	MDA-MB-231	Control	-	-	-	174.58	152.391	0.872901
2	MDA-MB-231	Control	-	-	-	101.237	99.097	0.978861
2	MDA-MB-231	Control	-	-	-	142.315	68.66	0.482451
2	MDA-MB-231	Control	-	-	-	331.068	321.826	0.972084
2	MDA-MB-231	Control	-	-	-	176.391	150.452	0.852946
2	MDA-MB-231	Control	-	-	-	128.12	68.555	0.535084
2	MDA-MB-231	Control	-	-	-	105.936	105.013	0.991287
2	MDA-MB-231	Control	-	-	-	111.606	108.545	0.972573
2	MDA-MB-231	Control	-	-	-	97.669	68.66	0.702987
2	MDA-MB-231	Control	-	-	-	97.709	95.69	0.979337
2	MDA-MB-231	Control	-	-	-	139.557	87.784	0.629019
2	MDA-MB-231	Control	-	-	-	118.116	100.928	0.854482
2	MDA-MB-231	Control	-	-	-	105.464	83.789	0.79448
2	MDA-MB-231	Control	-	-	-	145.291	13.465	0.0926761
2	MDA-MB-231	Control	-	-	-	207.707	129.618	0.624043
2	MDA-MB-231	Control	-	-	-	180.055	83.984	0.466435
2	MDA-MB-231	Control	-	-	-	177.512	48.175	0.27139
2	MDA-MB-231	Control	-	-	-	135.044	80.342	0.594932
2	MDA-MB-231	Control	-	-	-	59.41	55.747	0.938344
2	MDA-MB-231	Control	-	-	-	71.09	61.677	0.86759
2	MDA-MB-231	Control	-	-	-	105.26	101.089	0.960374
2	MDA-MB-231	Control	-	-	-	237.794	97.138	0.408496
2	MDA-MB-231	Control	-	-	-	272.058	270.417	0.993968
2	MDA-MB-231	Control	-	-	-	102.605	42.581	0.414999
2	MDA-MB-231	Control	-	-	-	314.487	124.145	0.394754
2	MDA-MB-231	Control	-	-	-	100.785	57.161	0.567158
2	MDA-MB-231	Control	-	-	-	172.456	129.716	0.752169
2	MDA-MB-231	Control	-	-	-	126.112	47.949	0.38021
2	MDA-MB-231	Control	-	-	-	473.36	432.28	0.913216
2	MDA-MB-231	Control	-	-	-	138.328	125.813	0.909527
2	MDA-MB-231	Control	-	-	-	132.288	129.842	0.98151
2	MDA-MB-231	Control	-	-	-	371.225	325.724	0.87743
2	MDA-MB-231	Control	-	-	-	205.918	203.769	0.989564
2	MDA-MB-231	Control	-	-	-	394.405	392.359	0.994812
2	MDA-MB-231	Control	-	-	-	293.092	283.842	0.96844
2	MDA-MB-231	Control	-	-	-	124.834	19.42	0.155567
2	MDA-MB-231	Control	-	-	-	214.155	205.884	0.961378
2	MDA-MB-231	Control	-	-	-	87.22	83.876	0.96166
2	MDA-MB-231	Control	-	-	-	236.407	232.355	0.98286
2	MDA-MB-231	Control	-	-	-	88.939	64.998	0.730816
2	MDA-MB-231	Control	-	-	-	77.457	74.487	0.961656
2	MDA-MB-231	Control	-	-	-	212.091	150.005	0.707267
2	MDA-MB-231	Control	-	-	-	66.421	44.456	0.669306
2	MDA-MB-231	Control	-	-	-	196.297	192.485	0.98058
2	MDA-MB-231	Control	-	-	-	64.777	45.703	0.705544
2	MDA-MB-231	Control	-	-	-	133.046	131.452	0.988019
2	MDA-MB-231	Control	-	-	-	94.56	83.876	0.887014
2	MDA-MB-231	Control	-	-	-	93.123	42.282	0.454045
2	MDA-MB-231	Control	-	-	-	112.413	10.772	0.0958252
2	MDA-MB-231	Control	-	-	-	119.945	113.142	0.943282
2	MDA-MB-231	Control	-	-	-	218.29	179.095	0.820445
2	MDA-MB-231	Control	-	-	-	72.429	46.059	0.635919
2	MDA-MB-231	Control	-	-	-	130.704	129.618	0.991691
2	MDA-MB-231	Control	-	-	-	79.145	62.378	0.788148
2	MDA-MB-231	Control	-	-	-	154.654	152.451	0.985755
2	MDA-MB-231	Control	-	-	-	103.312	101.804	0.985403
2	MDA-MB-231	Control	-	-	-	127.684	82.084	0.642868
2	MDA-MB-231	Control	-	-	-	111.244	68.977	0.620051
2	MDA-MB-231	Control	-	-	-	121.803	116.303	0.954845
2	MDA-MB-231	Control	-	-	-	69.191	59.309	0.857178
2	MDA-MB-231	Control	-	-	-	92.018	81.885	0.88988
2	MDA-MB-231	Control	-	-	-	104.49	64.746	0.619638
2	MDA-MB-231	Control	-	-	-	83.286	67.327	0.808383
2	MDA-MB-231	Control	-	-	-	96.333	59.064	0.613123
2	MDA-MB-231	Control	-	-	-	172.905	168.792	0.976212
2	MDA-MB-231	Control	-	-	-	443.658	384.287	0.866178
2	MDA-MB-231	Control	-	-	-	28.309	28.309	1
2	MDA-MB-231	Control	-	-	-	166.803	87.71	0.52583
2	MDA-MB-231	Control	-	-	-	130.666	93.164	0.712993
2	MDA-MB-231	Control	-	-	-	184.377	144.777	0.785223
2	MDA-MB-231	Control	-	-	-	59.635	56.394	0.945653
2	MDA-MB-231	Control	-	-	-	150.143	144.999	0.965739
2	MDA-MB-231	Control	-	-	-	76.48	38.804	0.507374
2	MDA-MB-231	Control	-	-	-	41.773	36.969	0.884997
2	MDA-MB-231	Control	-	-	-	28.862	28.761	0.996501
2	MDA-MB-231	Control	-	-	-	140.09	132.136	0.943222
2	MDA-MB-231	Control	-	-	-	96.12	88.869	0.924563
2	MDA-MB-231	Control	-	-	-	154.053	153.063	0.993574
3	MDA-MB-231	Control	-	-	-	116.83	115.529	0.988864
3	MDA-MB-231	Control	-	-	-	179.388	125.629	0.70032
3	MDA-MB-231	Control	-	-	-	144.985	45.743	0.315502
3	MDA-MB-231	Control	-	-	-	191.016	183.31	0.959658
3	MDA-MB-231	Control	-	-	-	413.874	412.562	0.99683
3	MDA-MB-231	Control	-	-	-	321.763	80.071	0.248851
3	MDA-MB-231	Control	-	-	-	449.004	443.708	0.988205
3	MDA-MB-231	Control	-	-	-	329.845	328.811	0.996865
3	MDA-MB-231	Control	-	-	-	123.247	85.599	0.694532
3	MDA-MB-231	Control	-	-	-	119.555	88.869	0.743332
3	MDA-MB-231	Control	-	-	-	112.741	107.755	0.955775
3	MDA-MB-231	Control	-	-	-	71.028	50.183	0.706524
3	MDA-MB-231	Control	-	-	-	176.403	62.999	0.357131
3	MDA-MB-231	Control	-	-	-	149.141	132.374	0.887576
3	MDA-MB-231	Control	-	-	-	165.883	156.216	0.941724
3	MDA-MB-231	Control	-	-	-	372.592	358.035	0.96093
3	MDA-MB-231	Control	-	-	-	269.841	35.257	0.130658
3	MDA-MB-231	Control	-	-	-	241.429	108.612	0.449871
3	MDA-MB-231	Control	-	-	-	91.948	81.973	0.891515
3	MDA-MB-231	Control	-	-	-	159.254	157.433	0.988565
3	MDA-MB-231	Control	-	-	-	79.038	76.83	0.972064
3	MDA-MB-231	Control	-	-	-	217.293	204.788	0.942451
3	MDA-MB-231	Control	-	-	-	142.078	130.685	0.919812
3	MDA-MB-231	Control	-	-	-	132.692	108.328	0.816387
3	MDA-MB-231	Control	-	-	-	148.482	139.917	0.942316
3	MDA-MB-231	Control	-	-	-	82.105	81.887	0.997345
3	MDA-MB-231	Control	-	-	-	55.758	50.247	0.901162
3	MDA-MB-231	Control	-	-	-	74.377	71.731	0.964424
3	MDA-MB-231	Control	-	-	-	41.356	41.279	0.998138
3	MDA-MB-231	Control	-	-	-	49.63	48.509	0.977413
3	MDA-MB-231	Control	-	-	-	128.298	92.678	0.722365
3	MDA-MB-231	Control	-	-	-	113.338	83.142	0.733576
3	MDA-MB-231	Control	-	-	-	97.154	8.516	0.0876547
3	MDA-MB-231	Control	-	-	-	263.998	261.062	0.988879
3	MDA-MB-231	Control	-	-	-	78.278	69.541	0.888385
3	MDA-MB-231	Control	-	-	-	156.259	140.698	0.900415
3	MDA-MB-231	Control	-	-	-	161.509	120.078	0.743476
3	MDA-MB-231	Control	-	-	-	177.391	171.651	0.967642
3	MDA-MB-231	Control	-	-	-	223.666	218.382	0.976375
3	MDA-MB-231	Control	-	-	-	99.893	94.657	0.947584
3	MDA-MB-231	Control	-	-	-	209.799	201.904	0.962369
3	MDA-MB-231	Control	-	-	-	85.841	83.309	0.970504
3	MDA-MB-231	Control	-	-	-	83.057	80.678	0.971357
3	MDA-MB-231	Control	-	-	-	295.834	287.751	0.972677
3	MDA-MB-231	Control	-	-	-	78.402	78.086	0.995969
3	MDA-MB-231	Control	-	-	-	208.42	205.03	0.983735
3	MDA-MB-231	Control	-	-	-	67.171	64.824	0.965059
3	MDA-MB-231	Control	-	-	-	78.197	48.55	0.620868
3	MDA-MB-231	Control	-	-	-	36.68	36.453	0.993811
3	MDA-MB-231	Control	-	-	-	89.854	85.74	0.954215
3	MDA-MB-231	Control	-	-	-	63.311	62.957	0.994409
3	MDA-MB-231	Control	-	-	-	183.723	166.316	0.905254
3	MDA-MB-231	Control	-	-	-	144.822	138.45	0.956001
3	MDA-MB-231	Control	-	-	-	96.103	95.124	0.989813
3	MDA-MB-231	Control	-	-	-	32.905	29.719	0.903176
3	MDA-MB-231	Control	-	-	-	59.184	58.35	0.985908
3	MDA-MB-231	Control	-	-	-	180.901	174.561	0.964953
3	MDA-MB-231	Control	-	-	-	415.626	412.723	0.993015
3	MDA-MB-231	Control	-	-	-	110.37	105.8	0.958594
3	MDA-MB-231	Control	-	-	-	75.631	73.001	0.965226
3	MDA-MB-231	Control	-	-	-	78.093	73.657	0.943196
3	MDA-MB-231	Control	-	-	-	66.736	64.162	0.96143
3	MDA-MB-231	Control	-	-	-	38.717	37.451	0.967301
3	MDA-MB-231	Control	-	-	-	67.599	30.634	0.453172
3	MDA-MB-231	Control	-	-	-	134.082	87.021	0.649013
3	MDA-MB-231	Control	-	-	-	131.157	95.519	0.72828
3	MDA-MB-231	Control	-	-	-	123.127	116.247	0.944123
3	MDA-MB-231	Control	-	-	-	138.156	13.209	0.0956093
3	MDA-MB-231	Control	-	-	-	106.964	106.658	0.997139
3	MDA-MB-231	Control	-	-	-	95.573	80.705	0.844433
3	MDA-MB-231	Control	-	-	-	61.06	60.573	0.992024
3	MDA-MB-231	Control	-	-	-	61.567	61.412	0.997482
3	MDA-MB-231	Control	-	-	-	135.249	131.435	0.9718
3	MDA-MB-231	Control	-	-	-	217.059	189.796	0.874398
3	MDA-MB-231	Control	-	-	-	107.301	105.373	0.982032
3	MDA-MB-231	Control	-	-	-	102.591	97.138	0.946847
3	MDA-MB-231	Control	-	-	-	349.239	314.969	0.901872
3	MDA-MB-231	Control	-	-	-	137.02	129.363	0.944118
3	MDA-MB-231	Control	-	-	-	361.04	358.008	0.991602
3	MDA-MB-231	Control	-	-	-	114.319	111.41	0.974554
3	MDA-MB-231	Control	-	-	-	96.845	96.56	0.997057
3	MDA-MB-231	Control	-	-	-	110.351	75.034	0.679958
3	MDA-MB-231	Control	-	-	-	110.21	109.998	0.998076
3	MDA-MB-231	Control	-	-	-	91.303	88.969	0.974437
3	MDA-MB-231	Control	-	-	-	125.197	123.883	0.989505
3	MDA-MB-231	Control	-	-	-	115.038	91.461	0.79505
3	MDA-MB-231	Control	-	-	-	128.883	123.794	0.960515
3	MDA-MB-231	Control	-	-	-	344.405	314.417	0.912928
3	MDA-MB-231	Control	-	-	-	307.349	265.551	0.864005
3	MDA-MB-231	Control	-	-	-	179.831	55.733	0.309919
3	MDA-MB-231	Control	-	-	-	258.048	89.234	0.345804
3	MDA-MB-231	Control	-	-	-	137.848	135.419	0.982379
3	MDA-MB-231	Control	-	-	-	120.644	113.699	0.942434
3	MDA-MB-231	Control	-	-	-	93.315	78.375	0.839897
3	MDA-MB-231	Control	-	-	-	110.084	109.822	0.99762
3	MDA-MB-231	Control	-	-	-	282.764	281.322	0.9949
3	MDA-MB-231	Control	-	-	-	179.114	145.107	0.810138
3	MDA-MB-231	Control	-	-	-	125.141	124.429	0.99431
3	MDA-MB-231	Control	-	-	-	215.276	214.566	0.996702
3	MDA-MB-231	Control	-	-	-	138.653	137.816	0.993963
3	MDA-MB-231	Control	-	-	-	113.671	34.981	0.307739
3	MDA-MB-231	Control	-	-	-	120.59	116.812	0.968671
3	MDA-MB-231	Control	-	-	-	75.403	73.042	0.968688
3	MDA-MB-231	Control	-	-	-	86.147	83.799	0.972744
1	MDA-MB-231	iEF+-	-	↑	-	158.992	153.063	0.962709
1	MDA-MB-231	iEF+-	-	↑	-	83.667	38.512	0.460301
1	MDA-MB-231	iEF+-	-	↑	-	196.972	171.585	0.871114
1	MDA-MB-231	iEF+-	-	↑	-	159.077	149.657	0.940783
1	MDA-MB-231	iEF+-	-	↑	-	282.207	277.578	0.983597
1	MDA-MB-231	iEF+-	-	↑	-	133.447	121.934	0.913726
1	MDA-MB-231	iEF+-	-	↑	-	155.176	148.535	0.957203
1	MDA-MB-231	iEF+-	-	↑	-	167.733	87.167	0.519677
1	MDA-MB-231	iEF+-	-	↑	-	84.953	83.241	0.979848
1	MDA-MB-231	iEF+-	-	↑	-	194.293	127.815	0.657847
1	MDA-MB-231	iEF+-	-	↑	-	54.696	54.605	0.998336
1	MDA-MB-231	iEF+-	-	↑	-	84.41	84.135	0.996742
1	MDA-MB-231	iEF+-	-	↑	-	49.348	49.287	0.998764
1	MDA-MB-231	iEF+-	-	↑	-	166.725	163.893	0.983014
1	MDA-MB-231	iEF+-	-	↑	-	83.259	81.498	0.978849
1	MDA-MB-231	iEF+-	-	↑	-	172.165	160.601	0.932832
1	MDA-MB-231	iEF+-	-	↑	-	106.19	99.917	0.940927
1	MDA-MB-231	iEF+-	-	↑	-	226.12	104.744	0.463223
1	MDA-MB-231	iEF+-	-	↑	-	162.526	130.252	0.801423
1	MDA-MB-231	iEF+-	-	↑	-	182.507	163.284	0.894673
1	MDA-MB-231	iEF+-	-	↑	-	184.126	175.288	0.952
1	MDA-MB-231	iEF+-	-	↑	-	177.168	123.185	0.695301
1	MDA-MB-231	iEF+-	-	↑	-	60.842	59.251	0.97385
1	MDA-MB-231	iEF+-	-	↑	-	109.978	108.562	0.987125
1	MDA-MB-231	iEF+-	-	↑	-	107.453	107.283	0.998418
1	MDA-MB-231	iEF+-	-	↑	-	68.078	66.653	0.979068
1	MDA-MB-231	iEF+-	-	↑	-	52.295	51.888	0.992217
1	MDA-MB-231	iEF+-	-	↑	-	172.084	170.983	0.993602
1	MDA-MB-231	iEF+-	-	↑	-	148.975	143.543	0.963538
1	MDA-MB-231	iEF+-	-	↑	-	104.774	104.736	0.999637
1	MDA-MB-231	iEF+-	-	↑	-	109.484	32.373	0.295687
1	MDA-MB-231	iEF+-	-	↑	-	53.343	53.32	0.999569
1	MDA-MB-231	iEF+-	-	↑	-	104.057	101.634	0.976715
1	MDA-MB-231	iEF+-	-	↑	-	259.808	250.395	0.963769
1	MDA-MB-231	iEF+-	-	↑	-	178.063	144.927	0.813909
1	MDA-MB-231	iEF+-	-	↑	-	135.742	131.892	0.971637
2	MDA-MB-231	iEF+-	-	↑	-	109.6	109.187	0.996232
2	MDA-MB-231	iEF+-	-	↑	-	46.896	46.55	0.992622
2	MDA-MB-231	iEF+-	-	↑	-	98.023	93.313	0.95195
2	MDA-MB-231	iEF+-	-	↑	-	238.367	22.79	0.0956089
2	MDA-MB-231	iEF+-	-	↑	-	170.703	161.896	0.948407
2	MDA-MB-231	iEF+-	-	↑	-	140.95	72.374	0.513473
2	MDA-MB-231	iEF+-	-	↑	-	200.438	192.485	0.960322
2	MDA-MB-231	iEF+-	-	↑	-	92.254	91.486	0.991675
2	MDA-MB-231	iEF+-	-	↑	-	126.649	80.817	0.638118
2	MDA-MB-231	iEF+-	-	↑	-	183.518	164.168	0.894561
2	MDA-MB-231	iEF+-	-	↑	-	72.577	68.581	0.944941
2	MDA-MB-231	iEF+-	-	↑	-	541.03	349.784	0.646515
2	MDA-MB-231	iEF+-	-	↑	-	336.956	333.162	0.98874
2	MDA-MB-231	iEF+-	-	↑	-	325.843	321.986	0.988163
2	MDA-MB-231	iEF+-	-	↑	-	248.932	140.918	0.56609
2	MDA-MB-231	iEF+-	-	↑	-	195.479	186.729	0.955238
2	MDA-MB-231	iEF+-	-	↑	-	114.653	88.315	0.770281
2	MDA-MB-231	iEF+-	-	↑	-	113.659	107.367	0.944641
2	MDA-MB-231	iEF+-	-	↑	-	73.228	71.799	0.980486
2	MDA-MB-231	iEF+-	-	↑	-	81.985	71.729	0.874904
2	MDA-MB-231	iEF+-	-	↑	-	161.408	156.152	0.967437
2	MDA-MB-231	iEF+-	-	↑	-	125.881	106.658	0.847292
2	MDA-MB-231	iEF+-	-	↑	-	135.126	35.75	0.264568
2	MDA-MB-231	iEF+-	-	↑	-	321.589	293.361	0.912223
2	MDA-MB-231	iEF+-	-	↑	-	246.421	245.654	0.996887
2	MDA-MB-231	iEF+-	-	↑	-	505.168	501.78	0.993293
2	MDA-MB-231	iEF+-	-	↑	-	373.744	181.068	0.484471
2	MDA-MB-231	iEF+-	-	↑	-	66.686	49.528	0.742705
2	MDA-MB-231	iEF+-	-	↑	-	83.761	78.713	0.939733
2	MDA-MB-231	iEF+-	-	↑	-	94.076	78.836	0.838003
2	MDA-MB-231	iEF+-	-	↑	-	219.099	209.611	0.956695
2	MDA-MB-231	iEF+-	-	↑	-	187.012	182.923	0.978135
2	MDA-MB-231	iEF+-	-	↑	-	193.878	184.564	0.951959
2	MDA-MB-231	iEF+-	-	↑	-	249.924	231.125	0.924781
2	MDA-MB-231	iEF+-	-	↑	-	197.498	186.625	0.944946
2	MDA-MB-231	iEF+-	-	↑	-	164.833	118.839	0.720966
3	MDA-MB-231	iEF+-	-	↑	-	256.1	253.406	0.989481
3	MDA-MB-231	iEF+-	-	↑	-	390.268	244.405	0.626249
3	MDA-MB-231	iEF+-	-	↑	-	138.046	132.69	0.961201
3	MDA-MB-231	iEF+-	-	↑	-	294.91	283.879	0.962595
3	MDA-MB-231	iEF+-	-	↑	-	143.398	101.025	0.704508
3	MDA-MB-231	iEF+-	-	↑	-	77.293	76.267	0.986726
3	MDA-MB-231	iEF+-	-	↑	-	331.917	311.24	0.937704
3	MDA-MB-231	iEF+-	-	↑	-	62.9	62.672	0.996375
3	MDA-MB-231	iEF+-	-	↑	-	54.778	53.335	0.973657
3	MDA-MB-231	iEF+-	-	↑	-	42.738	41.938	0.981281
3	MDA-MB-231	iEF+-	-	↑	-	284.794	163.771	0.575051
3	MDA-MB-231	iEF+-	-	↑	-	112.505	112.355	0.998667
3	MDA-MB-231	iEF+-	-	↑	-	238.959	125.107	0.52355
3	MDA-MB-231	iEF+-	-	↑	-	167.975	82.3	0.489954
3	MDA-MB-231	iEF+-	-	↑	-	109.535	76.267	0.69628
3	MDA-MB-231	iEF+-	-	↑	-	169.299	161.73	0.955292
3	MDA-MB-231	iEF+-	-	↑	-	110.215	101.689	0.922642
3	MDA-MB-231	iEF+-	-	↑	-	113.774	106.671	0.937569
3	MDA-MB-231	iEF+-	-	↑	-	307.77	307.306	0.998492
3	MDA-MB-231	iEF+-	-	↑	-	95.303	80.792	0.847738
3	MDA-MB-231	iEF+-	-	↑	-	260.591	34.354	0.131831
3	MDA-MB-231	iEF+-	-	↑	-	204.872	204.327	0.99734
3	MDA-MB-231	iEF+-	-	↑	-	64.473	54.826	0.850371
3	MDA-MB-231	iEF+-	-	↑	-	454.572	445.463	0.979961
3	MDA-MB-231	iEF+-	-	↑	-	124.775	45.566	0.365185
3	MDA-MB-231	iEF+-	-	↑	-	189.474	187.242	0.98822
3	MDA-MB-231	iEF+-	-	↑	-	59.712	56.963	0.953962
3	MDA-MB-231	iEF+-	-	↑	-	78.729	74.292	0.943642
1	MDA-MB-231	iEF--	-	↓	-	412.945	411.967	0.997632
1	MDA-MB-231	iEF--	-	↓	-	414.677	413.907	0.998143
1	MDA-MB-231	iEF--	-	↓	-	506.362	504.164	0.995659
1	MDA-MB-231	iEF--	-	↓	-	175.914	137.256	0.780245
1	MDA-MB-231	iEF--	-	↓	-	256.808	196.828	0.76644
1	MDA-MB-231	iEF--	-	↓	-	145.979	139.066	0.952644
1	MDA-MB-231	iEF--	-	↓	-	228.735	224.162	0.980007
1	MDA-MB-231	iEF--	-	↓	-	151.54	147.967	0.976422
1	MDA-MB-231	iEF--	-	↓	-	161.698	160.641	0.993463
1	MDA-MB-231	iEF--	-	↓	-	400.312	398.071	0.994402
1	MDA-MB-231	iEF--	-	↓	-	424.535	423.391	0.997305
1	MDA-MB-231	iEF--	-	↓	-	166.45	166.309	0.999153
1	MDA-MB-231	iEF--	-	↓	-	228.083	222.825	0.976947
1	MDA-MB-231	iEF--	-	↓	-	125.81	120.807	0.960234
1	MDA-MB-231	iEF--	-	↓	-	117.193	113.687	0.970084
1	MDA-MB-231	iEF--	-	↓	-	297.425	292.627	0.983868
1	MDA-MB-231	iEF--	-	↓	-	322.298	154.295	0.478734
1	MDA-MB-231	iEF--	-	↓	-	196.939	176.557	0.896506
1	MDA-MB-231	iEF--	-	↓	-	170.022	165.795	0.975139
1	MDA-MB-231	iEF--	-	↓	-	515.95	512.482	0.993278
1	MDA-MB-231	iEF--	-	↓	-	298.804	292.671	0.979475
1	MDA-MB-231	iEF--	-	↓	-	391.891	266.629	0.680365
1	MDA-MB-231	iEF--	-	↓	-	207.411	206.981	0.997927
1	MDA-MB-231	iEF--	-	↓	-	289.48	287.55	0.993333
1	MDA-MB-231	iEF--	-	↓	-	315.139	281.247	0.892454
1	MDA-MB-231	iEF--	-	↓	-	69.63	69.376	0.996352
1	MDA-MB-231	iEF--	-	↓	-	88.867	86.328	0.971429
1	MDA-MB-231	iEF--	-	↓	-	63.476	54.089	0.852117
1	MDA-MB-231	iEF--	-	↓	-	239.397	239.307	0.999624
1	MDA-MB-231	iEF--	-	↓	-	172.853	138.706	0.802451
1	MDA-MB-231	iEF--	-	↓	-	234.357	52.72	0.224956
1	MDA-MB-231	iEF--	-	↓	-	63.895	62.246	0.974192
1	MDA-MB-231	iEF--	-	↓	-	549.202	320.064	0.58278
1	MDA-MB-231	iEF--	-	↓	-	113.869	113.71	0.998604
1	MDA-MB-231	iEF--	-	↓	-	108.776	60.967	0.560482
1	MDA-MB-231	iEF--	-	↓	-	187.796	179.667	0.956714
1	MDA-MB-231	iEF--	-	↓	-	273.307	174	0.636647
1	MDA-MB-231	iEF--	-	↓	-	524.154	523.728	0.999187
1	MDA-MB-231	iEF--	-	↓	-	427.388	426.157	0.99712
1	MDA-MB-231	iEF--	-	↓	-	151.888	108.03	0.711248
1	MDA-MB-231	iEF--	-	↓	-	254.106	250.848	0.987179
1	MDA-MB-231	iEF--	-	↓	-	327.026	326.904	0.999627
1	MDA-MB-231	iEF--	-	↓	-	235.317	229.789	0.976508
2	MDA-MB-231	iEF--	-	↓	-	129.746	121.934	0.93979
2	MDA-MB-231	iEF--	-	↓	-	232.827	228.572	0.981725
2	MDA-MB-231	iEF--	-	↓	-	438.591	349.158	0.79609
2	MDA-MB-231	iEF--	-	↓	-	457.092	254.02	0.555731
2	MDA-MB-231	iEF--	-	↓	-	176.392	173.967	0.986252
2	MDA-MB-231	iEF--	-	↓	-	224.59	201.365	0.896589
2	MDA-MB-231	iEF--	-	↓	-	97.812	95.217	0.97347
2	MDA-MB-231	iEF--	-	↓	-	198.999	198.707	0.998533
2	MDA-MB-231	iEF--	-	↓	-	57.519	55.747	0.969193
2	MDA-MB-231	iEF--	-	↓	-	113.263	105.379	0.930392
2	MDA-MB-231	iEF--	-	↓	-	165.227	107.918	0.65315
2	MDA-MB-231	iEF--	-	↓	-	181.528	122.113	0.672695
2	MDA-MB-231	iEF--	-	↓	-	137.16	133.949	0.976589
2	MDA-MB-231	iEF--	-	↓	-	157.752	152.984	0.969775
2	MDA-MB-231	iEF--	-	↓	-	346.555	345.371	0.996584
2	MDA-MB-231	iEF--	-	↓	-	106.605	95.984	0.900371
2	MDA-MB-231	iEF--	-	↓	-	125.119	97.772	0.781432
2	MDA-MB-231	iEF--	-	↓	-	546.514	474.806	0.86879
2	MDA-MB-231	iEF--	-	↓	-	109.17	108.513	0.993982
2	MDA-MB-231	iEF--	-	↓	-	128.432	73.394	0.571462
2	MDA-MB-231	iEF--	-	↓	-	182.246	182.182	0.999649
2	MDA-MB-231	iEF--	-	↓	-	101.625	101.215	0.995966
2	MDA-MB-231	iEF--	-	↓	-	105.705	105.493	0.997994
2	MDA-MB-231	iEF--	-	↓	-	107.04	106.761	0.997393
2	MDA-MB-231	iEF--	-	↓	-	320.691	133.301	0.415668
2	MDA-MB-231	iEF--	-	↓	-	324.793	262.196	0.807271
2	MDA-MB-231	iEF--	-	↓	-	196.1	194.322	0.990933
2	MDA-MB-231	iEF--	-	↓	-	156.409	154.895	0.99032
2	MDA-MB-231	iEF--	-	↓	-	208.396	156.199	0.74953
2	MDA-MB-231	iEF--	-	↓	-	235.571	198.129	0.841059
2	MDA-MB-231	iEF--	-	↓	-	119.117	115.105	0.966319
2	MDA-MB-231	iEF--	-	↓	-	277.718	164.448	0.59214
2	MDA-MB-231	iEF--	-	↓	-	136.813	73.791	0.539357
2	MDA-MB-231	iEF--	-	↓	-	296.921	209.473	0.705484
3	MDA-MB-231	iEF--	-	↓	-	269.514	165.674	0.614714
3	MDA-MB-231	iEF--	-	↓	-	270.963	268.506	0.990932
3	MDA-MB-231	iEF--	-	↓	-	187.951	77.608	0.412916
3	MDA-MB-231	iEF--	-	↓	-	281.78	260.292	0.923742
3	MDA-MB-231	iEF--	-	↓	-	129.092	120.612	0.93431
3	MDA-MB-231	iEF--	-	↓	-	149.815	139.189	0.929073
3	MDA-MB-231	iEF--	-	↓	-	423.319	21.666	0.0511813
3	MDA-MB-231	iEF--	-	↓	-	305.1	253.386	0.830501
3	MDA-MB-231	iEF--	-	↓	-	250.248	249.09	0.995373
3	MDA-MB-231	iEF--	-	↓	-	286.348	284.783	0.994535
3	MDA-MB-231	iEF--	-	↓	-	359.922	356.286	0.989898
3	MDA-MB-231	iEF--	-	↓	-	270.333	267.001	0.987674
3	MDA-MB-231	iEF--	-	↓	-	171.028	168.992	0.988096
3	MDA-MB-231	iEF--	-	↓	-	346.146	336.579	0.972361
3	MDA-MB-231	iEF--	-	↓	-	140.389	136.001	0.968744
3	MDA-MB-231	iEF--	-	↓	-	482.826	481.695	0.997658
3	MDA-MB-231	iEF--	-	↓	-	277.719	205.038	0.738293
3	MDA-MB-231	iEF--	-	↓	-	337.485	336.69	0.997644
3	MDA-MB-231	iEF--	-	↓	-	166.841	161.99	0.970924
3	MDA-MB-231	iEF--	-	↓	-	182.393	176.466	0.967504
3	MDA-MB-231	iEF--	-	↓	-	349.731	271.072	0.775087
3	MDA-MB-231	iEF--	-	↓	-	153.171	147.353	0.962016
3	MDA-MB-231	iEF--	-	↓	-	208.716	198.843	0.952696
3	MDA-MB-231	iEF--	-	↓	-	142.814	140.427	0.983286
3	MDA-MB-231	iEF--	-	↓	-	114.713	112.588	0.981476
3	MDA-MB-231	iEF--	-	↓	-	142.392	137.639	0.96662
3	MDA-MB-231	iEF--	-	↓	-	153.476	123.102	0.802093
3	MDA-MB-231	iEF--	-	↓	-	177.256	173.519	0.978917
3	MDA-MB-231	iEF--	-	↓	-	324.621	321.755	0.991171
3	MDA-MB-231	iEF--	-	↓	-	397.1	374.919	0.944143
3	MDA-MB-231	iEF--	-	↓	-	198.28	194.202	0.979433
3	MDA-MB-231	iEF--	-	↓	-	111.93	111.784	0.998696
1	MDA-MB-231	EGF	+	-	-	229.654	133.03	0.579263
1	MDA-MB-231	EGF	+	-	-	167.423	77.095	0.46048
1	MDA-MB-231	EGF	+	-	-	94.48	56.812	0.601312
1	MDA-MB-231	EGF	+	-	-	163.807	20.424	0.124683
1	MDA-MB-231	EGF	+	-	-	149.054	143.353	0.961752
1	MDA-MB-231	EGF	+	-	-	153.001	120.718	0.789001
1	MDA-MB-231	EGF	+	-	-	264.184	244.302	0.924742
1	MDA-MB-231	EGF	+	-	-	117.793	88.461	0.750987
1	MDA-MB-231	EGF	+	-	-	192.893	182.681	0.947059
1	MDA-MB-231	EGF	+	-	-	131.339	67.084	0.51077
1	MDA-MB-231	EGF	+	-	-	137.414	95.519	0.695118
1	MDA-MB-231	EGF	+	-	-	219.104	169.75	0.774746
1	MDA-MB-231	EGF	+	-	-	120.707	107.065	0.886983
1	MDA-MB-231	EGF	+	-	-	241.383	190.668	0.789898
1	MDA-MB-231	EGF	+	-	-	218.222	215.396	0.98705
1	MDA-MB-231	EGF	+	-	-	155.123	89.826	0.579063
1	MDA-MB-231	EGF	+	-	-	189.092	184.962	0.978159
1	MDA-MB-231	EGF	+	-	-	117.344	116.552	0.993251
1	MDA-MB-231	EGF	+	-	-	178.543	177.263	0.992831
1	MDA-MB-231	EGF	+	-	-	138.607	67.97	0.490379
1	MDA-MB-231	EGF	+	-	-	214.823	115.033	0.535478
1	MDA-MB-231	EGF	+	-	-	225.248	212.412	0.943014
1	MDA-MB-231	EGF	+	-	-	198.766	81.907	0.412078
1	MDA-MB-231	EGF	+	-	-	246.579	236.754	0.960155
1	MDA-MB-231	EGF	+	-	-	123.129	69.213	0.562118
1	MDA-MB-231	EGF	+	-	-	128.411	101.572	0.790991
1	MDA-MB-231	EGF	+	-	-	109.796	87.784	0.799519
1	MDA-MB-231	EGF	+	-	-	146.229	137.953	0.943404
1	MDA-MB-231	EGF	+	-	-	131.013	129.716	0.9901
1	MDA-MB-231	EGF	+	-	-	125.724	67.084	0.533581
1	MDA-MB-231	EGF	+	-	-	138.037	102.373	0.741634
1	MDA-MB-231	EGF	+	-	-	132.44	114.321	0.863191
1	MDA-MB-231	EGF	+	-	-	263.987	140.931	0.533856
1	MDA-MB-231	EGF	+	-	-	159.738	43.84	0.274449
1	MDA-MB-231	EGF	+	-	-	90.663	87.784	0.968245
1	MDA-MB-231	EGF	+	-	-	171.826	167.589	0.975341
1	MDA-MB-231	EGF	+	-	-	298.633	200.178	0.670314
1	MDA-MB-231	EGF	+	-	-	133.866	128.494	0.95987
1	MDA-MB-231	EGF	+	-	-	115.457	100.188	0.867752
1	MDA-MB-231	EGF	+	-	-	197.818	155.419	0.785667
1	MDA-MB-231	EGF	+	-	-	140.984	42.153	0.298991
1	MDA-MB-231	EGF	+	-	-	124.481	63.101	0.506913
1	MDA-MB-231	EGF	+	-	-	91.08	83.984	0.92209
1	MDA-MB-231	EGF	+	-	-	85.838	83.876	0.977143
1	MDA-MB-231	EGF	+	-	-	114.456	112.611	0.98388
1	MDA-MB-231	EGF	+	-	-	109.414	36.232	0.331146
1	MDA-MB-231	EGF	+	-	-	36.182	36.182	1
1	MDA-MB-231	EGF	+	-	-	115.313	54.164	0.469713
1	MDA-MB-231	EGF	+	-	-	82.139	19.881	0.242041
1	MDA-MB-231	EGF	+	-	-	179.184	146.742	0.818946
1	MDA-MB-231	EGF	+	-	-	282.591	281.842	0.99735
1	MDA-MB-231	EGF	+	-	-	185.213	101.804	0.549659
1	MDA-MB-231	EGF	+	-	-	180.141	179.014	0.993744
1	MDA-MB-231	EGF	+	-	-	259.594	228.547	0.880402
1	MDA-MB-231	EGF	+	-	-	206.637	175.206	0.847893
1	MDA-MB-231	EGF	+	-	-	111.891	85.715	0.766058
1	MDA-MB-231	EGF	+	-	-	83.571	46.059	0.551136
1	MDA-MB-231	EGF	+	-	-	51.208	48.959	0.956081
1	MDA-MB-231	EGF	+	-	-	329.769	298.999	0.906692
1	MDA-MB-231	EGF	+	-	-	478.664	476.211	0.994875
1	MDA-MB-231	EGF	+	-	-	128.276	114.401	0.891835
1	MDA-MB-231	EGF	+	-	-	241.21	201.891	0.836993
1	MDA-MB-231	EGF	+	-	-	136.235	70.459	0.517187
1	MDA-MB-231	EGF	+	-	-	221.873	51.416	0.231736
1	MDA-MB-231	EGF	+	-	-	60.824	57.634	0.947554
1	MDA-MB-231	EGF	+	-	-	74.057	68.581	0.926057
1	MDA-MB-231	EGF	+	-	-	216.93	175.237	0.807804
1	MDA-MB-231	EGF	+	-	-	358.382	356.109	0.993658
1	MDA-MB-231	EGF	+	-	-	352.973	335.351	0.950076
1	MDA-MB-231	EGF	+	-	-	169.664	169.482	0.998927
1	MDA-MB-231	EGF	+	-	-	79.14	74.365	0.939664
1	MDA-MB-231	EGF	+	-	-	129.552	108.812	0.83991
1	MDA-MB-231	EGF	+	-	-	178.356	177.1	0.992958
1	MDA-MB-231	EGF	+	-	-	137.427	28.628	0.208314
1	MDA-MB-231	EGF	+	-	-	106.052	80.003	0.754375
1	MDA-MB-231	EGF	+	-	-	59.033	59.033	1
1	MDA-MB-231	EGF	+	-	-	118.119	116.303	0.984626
1	MDA-MB-231	EGF	+	-	-	410.732	407.524	0.99219
1	MDA-MB-231	EGF	+	-	-	525.138	451.334	0.859458
1	MDA-MB-231	EGF	+	-	-	141.644	139.222	0.982901
2	MDA-MB-231	EGF	+	-	-	306.853	302.789	0.986756
2	MDA-MB-231	EGF	+	-	-	407.114	405.687	0.996495
2	MDA-MB-231	EGF	+	-	-	119.971	119.971	1
2	MDA-MB-231	EGF	+	-	-	207.496	199.96	0.963681
2	MDA-MB-231	EGF	+	-	-	137.476	57.917	0.421288
2	MDA-MB-231	EGF	+	-	-	112.318	78.099	0.695338
2	MDA-MB-231	EGF	+	-	-	174.15	169.579	0.973753
2	MDA-MB-231	EGF	+	-	-	187.534	166.939	0.89018
2	MDA-MB-231	EGF	+	-	-	77.439	76.172	0.983639
2	MDA-MB-231	EGF	+	-	-	125.863	121.189	0.962864
2	MDA-MB-231	EGF	+	-	-	379.234	180.948	0.477141
2	MDA-MB-231	EGF	+	-	-	245.316	243.817	0.99389
2	MDA-MB-231	EGF	+	-	-	154.698	133.355	0.862034
2	MDA-MB-231	EGF	+	-	-	407.899	73.95	0.181295
2	MDA-MB-231	EGF	+	-	-	162.015	161.865	0.999074
2	MDA-MB-231	EGF	+	-	-	188.901	158.24	0.837687
2	MDA-MB-231	EGF	+	-	-	304.873	300.975	0.987214
2	MDA-MB-231	EGF	+	-	-	133.495	95.215	0.713248
2	MDA-MB-231	EGF	+	-	-	219.207	217.223	0.990949
2	MDA-MB-231	EGF	+	-	-	258.21	257.08	0.995624
2	MDA-MB-231	EGF	+	-	-	351.513	255.204	0.726016
2	MDA-MB-231	EGF	+	-	-	449.092	447.611	0.996702
2	MDA-MB-231	EGF	+	-	-	94.281	93.621	0.993
2	MDA-MB-231	EGF	+	-	-	104.668	97.417	0.930724
2	MDA-MB-231	EGF	+	-	-	319.184	156.199	0.48937
2	MDA-MB-231	EGF	+	-	-	316.064	312.514	0.988768
2	MDA-MB-231	EGF	+	-	-	429.141	425.004	0.99036
2	MDA-MB-231	EGF	+	-	-	270.645	247.588	0.914807
2	MDA-MB-231	EGF	+	-	-	148.556	51.977	0.349882
2	MDA-MB-231	EGF	+	-	-	346.094	244.018	0.705063
2	MDA-MB-231	EGF	+	-	-	261.356	255.906	0.979147
2	MDA-MB-231	EGF	+	-	-	228.779	217.202	0.949397
2	MDA-MB-231	EGF	+	-	-	331.442	323.146	0.97497
2	MDA-MB-231	EGF	+	-	-	245.463	215.279	0.877032
2	MDA-MB-231	EGF	+	-	-	483.734	230.42	0.476336
2	MDA-MB-231	EGF	+	-	-	272.838	261.086	0.956927
2	MDA-MB-231	EGF	+	-	-	209.94	163.678	0.779642
2	MDA-MB-231	EGF	+	-	-	145.295	109.491	0.753577
2	MDA-MB-231	EGF	+	-	-	176.811	97.171	0.549576
2	MDA-MB-231	EGF	+	-	-	312.768	311.676	0.996509
2	MDA-MB-231	EGF	+	-	-	223.806	221.643	0.990335
2	MDA-MB-231	EGF	+	-	-	138.932	80.565	0.579888
2	MDA-MB-231	EGF	+	-	-	344.841	343.429	0.995905
2	MDA-MB-231	EGF	+	-	-	364.003	353.792	0.971948
2	MDA-MB-231	EGF	+	-	-	143.492	132.907	0.926233
2	MDA-MB-231	EGF	+	-	-	192.547	77.068	0.400256
2	MDA-MB-231	EGF	+	-	-	240.729	149.279	0.620112
2	MDA-MB-231	EGF	+	-	-	327.81	327.082	0.997779
2	MDA-MB-231	EGF	+	-	-	202.988	201.855	0.994418
2	MDA-MB-231	EGF	+	-	-	173.338	97.138	0.560396
2	MDA-MB-231	EGF	+	-	-	301.292	299.126	0.992811
2	MDA-MB-231	EGF	+	-	-	267.206	260.428	0.974634
2	MDA-MB-231	EGF	+	-	-	340.86	335.594	0.984551
2	MDA-MB-231	EGF	+	-	-	219.636	190.535	0.867504
2	MDA-MB-231	EGF	+	-	-	124.874	111.737	0.894798
2	MDA-MB-231	EGF	+	-	-	298.552	294.925	0.987851
2	MDA-MB-231	EGF	+	-	-	247.734	244.57	0.987228
2	MDA-MB-231	EGF	+	-	-	227.689	222.241	0.976073
2	MDA-MB-231	EGF	+	-	-	250.246	246.371	0.984515
2	MDA-MB-231	EGF	+	-	-	126.898	125.973	0.992711
2	MDA-MB-231	EGF	+	-	-	285.699	281.395	0.984935
2	MDA-MB-231	EGF	+	-	-	560.196	554.791	0.990352
2	MDA-MB-231	EGF	+	-	-	203.451	200.016	0.983116
2	MDA-MB-231	EGF	+	-	-	202.473	196.29	0.969463
2	MDA-MB-231	EGF	+	-	-	146.191	141.034	0.964724
2	MDA-MB-231	EGF	+	-	-	291.969	287.033	0.983094
2	MDA-MB-231	EGF	+	-	-	218.967	160.368	0.732384
2	MDA-MB-231	EGF	+	-	-	146.504	142.238	0.970881
2	MDA-MB-231	EGF	+	-	-	372.792	360.817	0.967878
2	MDA-MB-231	EGF	+	-	-	637.456	632.639	0.992443
2	MDA-MB-231	EGF	+	-	-	269.032	234.236	0.870662
2	MDA-MB-231	EGF	+	-	-	221.027	216.123	0.977813
2	MDA-MB-231	EGF	+	-	-	84.233	78.086	0.927024
3	MDA-MB-231	EGF	+	-	-	505.424	486.337	0.962236
3	MDA-MB-231	EGF	+	-	-	235.51	233.625	0.991996
3	MDA-MB-231	EGF	+	-	-	142.605	135.419	0.949609
3	MDA-MB-231	EGF	+	-	-	285.656	285.055	0.997896
3	MDA-MB-231	EGF	+	-	-	137.642	130.916	0.951134
3	MDA-MB-231	EGF	+	-	-	243.301	205.313	0.843864
3	MDA-MB-231	EGF	+	-	-	236.704	159.346	0.673187
3	MDA-MB-231	EGF	+	-	-	288.531	269.215	0.933054
3	MDA-MB-231	EGF	+	-	-	298.407	106.648	0.357391
3	MDA-MB-231	EGF	+	-	-	224.717	220.528	0.981359
3	MDA-MB-231	EGF	+	-	-	519.271	440.55	0.848401
3	MDA-MB-231	EGF	+	-	-	123.179	87.618	0.711306
3	MDA-MB-231	EGF	+	-	-	241.482	228.622	0.946746
3	MDA-MB-231	EGF	+	-	-	240.322	233.271	0.97066
3	MDA-MB-231	EGF	+	-	-	359.01	358.134	0.99756
3	MDA-MB-231	EGF	+	-	-	154.648	145.915	0.94353
3	MDA-MB-231	EGF	+	-	-	253.909	248.926	0.980375
3	MDA-MB-231	EGF	+	-	-	97.726	97.417	0.996838
3	MDA-MB-231	EGF	+	-	-	191.865	185.483	0.966737
3	MDA-MB-231	EGF	+	-	-	189.46	144.927	0.764948
3	MDA-MB-231	EGF	+	-	-	387.415	350.488	0.904684
3	MDA-MB-231	EGF	+	-	-	270.384	264.258	0.977343
3	MDA-MB-231	EGF	+	-	-	164.073	128.323	0.782109
3	MDA-MB-231	EGF	+	-	-	201.619	200.209	0.993007
3	MDA-MB-231	EGF	+	-	-	135.422	135.259	0.998796
3	MDA-MB-231	EGF	+	-	-	441.709	435.457	0.985846
3	MDA-MB-231	EGF	+	-	-	134.63	120.031	0.891562
3	MDA-MB-231	EGF	+	-	-	190.537	144.739	0.759637
3	MDA-MB-231	EGF	+	-	-	299.964	222.201	0.740759
3	MDA-MB-231	EGF	+	-	-	79.741	79.437	0.996188
3	MDA-MB-231	EGF	+	-	-	253.279	231.086	0.912377
3	MDA-MB-231	EGF	+	-	-	326.864	183.452	0.561249
3	MDA-MB-231	EGF	+	-	-	380.723	378.974	0.995406
3	MDA-MB-231	EGF	+	-	-	100.861	85.25	0.845223
3	MDA-MB-231	EGF	+	-	-	107.212	99.025	0.923637
3	MDA-MB-231	EGF	+	-	-	188.816	156.799	0.830433
3	MDA-MB-231	EGF	+	-	-	135.602	130.763	0.964315
3	MDA-MB-231	EGF	+	-	-	447.535	446.94	0.99867
3	MDA-MB-231	EGF	+	-	-	117.361	93.98	0.800777
3	MDA-MB-231	EGF	+	-	-	273.744	268.507	0.980869
3	MDA-MB-231	EGF	+	-	-	139.559	136.569	0.978575
3	MDA-MB-231	EGF	+	-	-	167.759	161.262	0.961272
3	MDA-MB-231	EGF	+	-	-	243.597	238.693	0.979868
3	MDA-MB-231	EGF	+	-	-	600.588	320.619	0.533842
3	MDA-MB-231	EGF	+	-	-	399.706	159.198	0.398288
3	MDA-MB-231	EGF	+	-	-	152.114	146.94	0.965986
3	MDA-MB-231	EGF	+	-	-	186.966	183.452	0.981205
3	MDA-MB-231	EGF	+	-	-	412.708	411.965	0.9982
3	MDA-MB-231	EGF	+	-	-	111.129	111.086	0.999613
3	MDA-MB-231	EGF	+	-	-	209.692	162.858	0.776653
3	MDA-MB-231	EGF	+	-	-	524.071	511.253	0.975541
3	MDA-MB-231	EGF	+	-	-	219.619	121.411	0.552826
3	MDA-MB-231	EGF	+	-	-	434.266	431.76	0.994229
3	MDA-MB-231	EGF	+	-	-	157.358	152.603	0.969782
3	MDA-MB-231	EGF	+	-	-	281.951	280.578	0.99513
3	MDA-MB-231	EGF	+	-	-	191.241	187.386	0.979842
3	MDA-MB-231	EGF	+	-	-	123.911	113.639	0.917102
3	MDA-MB-231	EGF	+	-	-	293.588	255.206	0.869266
3	MDA-MB-231	EGF	+	-	-	125.711	115.869	0.921709
3	MDA-MB-231	EGF	+	-	-	182.987	169.957	0.928793
3	MDA-MB-231	EGF	+	-	-	526.889	501.78	0.952345
3	MDA-MB-231	EGF	+	-	-	315.15	312.939	0.992984
3	MDA-MB-231	EGF	+	-	-	261.827	10.411	0.0397629
3	MDA-MB-231	EGF	+	-	-	141.654	109.36	0.772022
3	MDA-MB-231	EGF	+	-	-	618.684	563.318	0.91051
3	MDA-MB-231	EGF	+	-	-	400.382	398.674	0.995734
3	MDA-MB-231	EGF	+	-	-	297.577	285.67	0.959987
3	MDA-MB-231	EGF	+	-	-	372.747	372.608	0.999627
3	MDA-MB-231	EGF	+	-	-	207.537	207.051	0.997658
3	MDA-MB-231	EGF	+	-	-	275.848	273.728	0.992315
3	MDA-MB-231	EGF	+	-	-	365.817	365.057	0.997922
3	MDA-MB-231	EGF	+	-	-	86.454	86.412	0.999514
3	MDA-MB-231	EGF	+	-	-	169.584	111.937	0.660068
3	MDA-MB-231	EGF	+	-	-	239.106	238.227	0.996324
3	MDA-MB-231	EGF	+	-	-	113.819	111.345	0.978264
3	MDA-MB-231	EGF	+	-	-	59.375	57.934	0.975731
3	MDA-MB-231	EGF	+	-	-	149.913	149.236	0.995484
3	MDA-MB-231	EGF	+	-	-	108.476	108.03	0.995888
3	MDA-MB-231	EGF	+	-	-	252.273	131.452	0.52107
3	MDA-MB-231	EGF	+	-	-	242.485	235.031	0.96926
3	MDA-MB-231	EGF	+	-	-	265.515	260.505	0.981131
3	MDA-MB-231	EGF	+	-	-	137.458	127.082	0.924515
1	MDA-MB-231	iEF++	+	↑	-	300.917	300	0.996953
1	MDA-MB-231	iEF++	+	↑	-	94.203	53.233	0.565088
1	MDA-MB-231	iEF++	+	↑	-	68.216	63	0.923537
1	MDA-MB-231	iEF++	+	↑	-	155.625	104.109	0.668973
1	MDA-MB-231	iEF++	+	↑	-	128.69	123.859	0.96246
1	MDA-MB-231	iEF++	+	↑	-	106.909	105	0.982144
1	MDA-MB-231	iEF++	+	↑	-	187.792	175.528	0.934694
1	MDA-MB-231	iEF++	+	↑	-	286.757	177.612	0.619382
1	MDA-MB-231	iEF++	+	↑	-	192.068	192	0.999646
1	MDA-MB-231	iEF++	+	↑	-	193.266	113.559	0.587579
3	MDA-MB-231	iEF++	+	↑	-	255.921	102.765	0.40155
1	MDA-MB-231	iEF++	+	↑	-	139.583	125.25	0.897316
1	MDA-MB-231	iEF++	+	↑	-	121.703	125.236	1.02903
1	MDA-MB-231	iEF++	+	↑	-	292.872	61.428	0.209744
1	MDA-MB-231	iEF++	+	↑	-	145.258	36.092	0.248468
1	MDA-MB-231	iEF++	+	↑	-	64.009	29.942	0.467778
1	MDA-MB-231	iEF++	+	↑	-	38.719	30.52	0.788243
1	MDA-MB-231	iEF++	+	↑	-	41.573	41.573	1
1	MDA-MB-231	iEF++	+	↑	-	240.668	103.028	0.428092
1	MDA-MB-231	iEF++	+	↑	-	69.824	69.82	0.999943
1	MDA-MB-231	iEF++	+	↑	-	106.541	99.691	0.935706
1	MDA-MB-231	iEF++	+	↑	-	101.198	101	0.998043
1	MDA-MB-231	iEF++	+	↑	-	195.059	191.709	0.982826
1	MDA-MB-231	iEF++	+	↑	-	59.009	53.625	0.90876
1	MDA-MB-231	iEF++	+	↑	-	79.46	63.229	0.795734
1	MDA-MB-231	iEF++	+	↑	-	94.024	93.954	0.999256
2	MDA-MB-231	iEF++	+	↑	-	165.496	62.469	0.377465
2	MDA-MB-231	iEF++	+	↑	-	103.663	100.241	0.966989
2	MDA-MB-231	iEF++	+	↑	-	104.376	99.056	0.94903
2	MDA-MB-231	iEF++	+	↑	-	97.577	97.287	0.997028
2	MDA-MB-231	iEF++	+	↑	-	62.074	61.781	0.99528
2	MDA-MB-231	iEF++	+	↑	-	104.169	83.907	0.805489
2	MDA-MB-231	iEF++	+	↑	-	59.679	57.132	0.957322
2	MDA-MB-231	iEF++	+	↑	-	99.448	85.663	0.861385
2	MDA-MB-231	iEF++	+	↑	-	89.98	89.612	0.99591
2	MDA-MB-231	iEF++	+	↑	-	63.793	63.591	0.996834
2	MDA-MB-231	iEF++	+	↑	-	160.813	157.423	0.97892
2	MDA-MB-231	iEF++	+	↑	-	106.187	96.06	0.904631
2	MDA-MB-231	iEF++	+	↑	-	123.577	118.871	0.961918
2	MDA-MB-231	iEF++	+	↑	-	85.272	75.537	0.885836
2	MDA-MB-231	iEF++	+	↑	-	53.403	47.127	0.882479
2	MDA-MB-231	iEF++	+	↑	-	97.847	21.186	0.216522
2	MDA-MB-231	iEF++	+	↑	-	163.49	162.65	0.994862
2	MDA-MB-231	iEF++	+	↑	-	186.404	182.852	0.980945
2	MDA-MB-231	iEF++	+	↑	-	93.585	84.51	0.903029
2	MDA-MB-231	iEF++	+	↑	-	240.787	229.023	0.951144
2	MDA-MB-231	iEF++	+	↑	-	150.06	105.602	0.703732
2	MDA-MB-231	iEF++	+	↑	-	242.228	240.945	0.994703
2	MDA-MB-231	iEF++	+	↑	-	318.376	264.155	0.829695
2	MDA-MB-231	iEF++	+	↑	-	98.292	92.73	0.943414
2	MDA-MB-231	iEF++	+	↑	-	59.031	55.895	0.946875
2	MDA-MB-231	iEF++	+	↑	-	167.067	164.464	0.984419
2	MDA-MB-231	iEF++	+	↑	-	138.333	137.162	0.991535
2	MDA-MB-231	iEF++	+	↑	-	235.872	233.045	0.988015
2	MDA-MB-231	iEF++	+	↑	-	103.483	99.042	0.957085
2	MDA-MB-231	iEF++	+	↑	-	76.889	36.382	0.473176
2	MDA-MB-231	iEF++	+	↑	-	203.613	177.736	0.872911
2	MDA-MB-231	iEF++	+	↑	-	288.543	284.446	0.985801
2	MDA-MB-231	iEF++	+	↑	-	79.106	69.236	0.875231
3	MDA-MB-231	iEF++	+	↑	-	256.732	119.447	0.465259
3	MDA-MB-231	iEF++	+	↑	-	255.727	27.324	0.106848
3	MDA-MB-231	iEF++	+	↑	-	100.415	78.076	0.777533
3	MDA-MB-231	iEF++	+	↑	-	307.445	297.708	0.968329
3	MDA-MB-231	iEF++	+	↑	-	232.362	154.295	0.664029
3	MDA-MB-231	iEF++	+	↑	-	59.97	50.146	0.836185
3	MDA-MB-231	iEF++	+	↑	-	85.083	84.712	0.99564
3	MDA-MB-231	iEF++	+	↑	-	76.882	61.412	0.798783
3	MDA-MB-231	iEF++	+	↑	-	189.841	140.354	0.739324
3	MDA-MB-231	iEF++	+	↑	-	180.05	177.926	0.988203
3	MDA-MB-231	iEF++	+	↑	-	39.085	38.218	0.977818
3	MDA-MB-231	iEF++	+	↑	-	107.178	106.643	0.995008
3	MDA-MB-231	iEF++	+	↑	-	218.315	208.842	0.956609
3	MDA-MB-231	iEF++	+	↑	-	423.755	128.279	0.30272
3	MDA-MB-231	iEF++	+	↑	-	80.321	69.189	0.861406
3	MDA-MB-231	iEF++	+	↑	-	300.236	291.581	0.971173
3	MDA-MB-231	iEF++	+	↑	-	120.302	110.478	0.918339
3	MDA-MB-231	iEF++	+	↑	-	360.64	327.785	0.908898
3	MDA-MB-231	iEF++	+	↑	-	208.73	198.047	0.948819
3	MDA-MB-231	iEF++	+	↑	-	205.098	203.129	0.9904
3	MDA-MB-231	iEF++	+	↑	-	88.404	74.27	0.84012
3	MDA-MB-231	iEF++	+	↑	-	98.115	95.386	0.972186
3	MDA-MB-231	iEF++	+	↑	-	181.872	137.123	0.753953
1	MDA-MB-231	iEF-+	+	↓	-	137.52	137.146	0.99728
1	MDA-MB-231	iEF-+	+	↓	-	328.994	324.427	0.986118
1	MDA-MB-231	iEF-+	+	↓	-	256.641	1.419	0.00552912
1	MDA-MB-231	iEF-+	+	↓	-	328.195	217.135	0.661604
1	MDA-MB-231	iEF-+	+	↓	-	110.563	75.92	0.686667
1	MDA-MB-231	iEF-+	+	↓	-	237.618	73.731	0.310292
1	MDA-MB-231	iEF-+	+	↓	-	242.532	236.836	0.976514
1	MDA-MB-231	iEF-+	+	↓	-	160.46	158.703	0.98905
1	MDA-MB-231	iEF-+	+	↓	-	180.181	166.513	0.924143
1	MDA-MB-231	iEF-+	+	↓	-	192.511	192.343	0.999127
1	MDA-MB-231	iEF-+	+	↓	-	202.199	198.193	0.980188
1	MDA-MB-231	iEF-+	+	↓	-	361.61	358.01	0.990045
1	MDA-MB-231	iEF-+	+	↓	-	313.308	287.606	0.917966
1	MDA-MB-231	iEF-+	+	↓	-	127.227	111.091	0.873172
1	MDA-MB-231	iEF-+	+	↓	-	154.948	154.504	0.997135
1	MDA-MB-231	iEF-+	+	↓	-	665.068	662.698	0.996436
1	MDA-MB-231	iEF-+	+	↓	-	281.951	281.836	0.999592
1	MDA-MB-231	iEF-+	+	↓	-	249.236	238.673	0.957618
1	MDA-MB-231	iEF-+	+	↓	-	382.37	268.543	0.702312
1	MDA-MB-231	iEF-+	+	↓	-	135.689	76.83	0.566221
1	MDA-MB-231	iEF-+	+	↓	-	418.602	410.059	0.979592
1	MDA-MB-231	iEF-+	+	↓	-	170.873	127.181	0.744301
1	MDA-MB-231	iEF-+	+	↓	-	389.381	385.391	0.989753
1	MDA-MB-231	iEF-+	+	↓	-	287.335	254.544	0.885879
1	MDA-MB-231	iEF-+	+	↓	-	126.456	123.838	0.979297
1	MDA-MB-231	iEF-+	+	↓	-	420.914	273.728	0.650318
2	MDA-MB-231	iEF-+	+	↓	-	354.819	40.396	0.11385
2	MDA-MB-231	iEF-+	+	↓	-	183.142	73.731	0.402589
2	MDA-MB-231	iEF-+	+	↓	-	347.844	53.354	0.153385
2	MDA-MB-231	iEF-+	+	↓	-	460.593	457.71	0.993741
2	MDA-MB-231	iEF-+	+	↓	-	121.259	118.066	0.973668
2	MDA-MB-231	iEF-+	+	↓	-	242.067	194.388	0.803034
2	MDA-MB-231	iEF-+	+	↓	-	185.347	168.214	0.907563
2	MDA-MB-231	iEF-+	+	↓	-	130.775	128.224	0.980493
2	MDA-MB-231	iEF-+	+	↓	-	228.118	221.104	0.969253
2	MDA-MB-231	iEF-+	+	↓	-	76.62	76.196	0.994466
2	MDA-MB-231	iEF-+	+	↓	-	71.168	71.097	0.999002
2	MDA-MB-231	iEF-+	+	↓	-	150.484	147.266	0.978616
2	MDA-MB-231	iEF-+	+	↓	-	194.867	157.442	0.807946
2	MDA-MB-231	iEF-+	+	↓	-	113.076	112.398	0.994004
2	MDA-MB-231	iEF-+	+	↓	-	105.367	99.66	0.945837
2	MDA-MB-231	iEF-+	+	↓	-	260.278	214.627	0.824607
2	MDA-MB-231	iEF-+	+	↓	-	200.831	196.828	0.980068
2	MDA-MB-231	iEF-+	+	↓	-	349.047	341.509	0.978404
2	MDA-MB-231	iEF-+	+	↓	-	228.176	222.876	0.976772
2	MDA-MB-231	iEF-+	+	↓	-	343.653	339.638	0.988317
2	MDA-MB-231	iEF-+	+	↓	-	197.895	190.431	0.962283
2	MDA-MB-231	iEF-+	+	↓	-	150.258	144.866	0.964115
2	MDA-MB-231	iEF-+	+	↓	-	102.721	100.325	0.976675
2	MDA-MB-231	iEF-+	+	↓	-	361.385	358.013	0.990669
2	MDA-MB-231	iEF-+	+	↓	-	240.899	192.372	0.798559
2	MDA-MB-231	iEF-+	+	↓	-	382.792	356.741	0.931945
2	MDA-MB-231	iEF-+	+	↓	-	180.801	172.797	0.95573
2	MDA-MB-231	iEF-+	+	↓	-	185.149	184.109	0.994383
2	MDA-MB-231	iEF-+	+	↓	-	257.469	257.118	0.998637
2	MDA-MB-231	iEF-+	+	↓	-	166.974	152.567	0.913717
2	MDA-MB-231	iEF-+	+	↓	-	201.875	189.847	0.940419
2	MDA-MB-231	iEF-+	+	↓	-	210.923	132.818	0.629699
2	MDA-MB-231	iEF-+	+	↓	-	130.69	128.224	0.981131
2	MDA-MB-231	iEF-+	+	↓	-	138.501	135.218	0.976296
3	MDA-MB-231	iEF-+	+	↓	-	187.948	120.348	0.640326
3	MDA-MB-231	iEF-+	+	↓	-	256.055	255.811	0.999047
3	MDA-MB-231	iEF-+	+	↓	-	144.353	132.216	0.915921
3	MDA-MB-231	iEF-+	+	↓	-	200.287	193.688	0.967052
3	MDA-MB-231	iEF-+	+	↓	-	645.754	644.288	0.99773
3	MDA-MB-231	iEF-+	+	↓	-	120.206	106.733	0.887917
3	MDA-MB-231	iEF-+	+	↓	-	158.39	140.941	0.889835
3	MDA-MB-231	iEF-+	+	↓	-	64.492	38.726	0.600478
3	MDA-MB-231	iEF-+	+	↓	-	152.698	149.175	0.976928
3	MDA-MB-231	iEF-+	+	↓	-	109.706	107.551	0.980357
3	MDA-MB-231	iEF-+	+	↓	-	111.293	109.08	0.980116
3	MDA-MB-231	iEF-+	+	↓	-	303.566	302.191	0.995471
3	MDA-MB-231	iEF-+	+	↓	-	201.303	196.147	0.974387
3	MDA-MB-231	iEF-+	+	↓	-	129.85	128.488	0.989511
3	MDA-MB-231	iEF-+	+	↓	-	153.187	152.99	0.998714
3	MDA-MB-231	iEF-+	+	↓	-	129.572	35.113	0.270992
3	MDA-MB-231	iEF-+	+	↓	-	125.171	113.667	0.908094
3	MDA-MB-231	iEF-+	+	↓	-	225.847	114.274	0.50598
3	MDA-MB-231	iEF-+	+	↓	-	70.608	67.947	0.962313
3	MDA-MB-231	iEF-+	+	↓	-	194.788	64.815	0.332746
3	MDA-MB-231	iEF-+	+	↓	-	181.652	179.64	0.988924
3	MDA-MB-231	iEF-+	+	↓	-	123.901	121.956	0.984302
3	MDA-MB-231	iEF-+	+	↓	-	165.89	163.781	0.987287
3	MDA-MB-231	iEF-+	+	↓	-	105.658	104.102	0.985273
3	MDA-MB-231	iEF-+	+	↓	-	151.735	145.45	0.958579
3	MDA-MB-231	iEF-+	+	↓	-	87.511	87.416	0.998914
3	MDA-MB-231	iEF-+	+	↓	-	67.516	64.858	0.960632
3	MDA-MB-231	iEF-+	+	↓	-	82.504	80.142	0.971371
3	MDA-MB-231	iEF-+	+	↓	-	93.072	92.73	0.996325
3	MDA-MB-231	iEF-+	+	↓	-	42.657	42.067	0.986169
3	MDA-MB-231	iEF-+	+	↓	-	108.494	76.214	0.702472
3	MDA-MB-231	iEF-+	+	↓	-	137.369	137.162	0.998493
3	MDA-MB-231	iEF-+	+	↓	-	46.609	45.708	0.980669
3	MDA-MB-231	iEF-+	+	↓	-	91.9	86.538	0.941654
3	MDA-MB-231	iEF-+	+	↓	-	269.313	268.633	0.997475
1	MDA-MB-231	Control/Akt	-	-	2.5 µM	69.27	16.592	0.239526
1	MDA-MB-231	Control/Akt	-	-	2.5 µM	115.058	55.424	0.481705
1	MDA-MB-231	Control/Akt	-	-	2.5 µM	122.123	71.516	0.585606
1	MDA-MB-231	Control/Akt	-	-	2.5 µM	37.97	36.279	0.955465
1	MDA-MB-231	Control/Akt	-	-	2.5 µM	184.373	70.66	0.383245
1	MDA-MB-231	Control/Akt	-	-	2.5 µM	67.267	32.627	0.485037
1	MDA-MB-231	Control/Akt	-	-	2.5 µM	45.298	43.722	0.965208
1	MDA-MB-231	Control/Akt	-	-	2.5 µM	45.315	3.919	0.0864835
1	MDA-MB-231	Control/Akt	-	-	2.5 µM	210.112	184.324	0.877265
1	MDA-MB-231	Control/Akt	-	-	2.5 µM	405.308	23.338	0.0575809
1	MDA-MB-231	Control/Akt	-	-	2.5 µM	363.82	36.132	0.0993128
1	MDA-MB-231	Control/Akt	-	-	2.5 µM	292.664	277.226	0.94725
1	MDA-MB-231	Control/Akt	-	-	2.5 µM	39.225	39.191	0.999133
1	MDA-MB-231	Control/Akt	-	-	2.5 µM	88.003	62.563	0.710919
1	MDA-MB-231	Control/Akt	-	-	2.5 µM	134.071	90.224	0.672957
1	MDA-MB-231	Control/Akt	-	-	2.5 µM	119.314	85.979	0.720611
1	MDA-MB-231	Control/Akt	-	-	2.5 µM	185.495	94.87	0.511442
1	MDA-MB-231	Control/Akt	-	-	2.5 µM	140.242	16.34	0.116513
1	MDA-MB-231	Control/Akt	-	-	2.5 µM	410.466	404.359	0.985122
1	MDA-MB-231	Control/Akt	-	-	2.5 µM	87.58	20.509	0.234174
1	MDA-MB-231	Control/Akt	-	-	2.5 µM	206.312	44.684	0.216585
1	MDA-MB-231	Control/Akt	-	-	2.5 µM	388.061	289.294	0.745486
1	MDA-MB-231	Control/Akt	-	-	2.5 µM	150.93	94.571	0.626588
1	MDA-MB-231	Control/Akt	-	-	2.5 µM	59.259	10.705	0.180648
1	MDA-MB-231	Control/Akt	-	-	2.5 µM	222.433	59.505	0.267519
1	MDA-MB-231	Control/Akt	-	-	2.5 µM	265.435	191.501	0.721461
1	MDA-MB-231	Control/Akt	-	-	2.5 µM	247.71	129.639	0.52335
1	MDA-MB-231	Control/Akt	-	-	2.5 µM	38.62	23.058	0.597048
1	MDA-MB-231	Control/Akt	-	-	2.5 µM	243.663	22.696	0.093145
1	MDA-MB-231	Control/Akt	-	-	2.5 µM	205.469	56.521	0.275083
1	MDA-MB-231	Control/Akt	-	-	2.5 µM	230.766	123.912	0.53696
1	MDA-MB-231	Control/Akt	-	-	2.5 µM	131.329	121.743	0.927008
1	MDA-MB-231	Control/Akt	-	-	2.5 µM	92.366	18.983	0.205519
1	MDA-MB-231	Control/Akt	-	-	2.5 µM	344.512	181.573	0.527044
1	MDA-MB-231	Control/Akt	-	-	2.5 µM	138.659	119.57	0.862331
1	MDA-MB-231	Control/Akt	-	-	2.5 µM	142.248	68.512	0.481638
1	MDA-MB-231	Control/Akt	-	-	2.5 µM	164.842	52.275	0.317122
1	MDA-MB-231	Control/Akt	-	-	2.5 µM	129.279	24.834	0.192096
1	MDA-MB-231	Control/Akt	-	-	2.5 µM	106.021	72.834	0.686977
1	MDA-MB-231	Control/Akt	-	-	2.5 µM	90.868	72.272	0.795351
1	MDA-MB-231	Control/Akt	-	-	2.5 µM	176.706	164.259	0.929561
1	MDA-MB-231	Control/Akt	-	-	2.5 µM	102.135	94.964	0.929789
1	MDA-MB-231	Control/Akt	-	-	2.5 µM	103.346	95.707	0.926083
1	MDA-MB-231	Control/Akt	-	-	2.5 µM	222.613	218.545	0.981726
1	MDA-MB-231	Control/Akt	-	-	2.5 µM	48.02	19.595	0.408059
1	MDA-MB-231	Control/Akt	-	-	2.5 µM	115.379	101.232	0.877387
1	MDA-MB-231	Control/Akt	-	-	2.5 µM	72.037	68.478	0.950595
1	MDA-MB-231	Control/Akt	-	-	2.5 µM	109.328	57.976	0.530294
2	MDA-MB-231	Control/Akt	-	-	2.5 µM	90.649	29.528	0.32574
2	MDA-MB-231	Control/Akt	-	-	2.5 µM	64.119	49.68	0.774809
2	MDA-MB-231	Control/Akt	-	-	2.5 µM	585.578	567.848	0.969722
2	MDA-MB-231	Control/Akt	-	-	2.5 µM	91.667	48.134	0.525096
2	MDA-MB-231	Control/Akt	-	-	2.5 µM	97.822	36.667	0.374834
2	MDA-MB-231	Control/Akt	-	-	2.5 µM	78.124	38.43	0.49191
2	MDA-MB-231	Control/Akt	-	-	2.5 µM	48.481	1.537	0.0317031
2	MDA-MB-231	Control/Akt	-	-	2.5 µM	293.226	179.35	0.611644
2	MDA-MB-231	Control/Akt	-	-	2.5 µM	130.689	16.304	0.124754
2	MDA-MB-231	Control/Akt	-	-	2.5 µM	180.252	12.094	0.067095
2	MDA-MB-231	Control/Akt	-	-	2.5 µM	127.579	27.499	0.215545
2	MDA-MB-231	Control/Akt	-	-	2.5 µM	139.119	74.015	0.532027
2	MDA-MB-231	Control/Akt	-	-	2.5 µM	42.738	36.585	0.85603
2	MDA-MB-231	Control/Akt	-	-	2.5 µM	129.254	19.445	0.15044
2	MDA-MB-231	Control/Akt	-	-	2.5 µM	133.743	51.176	0.382644
2	MDA-MB-231	Control/Akt	-	-	2.5 µM	342.81	44.885	0.130933
2	MDA-MB-231	Control/Akt	-	-	2.5 µM	165.58	144.032	0.869864
2	MDA-MB-231	Control/Akt	-	-	2.5 µM	195.561	112.537	0.575457
2	MDA-MB-231	Control/Akt	-	-	2.5 µM	139.755	22.596	0.161683
2	MDA-MB-231	Control/Akt	-	-	2.5 µM	54.528	9.968	0.182805
2	MDA-MB-231	Control/Akt	-	-	2.5 µM	145.121	104.91	0.722914
2	MDA-MB-231	Control/Akt	-	-	2.5 µM	91.812	31.52	0.34331
2	MDA-MB-231	Control/Akt	-	-	2.5 µM	89.608	16.942	0.189068
2	MDA-MB-231	Control/Akt	-	-	2.5 µM	200.756	173.917	0.86631
2	MDA-MB-231	Control/Akt	-	-	2.5 µM	190.284	55.844	0.293477
2	MDA-MB-231	Control/Akt	-	-	2.5 µM	185.115	129.749	0.70091
2	MDA-MB-231	Control/Akt	-	-	2.5 µM	477.166	76.706	0.160753
2	MDA-MB-231	Control/Akt	-	-	2.5 µM	318.86	44.731	0.140284
2	MDA-MB-231	Control/Akt	-	-	2.5 µM	501.064	161.681	0.322675
2	MDA-MB-231	Control/Akt	-	-	2.5 µM	142.274	68.354	0.480439
2	MDA-MB-231	Control/Akt	-	-	2.5 µM	280.138	174.116	0.621537
2	MDA-MB-231	Control/Akt	-	-	2.5 µM	105.255	34.569	0.328431
2	MDA-MB-231	Control/Akt	-	-	2.5 µM	197.144	97.718	0.495668
2	MDA-MB-231	Control/Akt	-	-	2.5 µM	85.699	18.573	0.216724
2	MDA-MB-231	Control/Akt	-	-	2.5 µM	109.823	59.551	0.542245
2	MDA-MB-231	Control/Akt	-	-	2.5 µM	156.021	118.893	0.762032
2	MDA-MB-231	Control/Akt	-	-	2.5 µM	96.186	23.317	0.242416
2	MDA-MB-231	Control/Akt	-	-	2.5 µM	222.452	50.525	0.227128
2	MDA-MB-231	Control/Akt	-	-	2.5 µM	106.503	97.223	0.912866
2	MDA-MB-231	Control/Akt	-	-	2.5 µM	129.627	62.623	0.483102
2	MDA-MB-231	Control/Akt	-	-	2.5 µM	306.001	229.981	0.751569
2	MDA-MB-231	Control/Akt	-	-	2.5 µM	99.337	50.825	0.511642
2	MDA-MB-231	Control/Akt	-	-	2.5 µM	184.023	166.53	0.904941
2	MDA-MB-231	Control/Akt	-	-	2.5 µM	117.597	38.184	0.324702
2	MDA-MB-231	Control/Akt	-	-	2.5 µM	117.857	60.896	0.516694
2	MDA-MB-231	Control/Akt	-	-	2.5 µM	145.946	63.158	0.432749
2	MDA-MB-231	Control/Akt	-	-	2.5 µM	125.135	58.781	0.469741
2	MDA-MB-231	Control/Akt	-	-	2.5 µM	63.05	9.952	0.157843
2	MDA-MB-231	Control/Akt	-	-	2.5 µM	167.373	130.43	0.779277
2	MDA-MB-231	Control/Akt	-	-	2.5 µM	40.742	28.966	0.710962
2	MDA-MB-231	Control/Akt	-	-	2.5 µM	97.217	83.344	0.857299
2	MDA-MB-231	Control/Akt	-	-	2.5 µM	313.155	117.796	0.376159
2	MDA-MB-231	Control/Akt	-	-	2.5 µM	73.963	54	0.730095
3	MDA-MB-231	Control/Akt	-	-	2.5 µM	257.636	145.957	0.566524
3	MDA-MB-231	Control/Akt	-	-	2.5 µM	92.941	68.807	0.74033
3	MDA-MB-231	Control/Akt	-	-	2.5 µM	228.239	152.915	0.669978
3	MDA-MB-231	Control/Akt	-	-	2.5 µM	35.266	35.184	0.997675
3	MDA-MB-231	Control/Akt	-	-	2.5 µM	51.147	48.214	0.942655
3	MDA-MB-231	Control/Akt	-	-	2.5 µM	269.851	250.498	0.928283
3	MDA-MB-231	Control/Akt	-	-	2.5 µM	369.181	49.758	0.134779
3	MDA-MB-231	Control/Akt	-	-	2.5 µM	250.289	158.438	0.63302
3	MDA-MB-231	Control/Akt	-	-	2.5 µM	192.365	23.573	0.122543
3	MDA-MB-231	Control/Akt	-	-	2.5 µM	168.103	62.435	0.371409
3	MDA-MB-231	Control/Akt	-	-	2.5 µM	265.81	228.887	0.861093
3	MDA-MB-231	Control/Akt	-	-	2.5 µM	382.45	294.04	0.768833
3	MDA-MB-231	Control/Akt	-	-	2.5 µM	320.718	313.475	0.977416
3	MDA-MB-231	Control/Akt	-	-	2.5 µM	176.132	31.162	0.176924
3	MDA-MB-231	Control/Akt	-	-	2.5 µM	53.033	49.786	0.938774
3	MDA-MB-231	Control/Akt	-	-	2.5 µM	345.129	78.849	0.228462
3	MDA-MB-231	Control/Akt	-	-	2.5 µM	278.407	250.778	0.90076
3	MDA-MB-231	Control/Akt	-	-	2.5 µM	606.534	530.031	0.873869
3	MDA-MB-231	Control/Akt	-	-	2.5 µM	313.702	254.421	0.811028
3	MDA-MB-231	Control/Akt	-	-	2.5 µM	647.764	104.109	0.160721
3	MDA-MB-231	Control/Akt	-	-	2.5 µM	197.227	173.004	0.877182
3	MDA-MB-231	Control/Akt	-	-	2.5 µM	350.949	80.061	0.228127
3	MDA-MB-231	Control/Akt	-	-	2.5 µM	272.911	86.199	0.31585
3	MDA-MB-231	Control/Akt	-	-	2.5 µM	465.91	451.919	0.969971
3	MDA-MB-231	Control/Akt	-	-	2.5 µM	223.989	29.901	0.133493
3	MDA-MB-231	Control/Akt	-	-	2.5 µM	231.531	149.679	0.646475
3	MDA-MB-231	Control/Akt	-	-	2.5 µM	592.311	379.877	0.641347
3	MDA-MB-231	Control/Akt	-	-	2.5 µM	50.352	40.355	0.801458
3	MDA-MB-231	Control/Akt	-	-	2.5 µM	536.1	438.674	0.818269
3	MDA-MB-231	Control/Akt	-	-	2.5 µM	185.757	72.087	0.388072
3	MDA-MB-231	Control/Akt	-	-	2.5 µM	34.278	33.829	0.986901
3	MDA-MB-231	Control/Akt	-	-	2.5 µM	174.781	174.224	0.996813
3	MDA-MB-231	Control/Akt	-	-	2.5 µM	201.875	154.57	0.765672
3	MDA-MB-231	Control/Akt	-	-	2.5 µM	197.722	32.713	0.165449
3	MDA-MB-231	Control/Akt	-	-	2.5 µM	230.106	139.342	0.605556
3	MDA-MB-231	Control/Akt	-	-	2.5 µM	387.086	109.417	0.282668
3	MDA-MB-231	Control/Akt	-	-	2.5 µM	57.612	55.134	0.956988
3	MDA-MB-231	Control/Akt	-	-	2.5 µM	115.381	14.927	0.129371
3	MDA-MB-231	Control/Akt	-	-	2.5 µM	475.141	252.222	0.530836
3	MDA-MB-231	Control/Akt	-	-	2.5 µM	265.092	263.848	0.995307
3	MDA-MB-231	Control/Akt	-	-	2.5 µM	109.483	34.193	0.312313
3	MDA-MB-231	Control/Akt	-	-	2.5 µM	105.527	18.245	0.172894
3	MDA-MB-231	Control/Akt	-	-	2.5 µM	334.61	264.348	0.790018
3	MDA-MB-231	Control/Akt	-	-	2.5 µM	194.827	99.737	0.511926
3	MDA-MB-231	Control/Akt	-	-	2.5 µM	294.96	63.505	0.2153
3	MDA-MB-231	Control/Akt	-	-	2.5 µM	83.213	17.941	0.215603
1	MDA-MB-231	iEF+-/Akt	-	↑	2.5 µM	268.318	264.367	0.985275
1	MDA-MB-231	iEF+-/Akt	-	↑	2.5 µM	120.075	91.406	0.761241
1	MDA-MB-231	iEF+-/Akt	-	↑	2.5 µM	33.285	11.104	0.333604
1	MDA-MB-231	iEF+-/Akt	-	↑	2.5 µM	225.866	179.014	0.792567
1	MDA-MB-231	iEF+-/Akt	-	↑	2.5 µM	76.086	48.213	0.633665
1	MDA-MB-231	iEF+-/Akt	-	↑	2.5 µM	113.611	48.175	0.424035
1	MDA-MB-231	iEF+-/Akt	-	↑	2.5 µM	177.404	11.583	0.0652917
1	MDA-MB-231	iEF+-/Akt	-	↑	2.5 µM	196.207	139.339	0.710163
1	MDA-MB-231	iEF+-/Akt	-	↑	2.5 µM	221.502	73.26	0.330742
1	MDA-MB-231	iEF+-/Akt	-	↑	2.5 µM	156.801	84.135	0.536572
1	MDA-MB-231	iEF+-/Akt	-	↑	2.5 µM	450.364	395.028	0.87713
1	MDA-MB-231	iEF+-/Akt	-	↑	2.5 µM	109.004	74.167	0.680406
1	MDA-MB-231	iEF+-/Akt	-	↑	2.5 µM	215.311	167.886	0.779737
1	MDA-MB-231	iEF+-/Akt	-	↑	2.5 µM	179.64	75.454	0.420029
1	MDA-MB-231	iEF+-/Akt	-	↑	2.5 µM	298.507	173.458	0.581085
1	MDA-MB-231	iEF+-/Akt	-	↑	2.5 µM	273.183	257.334	0.941984
1	MDA-MB-231	iEF+-/Akt	-	↑	2.5 µM	85.958	74.741	0.869506
1	MDA-MB-231	iEF+-/Akt	-	↑	2.5 µM	88.694	30.706	0.346202
1	MDA-MB-231	iEF+-/Akt	-	↑	2.5 µM	226.482	198.193	0.875094
1	MDA-MB-231	iEF+-/Akt	-	↑	2.5 µM	158.164	43.831	0.277124
1	MDA-MB-231	iEF+-/Akt	-	↑	2.5 µM	211.458	138.751	0.656163
1	MDA-MB-231	iEF+-/Akt	-	↑	2.5 µM	283.884	243.803	0.858812
1	MDA-MB-231	iEF+-/Akt	-	↑	2.5 µM	104.839	71.105	0.67823
1	MDA-MB-231	iEF+-/Akt	-	↑	2.5 µM	45.298	10.921	0.241092
1	MDA-MB-231	iEF+-/Akt	-	↑	2.5 µM	94.371	21.842	0.231448
1	MDA-MB-231	iEF+-/Akt	-	↑	2.5 µM	122.632	24.088	0.196425
1	MDA-MB-231	iEF+-/Akt	-	↑	2.5 µM	135.008	126.979	0.940529
1	MDA-MB-231	iEF+-/Akt	-	↑	2.5 µM	254.828	251.418	0.986618
1	MDA-MB-231	iEF+-/Akt	-	↑	2.5 µM	113.21	21.129	0.186635
1	MDA-MB-231	iEF+-/Akt	-	↑	2.5 µM	156.907	136.691	0.871159
1	MDA-MB-231	iEF+-/Akt	-	↑	2.5 µM	154.284	39.682	0.257201
1	MDA-MB-231	iEF+-/Akt	-	↑	2.5 µM	121.949	65.279	0.535298
1	MDA-MB-231	iEF+-/Akt	-	↑	2.5 µM	191.436	36.641	0.191401
1	MDA-MB-231	iEF+-/Akt	-	↑	2.5 µM	260.692	159.456	0.611664
1	MDA-MB-231	iEF+-/Akt	-	↑	2.5 µM	328.524	191.379	0.582542
1	MDA-MB-231	iEF+-/Akt	-	↑	2.5 µM	125.798	56.09	0.445874
1	MDA-MB-231	iEF+-/Akt	-	↑	2.5 µM	125.181	48.175	0.384843
1	MDA-MB-231	iEF+-/Akt	-	↑	2.5 µM	84.331	49.037	0.581482
1	MDA-MB-231	iEF+-/Akt	-	↑	2.5 µM	99.952	63.489	0.635195
1	MDA-MB-231	iEF+-/Akt	-	↑	2.5 µM	84.928	53.862	0.634208
1	MDA-MB-231	iEF+-/Akt	-	↑	2.5 µM	107.436	104.133	0.969256
1	MDA-MB-231	iEF+-/Akt	-	↑	2.5 µM	140.393	91.486	0.651642
1	MDA-MB-231	iEF+-/Akt	-	↑	2.5 µM	312.715	29.962	0.0958125
1	MDA-MB-231	iEF+-/Akt	-	↑	2.5 µM	252.883	50.845	0.201061
1	MDA-MB-231	iEF+-/Akt	-	↑	2.5 µM	56.075	25.295	0.451092
1	MDA-MB-231	iEF+-/Akt	-	↑	2.5 µM	86.497	86.365	0.998474
1	MDA-MB-231	iEF+-/Akt	-	↑	2.5 µM	357.583	289.731	0.810248
1	MDA-MB-231	iEF+-/Akt	-	↑	2.5 µM	187.13	68.248	0.364709
1	MDA-MB-231	iEF+-/Akt	-	↑	2.5 µM	258.269	184.519	0.714445
1	MDA-MB-231	iEF+-/Akt	-	↑	2.5 µM	188.46	71.748	0.380707
1	MDA-MB-231	iEF+-/Akt	-	↑	2.5 µM	156.374	76.193	0.487249
1	MDA-MB-231	iEF+-/Akt	-	↑	2.5 µM	233.856	28.188	0.120536
1	MDA-MB-231	iEF+-/Akt	-	↑	2.5 µM	126.496	74.167	0.586319
1	MDA-MB-231	iEF+-/Akt	-	↑	2.5 µM	288.109	75.289	0.261321
1	MDA-MB-231	iEF+-/Akt	-	↑	2.5 µM	95.419	66.997	0.702135
1	MDA-MB-231	iEF+-/Akt	-	↑	2.5 µM	276.486	117.629	0.425443
1	MDA-MB-231	iEF+-/Akt	-	↑	2.5 µM	75.911	58.742	0.773827
1	MDA-MB-231	iEF+-/Akt	-	↑	2.5 µM	71.2	38.107	0.535211
1	MDA-MB-231	iEF+-/Akt	-	↑	2.5 µM	179.191	60.152	0.335687
1	MDA-MB-231	iEF+-/Akt	-	↑	2.5 µM	158.909	142.45	0.896425
1	MDA-MB-231	iEF+-/Akt	-	↑	2.5 µM	120.121	36.291	0.30212
1	MDA-MB-231	iEF+-/Akt	-	↑	2.5 µM	439.544	47.329	0.107678
1	MDA-MB-231	iEF+-/Akt	-	↑	2.5 µM	241.024	145.569	0.603961
1	MDA-MB-231	iEF+-/Akt	-	↑	2.5 µM	234.731	202.398	0.862255
1	MDA-MB-231	iEF+-/Akt	-	↑	2.5 µM	66.774	38.818	0.581334
1	MDA-MB-231	iEF+-/Akt	-	↑	2.5 µM	105.011	78.472	0.747274
1	MDA-MB-231	iEF+-/Akt	-	↑	2.5 µM	91.978	77.187	0.83919
1	MDA-MB-231	iEF+-/Akt	-	↑	2.5 µM	107.273	106.478	0.992589
1	MDA-MB-231	iEF+-/Akt	-	↑	2.5 µM	156.666	28.914	0.184558
1	MDA-MB-231	iEF+-/Akt	-	↑	2.5 µM	168.783	36.826	0.218185
1	MDA-MB-231	iEF+-/Akt	-	↑	2.5 µM	199.331	54.5	0.273415
1	MDA-MB-231	iEF+-/Akt	-	↑	2.5 µM	265.906	2.407	0.00905207
1	MDA-MB-231	iEF+-/Akt	-	↑	2.5 µM	114.99	81.993	0.713045
1	MDA-MB-231	iEF+-/Akt	-	↑	2.5 µM	102.564	102.379	0.998196
1	MDA-MB-231	iEF+-/Akt	-	↑	2.5 µM	76.05	14.889	0.195779
1	MDA-MB-231	iEF+-/Akt	-	↑	2.5 µM	36.573	3.806	0.104066
1	MDA-MB-231	iEF+-/Akt	-	↑	2.5 µM	228.92	63.842	0.278883
1	MDA-MB-231	iEF+-/Akt	-	↑	2.5 µM	89.725	66.738	0.743806
1	MDA-MB-231	iEF+-/Akt	-	↑	2.5 µM	176.962	73.78	0.416926
1	MDA-MB-231	iEF+-/Akt	-	↑	2.5 µM	163.577	128.886	0.787923
1	MDA-MB-231	iEF+-/Akt	-	↑	2.5 µM	225.589	132.675	0.588127
1	MDA-MB-231	iEF+-/Akt	-	↑	2.5 µM	130.485	54.818	0.42011
1	MDA-MB-231	iEF+-/Akt	-	↑	2.5 µM	125.61	2.692	0.0214314
1	MDA-MB-231	iEF+-/Akt	-	↑	2.5 µM	252.711	219.286	0.867734
1	MDA-MB-231	iEF+-/Akt	-	↑	2.5 µM	94.778	38.537	0.406603
1	MDA-MB-231	iEF+-/Akt	-	↑	2.5 µM	170.695	148.295	0.868772
1	MDA-MB-231	iEF+-/Akt	-	↑	2.5 µM	50.946	40.997	0.804715
1	MDA-MB-231	iEF+-/Akt	-	↑	2.5 µM	135.846	127.683	0.93991
1	MDA-MB-231	iEF+-/Akt	-	↑	2.5 µM	99.367	65.011	0.654251
1	MDA-MB-231	iEF+-/Akt	-	↑	2.5 µM	145.604	32.119	0.220591
1	MDA-MB-231	iEF+-/Akt	-	↑	2.5 µM	182.006	168.557	0.926107
1	MDA-MB-231	iEF+-/Akt	-	↑	2.5 µM	355.668	349.282	0.982045
1	MDA-MB-231	iEF+-/Akt	-	↑	2.5 µM	178.349	60.197	0.337524
1	MDA-MB-231	iEF+-/Akt	-	↑	2.5 µM	341.308	207.208	0.6071
1	MDA-MB-231	iEF+-/Akt	-	↑	2.5 µM	179.72	131.474	0.731549
1	MDA-MB-231	iEF+-/Akt	-	↑	2.5 µM	184.954	28.914	0.156331
1	MDA-MB-231	iEF+-/Akt	-	↑	2.5 µM	43.504	41.558	0.955268
1	MDA-MB-231	iEF+-/Akt	-	↑	2.5 µM	57.79	14.544	0.25167
1	MDA-MB-231	iEF+-/Akt	-	↑	2.5 µM	67.688	9.167	0.13543
1	MDA-MB-231	iEF+-/Akt	-	↑	2.5 µM	139.082	54.18	0.389554
1	MDA-MB-231	iEF+-/Akt	-	↑	2.5 µM	189.661	51.885	0.273567
1	MDA-MB-231	iEF+-/Akt	-	↑	2.5 µM	313.557	275.659	0.879135
1	MDA-MB-231	iEF+-/Akt	-	↑	2.5 µM	163.008	123.067	0.754975
2	MDA-MB-231	iEF+-/Akt	-	↑	2.5 µM	80.213	34.928	0.435441
2	MDA-MB-231	iEF+-/Akt	-	↑	2.5 µM	107.471	102.343	0.952285
2	MDA-MB-231	iEF+-/Akt	-	↑	2.5 µM	191.475	63.978	0.334132
2	MDA-MB-231	iEF+-/Akt	-	↑	2.5 µM	307.511	119.385	0.38823
2	MDA-MB-231	iEF+-/Akt	-	↑	2.5 µM	187.507	165.017	0.880058
2	MDA-MB-231	iEF+-/Akt	-	↑	2.5 µM	108.904	73.78	0.677477
2	MDA-MB-231	iEF+-/Akt	-	↑	2.5 µM	102.155	90.286	0.883814
2	MDA-MB-231	iEF+-/Akt	-	↑	2.5 µM	84.077	51.983	0.618278
2	MDA-MB-231	iEF+-/Akt	-	↑	2.5 µM	132.096	54.5	0.412579
2	MDA-MB-231	iEF+-/Akt	-	↑	2.5 µM	88.266	3.611	0.0409104
2	MDA-MB-231	iEF+-/Akt	-	↑	2.5 µM	58.939	26.509	0.44977
2	MDA-MB-231	iEF+-/Akt	-	↑	2.5 µM	125.728	70.187	0.558245
2	MDA-MB-231	iEF+-/Akt	-	↑	2.5 µM	107.706	62.697	0.582112
2	MDA-MB-231	iEF+-/Akt	-	↑	2.5 µM	72.178	18.725	0.259428
2	MDA-MB-231	iEF+-/Akt	-	↑	2.5 µM	316.69	292.51	0.923648
2	MDA-MB-231	iEF+-/Akt	-	↑	2.5 µM	185.853	120.521	0.648475
2	MDA-MB-231	iEF+-/Akt	-	↑	2.5 µM	155.023	139.676	0.901002
2	MDA-MB-231	iEF+-/Akt	-	↑	2.5 µM	182.735	156.324	0.855468
2	MDA-MB-231	iEF+-/Akt	-	↑	2.5 µM	136.533	15.226	0.111519
2	MDA-MB-231	iEF+-/Akt	-	↑	2.5 µM	53.58	51.885	0.968365
2	MDA-MB-231	iEF+-/Akt	-	↑	2.5 µM	108.262	77.375	0.714701
2	MDA-MB-231	iEF+-/Akt	-	↑	2.5 µM	93.025	90.478	0.97262
2	MDA-MB-231	iEF+-/Akt	-	↑	2.5 µM	230.036	125.353	0.544928
2	MDA-MB-231	iEF+-/Akt	-	↑	2.5 µM	329.378	286.977	0.871269
2	MDA-MB-231	iEF+-/Akt	-	↑	2.5 µM	69.122	42.54	0.615434
2	MDA-MB-231	iEF+-/Akt	-	↑	2.5 µM	582.244	576.428	0.990011
2	MDA-MB-231	iEF+-/Akt	-	↑	2.5 µM	83.441	80.971	0.970398
2	MDA-MB-231	iEF+-/Akt	-	↑	2.5 µM	113.499	65.4	0.576217
2	MDA-MB-231	iEF+-/Akt	-	↑	2.5 µM	96.319	31.296	0.32492
2	MDA-MB-231	iEF+-/Akt	-	↑	2.5 µM	188.717	129.626	0.68688
2	MDA-MB-231	iEF+-/Akt	-	↑	2.5 µM	102.231	62.593	0.61227
2	MDA-MB-231	iEF+-/Akt	-	↑	2.5 µM	126.164	20.498	0.162471
2	MDA-MB-231	iEF+-/Akt	-	↑	2.5 µM	42.018	32.744	0.779285
2	MDA-MB-231	iEF+-/Akt	-	↑	2.5 µM	92.256	91.869	0.995805
2	MDA-MB-231	iEF+-/Akt	-	↑	2.5 µM	202.136	156.708	0.77526
2	MDA-MB-231	iEF+-/Akt	-	↑	2.5 µM	151.34	42.693	0.2821
2	MDA-MB-231	iEF+-/Akt	-	↑	2.5 µM	67.878	36.431	0.536713
2	MDA-MB-231	iEF+-/Akt	-	↑	2.5 µM	148.265	101.14	0.682157
2	MDA-MB-231	iEF+-/Akt	-	↑	2.5 µM	78.721	14.544	0.184754
2	MDA-MB-231	iEF+-/Akt	-	↑	2.5 µM	91.171	13.458	0.147613
2	MDA-MB-231	iEF+-/Akt	-	↑	2.5 µM	526.856	524.059	0.994691
2	MDA-MB-231	iEF+-/Akt	-	↑	2.5 µM	154.993	122.872	0.792758
2	MDA-MB-231	iEF+-/Akt	-	↑	2.5 µM	94.069	21.966	0.233509
2	MDA-MB-231	iEF+-/Akt	-	↑	2.5 µM	206.909	59.762	0.288832
2	MDA-MB-231	iEF+-/Akt	-	↑	2.5 µM	282.845	256.556	0.907055
2	MDA-MB-231	iEF+-/Akt	-	↑	2.5 µM	186.949	158.962	0.850296
2	MDA-MB-231	iEF+-/Akt	-	↑	2.5 µM	77.647	61.577	0.793038
2	MDA-MB-231	iEF+-/Akt	-	↑	2.5 µM	85.563	24.074	0.28136
2	MDA-MB-231	iEF+-/Akt	-	↑	2.5 µM	488.929	25.306	0.051758
2	MDA-MB-231	iEF+-/Akt	-	↑	2.5 µM	98.249	1.204	0.0122546
2	MDA-MB-231	iEF+-/Akt	-	↑	2.5 µM	137.67	79.481	0.57733
2	MDA-MB-231	iEF+-/Akt	-	↑	2.5 µM	99.786	71.11	0.712625
2	MDA-MB-231	iEF+-/Akt	-	↑	2.5 µM	399.485	204.577	0.512102
2	MDA-MB-231	iEF+-/Akt	-	↑	2.5 µM	88.012	38.687	0.439565
2	MDA-MB-231	iEF+-/Akt	-	↑	2.5 µM	407.013	361.504	0.888188
2	MDA-MB-231	iEF+-/Akt	-	↑	2.5 µM	301.652	9.705	0.0321728
2	MDA-MB-231	iEF+-/Akt	-	↑	2.5 µM	469.517	467.341	0.995365
2	MDA-MB-231	iEF+-/Akt	-	↑	2.5 µM	440.496	437.026	0.992123
2	MDA-MB-231	iEF+-/Akt	-	↑	2.5 µM	173.393	111.061	0.640516
2	MDA-MB-231	iEF+-/Akt	-	↑	2.5 µM	455.618	449.143	0.985789
2	MDA-MB-231	iEF+-/Akt	-	↑	2.5 µM	260.333	84.337	0.323958
2	MDA-MB-231	iEF+-/Akt	-	↑	2.5 µM	151.869	119.773	0.78866
2	MDA-MB-231	iEF+-/Akt	-	↑	2.5 µM	276.473	147.093	0.532034
2	MDA-MB-231	iEF+-/Akt	-	↑	2.5 µM	204.181	182.157	0.892135
2	MDA-MB-231	iEF+-/Akt	-	↑	2.5 µM	124.383	37.334	0.300154
2	MDA-MB-231	iEF+-/Akt	-	↑	2.5 µM	219.116	126.44	0.577046
2	MDA-MB-231	iEF+-/Akt	-	↑	2.5 µM	302.833	267.247	0.88249
2	MDA-MB-231	iEF+-/Akt	-	↑	2.5 µM	247.288	245.662	0.993425
2	MDA-MB-231	iEF+-/Akt	-	↑	2.5 µM	229.343	205.89	0.897738
2	MDA-MB-231	iEF+-/Akt	-	↑	2.5 µM	95.263	68.474	0.718789
2	MDA-MB-231	iEF+-/Akt	-	↑	2.5 µM	64.634	12.796	0.197976
2	MDA-MB-231	iEF+-/Akt	-	↑	2.5 µM	166.723	22.097	0.132537
2	MDA-MB-231	iEF+-/Akt	-	↑	2.5 µM	162.867	156.777	0.962608
2	MDA-MB-231	iEF+-/Akt	-	↑	2.5 µM	187.495	12.275	0.0654684
2	MDA-MB-231	iEF+-/Akt	-	↑	2.5 µM	231.833	39.208	0.169122
2	MDA-MB-231	iEF+-/Akt	-	↑	2.5 µM	174.233	136.359	0.782624
2	MDA-MB-231	iEF+-/Akt	-	↑	2.5 µM	112.109	21.7	0.193562
2	MDA-MB-231	iEF+-/Akt	-	↑	2.5 µM	118.508	48.523	0.409449
2	MDA-MB-231	iEF+-/Akt	-	↑	2.5 µM	141.09	89.204	0.632249
3	MDA-MB-231	iEF+-/Akt	-	↑	2.5 µM	155.692	71.84	0.461424
3	MDA-MB-231	iEF+-/Akt	-	↑	2.5 µM	131.516	42.284	0.321512
3	MDA-MB-231	iEF+-/Akt	-	↑	2.5 µM	315.808	297.512	0.942066
3	MDA-MB-231	iEF+-/Akt	-	↑	2.5 µM	45.861	30.117	0.656702
3	MDA-MB-231	iEF+-/Akt	-	↑	2.5 µM	246.099	140.88	0.572453
3	MDA-MB-231	iEF+-/Akt	-	↑	2.5 µM	206.775	22.487	0.108751
3	MDA-MB-231	iEF+-/Akt	-	↑	2.5 µM	97.259	65.145	0.669809
3	MDA-MB-231	iEF+-/Akt	-	↑	2.5 µM	87.152	6.482	0.0743758
3	MDA-MB-231	iEF+-/Akt	-	↑	2.5 µM	164.212	92.066	0.560653
3	MDA-MB-231	iEF+-/Akt	-	↑	2.5 µM	236.686	151.786	0.641297
3	MDA-MB-231	iEF+-/Akt	-	↑	2.5 µM	114.42	42.404	0.3706
3	MDA-MB-231	iEF+-/Akt	-	↑	2.5 µM	48.204	27.79	0.576508
3	MDA-MB-231	iEF+-/Akt	-	↑	2.5 µM	138.053	90.31	0.654169
3	MDA-MB-231	iEF+-/Akt	-	↑	2.5 µM	43.192	18.334	0.424477
3	MDA-MB-231	iEF+-/Akt	-	↑	2.5 µM	110.554	73.515	0.664969
3	MDA-MB-231	iEF+-/Akt	-	↑	2.5 µM	165.438	128.408	0.77617
3	MDA-MB-231	iEF+-/Akt	-	↑	2.5 µM	101.114	94.266	0.932274
3	MDA-MB-231	iEF+-/Akt	-	↑	2.5 µM	253.547	236.616	0.933223
3	MDA-MB-231	iEF+-/Akt	-	↑	2.5 µM	191.386	178.148	0.930831
3	MDA-MB-231	iEF+-/Akt	-	↑	2.5 µM	85.7	34.99	0.408285
3	MDA-MB-231	iEF+-/Akt	-	↑	2.5 µM	39.816	25.534	0.6413
3	MDA-MB-231	iEF+-/Akt	-	↑	2.5 µM	148.507	107.19	0.721784
3	MDA-MB-231	iEF+-/Akt	-	↑	2.5 µM	108.06	68.706	0.635813
3	MDA-MB-231	iEF+-/Akt	-	↑	2.5 µM	73.608	28.612	0.388708
3	MDA-MB-231	iEF+-/Akt	-	↑	2.5 µM	18.846	10.355	0.549453
3	MDA-MB-231	iEF+-/Akt	-	↑	2.5 µM	64.853	44.145	0.680693
3	MDA-MB-231	iEF+-/Akt	-	↑	2.5 µM	129.173	48.88	0.378407
3	MDA-MB-231	iEF+-/Akt	-	↑	2.5 µM	136.066	114.984	0.84506
3	MDA-MB-231	iEF+-/Akt	-	↑	2.5 µM	56.8	40.013	0.704454
3	MDA-MB-231	iEF+-/Akt	-	↑	2.5 µM	122.402	28.989	0.236834
3	MDA-MB-231	iEF+-/Akt	-	↑	2.5 µM	229.723	225.816	0.982993
3	MDA-MB-231	iEF+-/Akt	-	↑	2.5 µM	354.445	342.064	0.965069
3	MDA-MB-231	iEF+-/Akt	-	↑	2.5 µM	247.062	143.286	0.57996
3	MDA-MB-231	iEF+-/Akt	-	↑	2.5 µM	112.468	83.134	0.739179
3	MDA-MB-231	iEF+-/Akt	-	↑	2.5 µM	137.149	17.36	0.126578
3	MDA-MB-231	iEF+-/Akt	-	↑	2.5 µM	137.892	109.563	0.794557
3	MDA-MB-231	iEF+-/Akt	-	↑	2.5 µM	255.413	188.997	0.739966
3	MDA-MB-231	iEF+-/Akt	-	↑	2.5 µM	154.266	50.066	0.324543
3	MDA-MB-231	iEF+-/Akt	-	↑	2.5 µM	234.469	104.729	0.446665
3	MDA-MB-231	iEF+-/Akt	-	↑	2.5 µM	440.268	418.974	0.951634
3	MDA-MB-231	iEF+-/Akt	-	↑	2.5 µM	94.14	6.019	0.0639367
3	MDA-MB-231	iEF+-/Akt	-	↑	2.5 µM	71.143	17.894	0.251522
3	MDA-MB-231	iEF+-/Akt	-	↑	2.5 µM	134.017	58.389	0.435684
3	MDA-MB-231	iEF+-/Akt	-	↑	2.5 µM	87.381	43.5	0.49782
3	MDA-MB-231	iEF+-/Akt	-	↑	2.5 µM	191.011	63.978	0.334944
3	MDA-MB-231	iEF+-/Akt	-	↑	2.5 µM	102.581	101.118	0.985738
3	MDA-MB-231	iEF+-/Akt	-	↑	2.5 µM	101.757	99.915	0.981898
3	MDA-MB-231	iEF+-/Akt	-	↑	2.5 µM	117.035	83.056	0.709668
3	MDA-MB-231	iEF+-/Akt	-	↑	2.5 µM	115.62	28.713	0.248339
3	MDA-MB-231	iEF+-/Akt	-	↑	2.5 µM	115.707	60.377	0.521809
3	MDA-MB-231	iEF+-/Akt	-	↑	2.5 µM	243.949	154.75	0.634354
3	MDA-MB-231	iEF+-/Akt	-	↑	2.5 µM	143.348	40.997	0.285996
3	MDA-MB-231	iEF+-/Akt	-	↑	2.5 µM	188.905	119.173	0.630862
3	MDA-MB-231	iEF+-/Akt	-	↑	2.5 µM	164.841	113.174	0.686565
3	MDA-MB-231	iEF+-/Akt	-	↑	2.5 µM	194.367	139.65	0.718486
3	MDA-MB-231	iEF+-/Akt	-	↑	2.5 µM	78.97	19.259	0.243877
3	MDA-MB-231	iEF+-/Akt	-	↑	2.5 µM	88.17	65.145	0.738857
3	MDA-MB-231	iEF+-/Akt	-	↑	2.5 µM	133.036	59.385	0.446383
3	MDA-MB-231	iEF+-/Akt	-	↑	2.5 µM	148.997	65.544	0.439901
3	MDA-MB-231	iEF+-/Akt	-	↑	2.5 µM	129.209	89.73	0.694456
3	MDA-MB-231	iEF+-/Akt	-	↑	2.5 µM	195.922	176.961	0.903222
3	MDA-MB-231	iEF+-/Akt	-	↑	2.5 µM	54.697	25.534	0.466826
3	MDA-MB-231	iEF+-/Akt	-	↑	2.5 µM	66.004	39.722	0.601812
3	MDA-MB-231	iEF+-/Akt	-	↑	2.5 µM	85.267	30.165	0.353771
3	MDA-MB-231	iEF+-/Akt	-	↑	2.5 µM	264.194	254.084	0.961733
3	MDA-MB-231	iEF+-/Akt	-	↑	2.5 µM	251.731	117.261	0.465819
3	MDA-MB-231	iEF+-/Akt	-	↑	2.5 µM	219.651	103.861	0.472846
3	MDA-MB-231	iEF+-/Akt	-	↑	2.5 µM	266.825	160.206	0.600416
3	MDA-MB-231	iEF+-/Akt	-	↑	2.5 µM	45.735	8.763	0.191604
3	MDA-MB-231	iEF+-/Akt	-	↑	2.5 µM	192.278	90.886	0.47268
3	MDA-MB-231	iEF+-/Akt	-	↑	2.5 µM	187.505	50.066	0.267012
3	MDA-MB-231	iEF+-/Akt	-	↑	2.5 µM	126.76	13.02	0.102714
3	MDA-MB-231	iEF+-/Akt	-	↑	2.5 µM	221.709	152.6	0.68829
3	MDA-MB-231	iEF+-/Akt	-	↑	2.5 µM	182.464	89.05	0.488041
3	MDA-MB-231	iEF+-/Akt	-	↑	2.5 µM	48.591	25.047	0.515466
3	MDA-MB-231	iEF+-/Akt	-	↑	2.5 µM	120.353	71.019	0.590089
3	MDA-MB-231	iEF+-/Akt	-	↑	2.5 µM	89.794	87.903	0.978941
3	MDA-MB-231	iEF+-/Akt	-	↑	2.5 µM	282.709	44.161	0.156207
3	MDA-MB-231	iEF+-/Akt	-	↑	2.5 µM	122.316	110.649	0.904616
3	MDA-MB-231	iEF+-/Akt	-	↑	2.5 µM	71.705	19.742	0.275323
1	MDA-MB-231	iEF--/Akt	-	↓	2.5 µM	90.517	45.721	0.50511
1	MDA-MB-231	iEF--/Akt	-	↓	2.5 µM	70.559	9.242	0.130983
1	MDA-MB-231	iEF--/Akt	-	↓	2.5 µM	165.179	65.918	0.39907
1	MDA-MB-231	iEF--/Akt	-	↓	2.5 µM	111.024	10.235	0.0921873
1	MDA-MB-231	iEF--/Akt	-	↓	2.5 µM	163.059	143.816	0.881988
1	MDA-MB-231	iEF--/Akt	-	↓	2.5 µM	98.518	88.876	0.90213
1	MDA-MB-231	iEF--/Akt	-	↓	2.5 µM	142.977	79.363	0.555075
1	MDA-MB-231	iEF--/Akt	-	↓	2.5 µM	201.187	174.707	0.868381
1	MDA-MB-231	iEF--/Akt	-	↓	2.5 µM	126.654	91.837	0.725101
1	MDA-MB-231	iEF--/Akt	-	↓	2.5 µM	111.627	73.468	0.658156
1	MDA-MB-231	iEF--/Akt	-	↓	2.5 µM	161.539	90.36	0.55937
1	MDA-MB-231	iEF--/Akt	-	↓	2.5 µM	246.473	224.721	0.911747
1	MDA-MB-231	iEF--/Akt	-	↓	2.5 µM	449.838	295.975	0.657959
1	MDA-MB-231	iEF--/Akt	-	↓	2.5 µM	124.872	95.755	0.766825
1	MDA-MB-231	iEF--/Akt	-	↓	2.5 µM	137.148	111.039	0.809629
1	MDA-MB-231	iEF--/Akt	-	↓	2.5 µM	79.305	44.651	0.563029
1	MDA-MB-231	iEF--/Akt	-	↓	2.5 µM	210.035	203.604	0.969381
1	MDA-MB-231	iEF--/Akt	-	↓	2.5 µM	152.607	132.33	0.867129
1	MDA-MB-231	iEF--/Akt	-	↓	2.5 µM	223.429	201.999	0.904086
1	MDA-MB-231	iEF--/Akt	-	↓	2.5 µM	198.329	150.855	0.76063
1	MDA-MB-231	iEF--/Akt	-	↓	2.5 µM	207.106	155.215	0.749447
1	MDA-MB-231	iEF--/Akt	-	↓	2.5 µM	286.723	246.319	0.859084
1	MDA-MB-231	iEF--/Akt	-	↓	2.5 µM	85.117	75.769	0.890175
1	MDA-MB-231	iEF--/Akt	-	↓	2.5 µM	164.165	127.112	0.774294
1	MDA-MB-231	iEF--/Akt	-	↓	2.5 µM	56.209	56.09	0.997883
1	MDA-MB-231	iEF--/Akt	-	↓	2.5 µM	472.443	165.059	0.349373
1	MDA-MB-231	iEF--/Akt	-	↓	2.5 µM	237.755	221.03	0.929654
1	MDA-MB-231	iEF--/Akt	-	↓	2.5 µM	196.631	99.227	0.504636
1	MDA-MB-231	iEF--/Akt	-	↓	2.5 µM	327.163	298.383	0.912032
1	MDA-MB-231	iEF--/Akt	-	↓	2.5 µM	67.391	61.28	0.90932
1	MDA-MB-231	iEF--/Akt	-	↓	2.5 µM	44.618	27.959	0.626631
1	MDA-MB-231	iEF--/Akt	-	↓	2.5 µM	198.572	129.517	0.652242
1	MDA-MB-231	iEF--/Akt	-	↓	2.5 µM	204.201	50.845	0.248995
1	MDA-MB-231	iEF--/Akt	-	↓	2.5 µM	47.067	47.041	0.999448
1	MDA-MB-231	iEF--/Akt	-	↓	2.5 µM	233.542	194.255	0.831778
1	MDA-MB-231	iEF--/Akt	-	↓	2.5 µM	171.026	153.613	0.898185
1	MDA-MB-231	iEF--/Akt	-	↓	2.5 µM	223.432	117.045	0.523851
1	MDA-MB-231	iEF--/Akt	-	↓	2.5 µM	76.209	67.477	0.88542
1	MDA-MB-231	iEF--/Akt	-	↓	2.5 µM	141.955	8.977	0.0632384
1	MDA-MB-231	iEF--/Akt	-	↓	2.5 µM	60.198	57.634	0.957407
1	MDA-MB-231	iEF--/Akt	-	↓	2.5 µM	472.848	451.955	0.955815
1	MDA-MB-231	iEF--/Akt	-	↓	2.5 µM	122.335	101.761	0.831822
1	MDA-MB-231	iEF--/Akt	-	↓	2.5 µM	36.131	15.497	0.428911
1	MDA-MB-231	iEF--/Akt	-	↓	2.5 µM	38.397	5.234	0.136313
1	MDA-MB-231	iEF--/Akt	-	↓	2.5 µM	92.064	72.541	0.787941
1	MDA-MB-231	iEF--/Akt	-	↓	2.5 µM	51.494	18.043	0.35039
1	MDA-MB-231	iEF--/Akt	-	↓	2.5 µM	294.006	252.649	0.859333
1	MDA-MB-231	iEF--/Akt	-	↓	2.5 µM	56.323	38.84	0.689594
1	MDA-MB-231	iEF--/Akt	-	↓	2.5 µM	122.877	120.425	0.980045
1	MDA-MB-231	iEF--/Akt	-	↓	2.5 µM	44.969	42.13	0.936868
1	MDA-MB-231	iEF--/Akt	-	↓	2.5 µM	278.662	215.466	0.773216
1	MDA-MB-231	iEF--/Akt	-	↓	2.5 µM	83.377	28.939	0.347086
1	MDA-MB-231	iEF--/Akt	-	↓	2.5 µM	119.708	113.557	0.948617
1	MDA-MB-231	iEF--/Akt	-	↓	2.5 µM	202.049	13.295	0.0658009
1	MDA-MB-231	iEF--/Akt	-	↓	2.5 µM	58.328	41.366	0.709196
1	MDA-MB-231	iEF--/Akt	-	↓	2.5 µM	63.341	59.276	0.935824
1	MDA-MB-231	iEF--/Akt	-	↓	2.5 µM	211.664	172.47	0.814829
1	MDA-MB-231	iEF--/Akt	-	↓	2.5 µM	555.215	508.204	0.915328
1	MDA-MB-231	iEF--/Akt	-	↓	2.5 µM	150.11	129.156	0.860409
1	MDA-MB-231	iEF--/Akt	-	↓	2.5 µM	232.571	228.818	0.983863
1	MDA-MB-231	iEF--/Akt	-	↓	2.5 µM	55.999	46.96	0.838586
1	MDA-MB-231	iEF--/Akt	-	↓	2.5 µM	278.975	219.632	0.787282
1	MDA-MB-231	iEF--/Akt	-	↓	2.5 µM	485.194	420.926	0.867542
1	MDA-MB-231	iEF--/Akt	-	↓	2.5 µM	129.23	72.242	0.559019
1	MDA-MB-231	iEF--/Akt	-	↓	2.5 µM	113.435	87.903	0.77492
1	MDA-MB-231	iEF--/Akt	-	↓	2.5 µM	80.299	67.793	0.844257
1	MDA-MB-231	iEF--/Akt	-	↓	2.5 µM	55.462	47.329	0.853359
1	MDA-MB-231	iEF--/Akt	-	↓	2.5 µM	122.699	105.081	0.856413
1	MDA-MB-231	iEF--/Akt	-	↓	2.5 µM	126.598	85.539	0.675674
2	MDA-MB-231	iEF--/Akt	-	↓	2.5 µM	433.641	34.907	0.0804975
2	MDA-MB-231	iEF--/Akt	-	↓	2.5 µM	122.74	68.092	0.554766
2	MDA-MB-231	iEF--/Akt	-	↓	2.5 µM	120.254	119.264	0.991767
2	MDA-MB-231	iEF--/Akt	-	↓	2.5 µM	103.925	67.761	0.652018
2	MDA-MB-231	iEF--/Akt	-	↓	2.5 µM	81.669	25.845	0.31646
2	MDA-MB-231	iEF--/Akt	-	↓	2.5 µM	184.674	16.372	0.0886535
2	MDA-MB-231	iEF--/Akt	-	↓	2.5 µM	92.024	6.482	0.0704381
2	MDA-MB-231	iEF--/Akt	-	↓	2.5 µM	30.993	30.117	0.971736
2	MDA-MB-231	iEF--/Akt	-	↓	2.5 µM	135.98	51.703	0.380225
2	MDA-MB-231	iEF--/Akt	-	↓	2.5 µM	88.697	77.187	0.870232
2	MDA-MB-231	iEF--/Akt	-	↓	2.5 µM	166.218	165.539	0.995915
2	MDA-MB-231	iEF--/Akt	-	↓	2.5 µM	44.335	39.74	0.896357
2	MDA-MB-231	iEF--/Akt	-	↓	2.5 µM	248.222	193.133	0.778066
2	MDA-MB-231	iEF--/Akt	-	↓	2.5 µM	199.213	40.356	0.202577
2	MDA-MB-231	iEF--/Akt	-	↓	2.5 µM	146.585	70.105	0.478255
2	MDA-MB-231	iEF--/Akt	-	↓	2.5 µM	240.357	173.555	0.722072
2	MDA-MB-231	iEF--/Akt	-	↓	2.5 µM	164.788	34.928	0.211957
2	MDA-MB-231	iEF--/Akt	-	↓	2.5 µM	144.079	33.531	0.232726
2	MDA-MB-231	iEF--/Akt	-	↓	2.5 µM	303.236	259.914	0.857134
2	MDA-MB-231	iEF--/Akt	-	↓	2.5 µM	90.816	14.495	0.159608
2	MDA-MB-231	iEF--/Akt	-	↓	2.5 µM	185.619	161.839	0.871888
2	MDA-MB-231	iEF--/Akt	-	↓	2.5 µM	148.126	20.034	0.13525
2	MDA-MB-231	iEF--/Akt	-	↓	2.5 µM	135.666	133.611	0.984853
2	MDA-MB-231	iEF--/Akt	-	↓	2.5 µM	146.939	74.717	0.50849
2	MDA-MB-231	iEF--/Akt	-	↓	2.5 µM	316.299	311.873	0.986007
2	MDA-MB-231	iEF--/Akt	-	↓	2.5 µM	174.905	45.311	0.259061
2	MDA-MB-231	iEF--/Akt	-	↓	2.5 µM	96.199	44.553	0.463134
2	MDA-MB-231	iEF--/Akt	-	↓	2.5 µM	74.948	24.104	0.32161
2	MDA-MB-231	iEF--/Akt	-	↓	2.5 µM	270.497	262.543	0.970595
2	MDA-MB-231	iEF--/Akt	-	↓	2.5 µM	130.41	91.608	0.702461
2	MDA-MB-231	iEF--/Akt	-	↓	2.5 µM	214.893	31.665	0.147352
2	MDA-MB-231	iEF--/Akt	-	↓	2.5 µM	214.245	193.047	0.901057
2	MDA-MB-231	iEF--/Akt	-	↓	2.5 µM	139.52	119.385	0.855684
2	MDA-MB-231	iEF--/Akt	-	↓	2.5 µM	212.774	136.066	0.639486
2	MDA-MB-231	iEF--/Akt	-	↓	2.5 µM	204.134	93.316	0.457131
2	MDA-MB-231	iEF--/Akt	-	↓	2.5 µM	456.564	234.772	0.514215
2	MDA-MB-231	iEF--/Akt	-	↓	2.5 µM	148.612	111.97	0.753438
2	MDA-MB-231	iEF--/Akt	-	↓	2.5 µM	104.071	32.7	0.314209
2	MDA-MB-231	iEF--/Akt	-	↓	2.5 µM	148.341	145.827	0.983053
2	MDA-MB-231	iEF--/Akt	-	↓	2.5 µM	92.74	67.504	0.727884
2	MDA-MB-231	iEF--/Akt	-	↓	2.5 µM	127.799	101.226	0.792072
2	MDA-MB-231	iEF--/Akt	-	↓	2.5 µM	92.33	46.96	0.50861
2	MDA-MB-231	iEF--/Akt	-	↓	2.5 µM	184.734	181.823	0.984242
2	MDA-MB-231	iEF--/Akt	-	↓	2.5 µM	121.64	92.81	0.762989
2	MDA-MB-231	iEF--/Akt	-	↓	2.5 µM	108.457	74.978	0.691315
2	MDA-MB-231	iEF--/Akt	-	↓	2.5 µM	108.092	67.407	0.623608
2	MDA-MB-231	iEF--/Akt	-	↓	2.5 µM	96.856	80.872	0.834972
2	MDA-MB-231	iEF--/Akt	-	↓	2.5 µM	44.537	36.131	0.811258
2	MDA-MB-231	iEF--/Akt	-	↓	2.5 µM	203.764	113.174	0.555417
2	MDA-MB-231	iEF--/Akt	-	↓	2.5 µM	159.234	130.089	0.816967
2	MDA-MB-231	iEF--/Akt	-	↓	2.5 µM	205.477	73.426	0.357344
2	MDA-MB-231	iEF--/Akt	-	↓	2.5 µM	142.513	124.034	0.870335
2	MDA-MB-231	iEF--/Akt	-	↓	2.5 µM	62.716	12.393	0.197605
3	MDA-MB-231	iEF--/Akt	-	↓	2.5 µM	94.282	50.613	0.536826
3	MDA-MB-231	iEF--/Akt	-	↓	2.5 µM	61.667	57.84	0.937941
3	MDA-MB-231	iEF--/Akt	-	↓	2.5 µM	182.394	168.587	0.924301
3	MDA-MB-231	iEF--/Akt	-	↓	2.5 µM	186.944	174.873	0.93543
3	MDA-MB-231	iEF--/Akt	-	↓	2.5 µM	117.132	115.581	0.986759
3	MDA-MB-231	iEF--/Akt	-	↓	2.5 µM	51.802	50.784	0.980348
3	MDA-MB-231	iEF--/Akt	-	↓	2.5 µM	112.535	33.118	0.294291
3	MDA-MB-231	iEF--/Akt	-	↓	2.5 µM	98.329	78.389	0.797211
3	MDA-MB-231	iEF--/Akt	-	↓	2.5 µM	58.752	20.498	0.34889
3	MDA-MB-231	iEF--/Akt	-	↓	2.5 µM	82.07	50.613	0.616705
3	MDA-MB-231	iEF--/Akt	-	↓	2.5 µM	41.078	40.373	0.982838
3	MDA-MB-231	iEF--/Akt	-	↓	2.5 µM	151.057	85.675	0.56717
3	MDA-MB-231	iEF--/Akt	-	↓	2.5 µM	139.848	72.262	0.516718
3	MDA-MB-231	iEF--/Akt	-	↓	2.5 µM	237.241	122.99	0.518418
3	MDA-MB-231	iEF--/Akt	-	↓	2.5 µM	187.76	97.619	0.519914
3	MDA-MB-231	iEF--/Akt	-	↓	2.5 µM	52.729	14.037	0.26621
3	MDA-MB-231	iEF--/Akt	-	↓	2.5 µM	220.672	41.784	0.189349
3	MDA-MB-231	iEF--/Akt	-	↓	2.5 µM	181.363	102.661	0.566053
3	MDA-MB-231	iEF--/Akt	-	↓	2.5 µM	76.328	69.981	0.916846
3	MDA-MB-231	iEF--/Akt	-	↓	2.5 µM	108.185	73.465	0.679068
3	MDA-MB-231	iEF--/Akt	-	↓	2.5 µM	15.442	10.355	0.670574
3	MDA-MB-231	iEF--/Akt	-	↓	2.5 µM	83.814	11.855	0.141444
3	MDA-MB-231	iEF--/Akt	-	↓	2.5 µM	174.869	78.167	0.447003
3	MDA-MB-231	iEF--/Akt	-	↓	2.5 µM	187.056	44.537	0.238094
3	MDA-MB-231	iEF--/Akt	-	↓	2.5 µM	161.262	60.185	0.373213
3	MDA-MB-231	iEF--/Akt	-	↓	2.5 µM	171.074	151.044	0.882916
3	MDA-MB-231	iEF--/Akt	-	↓	2.5 µM	195.976	138.682	0.707648
3	MDA-MB-231	iEF--/Akt	-	↓	2.5 µM	64.265	37.624	0.585451
3	MDA-MB-231	iEF--/Akt	-	↓	2.5 µM	99.365	97.619	0.982428
3	MDA-MB-231	iEF--/Akt	-	↓	2.5 µM	186.019	61.683	0.331595
3	MDA-MB-231	iEF--/Akt	-	↓	2.5 µM	68.104	60.185	0.883722
3	MDA-MB-231	iEF--/Akt	-	↓	2.5 µM	146.865	33.897	0.230804
3	MDA-MB-231	iEF--/Akt	-	↓	2.5 µM	284.523	214.597	0.754234
3	MDA-MB-231	iEF--/Akt	-	↓	2.5 µM	107.684	8.511	0.0790368
3	MDA-MB-231	iEF--/Akt	-	↓	2.5 µM	99.945	47.006	0.470319
3	MDA-MB-231	iEF--/Akt	-	↓	2.5 µM	108.607	71.019	0.653908
3	MDA-MB-231	iEF--/Akt	-	↓	2.5 µM	236.373	217.953	0.922072
3	MDA-MB-231	iEF--/Akt	-	↓	2.5 µM	107.558	77.972	0.72493
3	MDA-MB-231	iEF--/Akt	-	↓	2.5 µM	274.44	209.448	0.763183
3	MDA-MB-231	iEF--/Akt	-	↓	2.5 µM	328.903	281.433	0.855672
3	MDA-MB-231	iEF--/Akt	-	↓	2.5 µM	214.54	133.329	0.621465
3	MDA-MB-231	iEF--/Akt	-	↓	2.5 µM	246.474	244.648	0.992592
3	MDA-MB-231	iEF--/Akt	-	↓	2.5 µM	181.868	121.669	0.668996
3	MDA-MB-231	iEF--/Akt	-	↓	2.5 µM	211.011	117.988	0.559156
3	MDA-MB-231	iEF--/Akt	-	↓	2.5 µM	93.317	68.948	0.738858
3	MDA-MB-231	iEF--/Akt	-	↓	2.5 µM	435.205	374.087	0.859565
3	MDA-MB-231	iEF--/Akt	-	↓	2.5 µM	116.927	93.021	0.795548
3	MDA-MB-231	iEF--/Akt	-	↓	2.5 µM	232.266	65.1	0.280282
3	MDA-MB-231	iEF--/Akt	-	↓	2.5 µM	219.006	204.757	0.934938
3	MDA-MB-231	iEF--/Akt	-	↓	2.5 µM	93.616	92.81	0.99139
3	MDA-MB-231	iEF--/Akt	-	↓	2.5 µM	266.983	258.606	0.968623
3	MDA-MB-231	iEF--/Akt	-	↓	2.5 µM	101.612	33.118	0.325926
3	MDA-MB-231	iEF--/Akt	-	↓	2.5 µM	163.795	111.523	0.680869
3	MDA-MB-231	iEF--/Akt	-	↓	2.5 µM	144.278	129.604	0.898294
3	MDA-MB-231	iEF--/Akt	-	↓	2.5 µM	118.537	115.612	0.975324
3	MDA-MB-231	iEF--/Akt	-	↓	2.5 µM	37.928	12.037	0.317364
3	MDA-MB-231	iEF--/Akt	-	↓	2.5 µM	133.031	115.418	0.867602
3	MDA-MB-231	iEF--/Akt	-	↓	2.5 µM	65.462	17.772	0.271486
3	MDA-MB-231	iEF--/Akt	-	↓	2.5 µM	68.404	48.746	0.712619
3	MDA-MB-231	iEF--/Akt	-	↓	2.5 µM	54.794	30.689	0.56008
3	MDA-MB-231	iEF--/Akt	-	↓	2.5 µM	238.811	238.361	0.998116
1	MDA-MB-231	EGF/Akt	+	-	2.5 µM	220.081	115.031	0.522676
1	MDA-MB-231	EGF/Akt	+	-	2.5 µM	72.095	54	0.749012
1	MDA-MB-231	EGF/Akt	+	-	2.5 µM	51.638	40.082	0.776211
1	MDA-MB-231	EGF/Akt	+	-	2.5 µM	210.94	172.885	0.819593
1	MDA-MB-231	EGF/Akt	+	-	2.5 µM	59.847	50.444	0.842883
1	MDA-MB-231	EGF/Akt	+	-	2.5 µM	48.149	36.715	0.762529
1	MDA-MB-231	EGF/Akt	+	-	2.5 µM	39.164	38.292	0.977735
1	MDA-MB-231	EGF/Akt	+	-	2.5 µM	66.217	54	0.815501
1	MDA-MB-231	EGF/Akt	+	-	2.5 µM	142.218	121.486	0.854224
1	MDA-MB-231	EGF/Akt	+	-	2.5 µM	137.283	65.025	0.473657
1	MDA-MB-231	EGF/Akt	+	-	2.5 µM	385.97	376.517	0.975508
1	MDA-MB-231	EGF/Akt	+	-	2.5 µM	73.336	6.634	0.0904603
1	MDA-MB-231	EGF/Akt	+	-	2.5 µM	366.183	307.128	0.838728
1	MDA-MB-231	EGF/Akt	+	-	2.5 µM	86.009	40.355	0.469195
1	MDA-MB-231	EGF/Akt	+	-	2.5 µM	310.853	210.747	0.677964
1	MDA-MB-231	EGF/Akt	+	-	2.5 µM	200.847	134.388	0.669106
1	MDA-MB-231	EGF/Akt	+	-	2.5 µM	92.338	76.296	0.826269
1	MDA-MB-231	EGF/Akt	+	-	2.5 µM	71.532	33.829	0.472921
1	MDA-MB-231	EGF/Akt	+	-	2.5 µM	244.051	77.174	0.316221
1	MDA-MB-231	EGF/Akt	+	-	2.5 µM	116.942	53.488	0.457389
1	MDA-MB-231	EGF/Akt	+	-	2.5 µM	49.944	7.417	0.148506
1	MDA-MB-231	EGF/Akt	+	-	2.5 µM	33.092	29.855	0.902182
1	MDA-MB-231	EGF/Akt	+	-	2.5 µM	115.849	14.835	0.128055
1	MDA-MB-231	EGF/Akt	+	-	2.5 µM	96.777	30.583	0.316015
1	MDA-MB-231	EGF/Akt	+	-	2.5 µM	107.235	59.802	0.557672
1	MDA-MB-231	EGF/Akt	+	-	2.5 µM	224.001	153.884	0.686979
1	MDA-MB-231	EGF/Akt	+	-	2.5 µM	70.053	49.314	0.703953
1	MDA-MB-231	EGF/Akt	+	-	2.5 µM	134.232	79.075	0.589092
1	MDA-MB-231	EGF/Akt	+	-	2.5 µM	62.742	28.966	0.461668
1	MDA-MB-231	EGF/Akt	+	-	2.5 µM	70.867	68.506	0.966684
1	MDA-MB-231	EGF/Akt	+	-	2.5 µM	41.624	38.292	0.91995
1	MDA-MB-231	EGF/Akt	+	-	2.5 µM	436.781	201.518	0.461371
1	MDA-MB-231	EGF/Akt	+	-	2.5 µM	251.902	109.781	0.435808
1	MDA-MB-231	EGF/Akt	+	-	2.5 µM	158.738	100.191	0.631172
1	MDA-MB-231	EGF/Akt	+	-	2.5 µM	99.96	52.371	0.52392
1	MDA-MB-231	EGF/Akt	+	-	2.5 µM	258.667	176.195	0.681165
1	MDA-MB-231	EGF/Akt	+	-	2.5 µM	95.204	86.263	0.906086
2	MDA-MB-231	EGF/Akt	+	-	2.5 µM	59.679	56.417	0.945341
2	MDA-MB-231	EGF/Akt	+	-	2.5 µM	432.694	368.213	0.850978
2	MDA-MB-231	EGF/Akt	+	-	2.5 µM	173.439	167.527	0.965913
2	MDA-MB-231	EGF/Akt	+	-	2.5 µM	51.795	17.864	0.344898
2	MDA-MB-231	EGF/Akt	+	-	2.5 µM	217.047	209.148	0.963607
2	MDA-MB-231	EGF/Akt	+	-	2.5 µM	179.621	26.796	0.149181
2	MDA-MB-231	EGF/Akt	+	-	2.5 µM	345.835	323.444	0.935255
2	MDA-MB-231	EGF/Akt	+	-	2.5 µM	298.072	285.279	0.957081
2	MDA-MB-231	EGF/Akt	+	-	2.5 µM	143.34	126.152	0.880089
2	MDA-MB-231	EGF/Akt	+	-	2.5 µM	48.882	42.642	0.872346
2	MDA-MB-231	EGF/Akt	+	-	2.5 µM	178.438	111.731	0.626161
2	MDA-MB-231	EGF/Akt	+	-	2.5 µM	47.764	33.213	0.695356
2	MDA-MB-231	EGF/Akt	+	-	2.5 µM	310.067	299.211	0.964988
2	MDA-MB-231	EGF/Akt	+	-	2.5 µM	56.082	39.944	0.712243
2	MDA-MB-231	EGF/Akt	+	-	2.5 µM	35.598	22.559	0.633715
2	MDA-MB-231	EGF/Akt	+	-	2.5 µM	154.697	154.392	0.998028
2	MDA-MB-231	EGF/Akt	+	-	2.5 µM	68.859	39.32	0.571022
2	MDA-MB-231	EGF/Akt	+	-	2.5 µM	106.141	34.988	0.329637
2	MDA-MB-231	EGF/Akt	+	-	2.5 µM	200.591	138.659	0.691252
2	MDA-MB-231	EGF/Akt	+	-	2.5 µM	162.178	79.682	0.491324
2	MDA-MB-231	EGF/Akt	+	-	2.5 µM	103.78	102.026	0.983099
2	MDA-MB-231	EGF/Akt	+	-	2.5 µM	88.763	63.612	0.71665
2	MDA-MB-231	EGF/Akt	+	-	2.5 µM	117.09	115.267	0.984431
2	MDA-MB-231	EGF/Akt	+	-	2.5 µM	113.547	98.915	0.871137
2	MDA-MB-231	EGF/Akt	+	-	2.5 µM	85.581	82.01	0.958273
2	MDA-MB-231	EGF/Akt	+	-	2.5 µM	281.378	237.241	0.84314
2	MDA-MB-231	EGF/Akt	+	-	2.5 µM	283.498	70.48	0.248608
2	MDA-MB-231	EGF/Akt	+	-	2.5 µM	340.689	324.516	0.952529
2	MDA-MB-231	EGF/Akt	+	-	2.5 µM	356.648	269.289	0.755055
2	MDA-MB-231	EGF/Akt	+	-	2.5 µM	203.901	134.019	0.657275
2	MDA-MB-231	EGF/Akt	+	-	2.5 µM	401.517	268.038	0.667563
2	MDA-MB-231	EGF/Akt	+	-	2.5 µM	146.623	122.235	0.833669
2	MDA-MB-231	EGF/Akt	+	-	2.5 µM	237.101	146.494	0.617855
2	MDA-MB-231	EGF/Akt	+	-	2.5 µM	157.133	128.903	0.820343
2	MDA-MB-231	EGF/Akt	+	-	2.5 µM	432.709	357.968	0.827272
2	MDA-MB-231	EGF/Akt	+	-	2.5 µM	112.541	100.733	0.895078
2	MDA-MB-231	EGF/Akt	+	-	2.5 µM	201.167	70.875	0.352319
2	MDA-MB-231	EGF/Akt	+	-	2.5 µM	282.294	219.071	0.776038
2	MDA-MB-231	EGF/Akt	+	-	2.5 µM	43.447	40.093	0.922802
2	MDA-MB-231	EGF/Akt	+	-	2.5 µM	199.581	147.046	0.736774
2	MDA-MB-231	EGF/Akt	+	-	2.5 µM	121.009	118.797	0.98172
3	MDA-MB-231	EGF/Akt	+	-	2.5 µM	121.463	116.986	0.963141
3	MDA-MB-231	EGF/Akt	+	-	2.5 µM	133.371	62.417	0.467995
3	MDA-MB-231	EGF/Akt	+	-	2.5 µM	380.786	334.125	0.877461
3	MDA-MB-231	EGF/Akt	+	-	2.5 µM	206.851	205.477	0.993358
3	MDA-MB-231	EGF/Akt	+	-	2.5 µM	110.175	108.701	0.986621
3	MDA-MB-231	EGF/Akt	+	-	2.5 µM	84.458	83.594	0.98977
3	MDA-MB-231	EGF/Akt	+	-	2.5 µM	95.183	88.681	0.931689
3	MDA-MB-231	EGF/Akt	+	-	2.5 µM	78.482	77.298	0.984914
3	MDA-MB-231	EGF/Akt	+	-	2.5 µM	265.548	216.024	0.813503
3	MDA-MB-231	EGF/Akt	+	-	2.5 µM	73.381	70.242	0.957223
3	MDA-MB-231	EGF/Akt	+	-	2.5 µM	146.602	21.393	0.145926
3	MDA-MB-231	EGF/Akt	+	-	2.5 µM	52.786	51.868	0.982609
3	MDA-MB-231	EGF/Akt	+	-	2.5 µM	36.752	36.752	1
3	MDA-MB-231	EGF/Akt	+	-	2.5 µM	110.46	105.575	0.955776
3	MDA-MB-231	EGF/Akt	+	-	2.5 µM	188.904	65.237	0.345345
3	MDA-MB-231	EGF/Akt	+	-	2.5 µM	40.791	25.28	0.619745
3	MDA-MB-231	EGF/Akt	+	-	2.5 µM	111.49	102.122	0.915975
3	MDA-MB-231	EGF/Akt	+	-	2.5 µM	257.306	41.259	0.16035
3	MDA-MB-231	EGF/Akt	+	-	2.5 µM	53.201	40.232	0.756226
3	MDA-MB-231	EGF/Akt	+	-	2.5 µM	57.678	51.814	0.898332
3	MDA-MB-231	EGF/Akt	+	-	2.5 µM	20.86	20.663	0.990556
3	MDA-MB-231	EGF/Akt	+	-	2.5 µM	96.735	93.565	0.96723
3	MDA-MB-231	EGF/Akt	+	-	2.5 µM	168.31	157.173	0.93383
3	MDA-MB-231	EGF/Akt	+	-	2.5 µM	129.862	102.245	0.787336
3	MDA-MB-231	EGF/Akt	+	-	2.5 µM	33.988	3.735	0.109892
3	MDA-MB-231	EGF/Akt	+	-	2.5 µM	188.084	102.558	0.545278
3	MDA-MB-231	EGF/Akt	+	-	2.5 µM	40.186	33.785	0.840716
3	MDA-MB-231	EGF/Akt	+	-	2.5 µM	104.423	6.023	0.0576789
3	MDA-MB-231	EGF/Akt	+	-	2.5 µM	321.36	307.602	0.957188
3	MDA-MB-231	EGF/Akt	+	-	2.5 µM	314.473	290.679	0.924337
3	MDA-MB-231	EGF/Akt	+	-	2.5 µM	191.481	148.828	0.777247
3	MDA-MB-231	EGF/Akt	+	-	2.5 µM	253.693	252.39	0.994864
3	MDA-MB-231	EGF/Akt	+	-	2.5 µM	87.41	86.932	0.994532
3	MDA-MB-231	EGF/Akt	+	-	2.5 µM	160.024	85.132	0.531995
3	MDA-MB-231	EGF/Akt	+	-	2.5 µM	87.925	85.996	0.978061
3	MDA-MB-231	EGF/Akt	+	-	2.5 µM	178.702	78.516	0.439368
3	MDA-MB-231	EGF/Akt	+	-	2.5 µM	124.063	16.705	0.134649
3	MDA-MB-231	EGF/Akt	+	-	2.5 µM	25.196	25.114	0.996746
3	MDA-MB-231	EGF/Akt	+	-	2.5 µM	127.89	43.722	0.341872
3	MDA-MB-231	EGF/Akt	+	-	2.5 µM	6.888	6.888	1
1	MDA-MB-231	iEF++/Akt	+	↑	2.5 µM	205.27	165.131	0.804458
1	MDA-MB-231	iEF++/Akt	+	↑	2.5 µM	157.115	39.429	0.250956
1	MDA-MB-231	iEF++/Akt	+	↑	2.5 µM	116.508	91.766	0.787637
1	MDA-MB-231	iEF++/Akt	+	↑	2.5 µM	100.854	55.488	0.550181
1	MDA-MB-231	iEF++/Akt	+	↑	2.5 µM	65.042	63.898	0.982411
1	MDA-MB-231	iEF++/Akt	+	↑	2.5 µM	165.165	149.744	0.906633
1	MDA-MB-231	iEF++/Akt	+	↑	2.5 µM	107.117	53.018	0.494954
1	MDA-MB-231	iEF++/Akt	+	↑	2.5 µM	138.987	113.799	0.818774
1	MDA-MB-231	iEF++/Akt	+	↑	2.5 µM	216.562	50.066	0.231186
1	MDA-MB-231	iEF++/Akt	+	↑	2.5 µM	95.976	89.472	0.932233
1	MDA-MB-231	iEF++/Akt	+	↑	2.5 µM	212.544	174.574	0.821355
1	MDA-MB-231	iEF++/Akt	+	↑	2.5 µM	219.301	145.653	0.664169
1	MDA-MB-231	iEF++/Akt	+	↑	2.5 µM	147.454	40.873	0.277192
1	MDA-MB-231	iEF++/Akt	+	↑	2.5 µM	199.089	9.926	0.0498571
1	MDA-MB-231	iEF++/Akt	+	↑	2.5 µM	207.717	162.718	0.783364
1	MDA-MB-231	iEF++/Akt	+	↑	2.5 µM	231.814	98.946	0.426834
1	MDA-MB-231	iEF++/Akt	+	↑	2.5 µM	149.146	90.925	0.609638
1	MDA-MB-231	iEF++/Akt	+	↑	2.5 µM	174.92	159.258	0.910462
1	MDA-MB-231	iEF++/Akt	+	↑	2.5 µM	135.488	92.615	0.683566
1	MDA-MB-231	iEF++/Akt	+	↑	2.5 µM	268.374	242.019	0.901797
1	MDA-MB-231	iEF++/Akt	+	↑	2.5 µM	59.556	21.296	0.357579
1	MDA-MB-231	iEF++/Akt	+	↑	2.5 µM	457.743	13.724	0.0299819
1	MDA-MB-231	iEF++/Akt	+	↑	2.5 µM	247.196	76.253	0.308472
1	MDA-MB-231	iEF++/Akt	+	↑	2.5 µM	134.842	125.763	0.932669
1	MDA-MB-231	iEF++/Akt	+	↑	2.5 µM	111.767	65.156	0.582963
1	MDA-MB-231	iEF++/Akt	+	↑	2.5 µM	44.112	29.139	0.660569
1	MDA-MB-231	iEF++/Akt	+	↑	2.5 µM	72.481	35.647	0.491812
1	MDA-MB-231	iEF++/Akt	+	↑	2.5 µM	99.278	40.356	0.406495
1	MDA-MB-231	iEF++/Akt	+	↑	2.5 µM	95.961	25.845	0.269328
1	MDA-MB-231	iEF++/Akt	+	↑	2.5 µM	122.269	57.539	0.470594
1	MDA-MB-231	iEF++/Akt	+	↑	2.5 µM	173.194	109	0.629352
1	MDA-MB-231	iEF++/Akt	+	↑	2.5 µM	199.145	190.219	0.955178
1	MDA-MB-231	iEF++/Akt	+	↑	2.5 µM	94.476	12.567	0.133018
1	MDA-MB-231	iEF++/Akt	+	↑	2.5 µM	63.08	62.697	0.993928
1	MDA-MB-231	iEF++/Akt	+	↑	2.5 µM	120.122	115.712	0.963287
1	MDA-MB-231	iEF++/Akt	+	↑	2.5 µM	124.695	79.563	0.638061
1	MDA-MB-231	iEF++/Akt	+	↑	2.5 µM	297.83	237.133	0.796203
1	MDA-MB-231	iEF++/Akt	+	↑	2.5 µM	166.48	121.628	0.730586
1	MDA-MB-231	iEF++/Akt	+	↑	2.5 µM	112.814	112.003	0.992811
1	MDA-MB-231	iEF++/Akt	+	↑	2.5 µM	71.603	46.96	0.655838
1	MDA-MB-231	iEF++/Akt	+	↑	2.5 µM	71.74	14.644	0.204126
1	MDA-MB-231	iEF++/Akt	+	↑	2.5 µM	80.883	63.808	0.788893
1	MDA-MB-231	iEF++/Akt	+	↑	2.5 µM	488.19	330.034	0.676036
1	MDA-MB-231	iEF++/Akt	+	↑	2.5 µM	215.234	189.169	0.878899
1	MDA-MB-231	iEF++/Akt	+	↑	2.5 µM	130.971	60.377	0.460995
1	MDA-MB-231	iEF++/Akt	+	↑	2.5 µM	271.876	233.63	0.859326
1	MDA-MB-231	iEF++/Akt	+	↑	2.5 µM	92.767	21.7	0.233919
1	MDA-MB-231	iEF++/Akt	+	↑	2.5 µM	164.174	130.022	0.791977
1	MDA-MB-231	iEF++/Akt	+	↑	2.5 µM	261.167	234.722	0.898743
1	MDA-MB-231	iEF++/Akt	+	↑	2.5 µM	53.533	10.766	0.20111
1	MDA-MB-231	iEF++/Akt	+	↑	2.5 µM	216.68	174.537	0.805506
1	MDA-MB-231	iEF++/Akt	+	↑	2.5 µM	154.346	108.36	0.702059
2	MDA-MB-231	iEF++/Akt	+	↑	2.5 µM	113.179	26.591	0.234946
2	MDA-MB-231	iEF++/Akt	+	↑	2.5 µM	229.504	223.892	0.975547
2	MDA-MB-231	iEF++/Akt	+	↑	2.5 µM	56.401	35.647	0.632028
2	MDA-MB-231	iEF++/Akt	+	↑	2.5 µM	180.454	21.296	0.118013
2	MDA-MB-231	iEF++/Akt	+	↑	2.5 µM	187.952	151.901	0.80819
2	MDA-MB-231	iEF++/Akt	+	↑	2.5 µM	20.759	15.832	0.762657
2	MDA-MB-231	iEF++/Akt	+	↑	2.5 µM	238.501	226.348	0.949044
2	MDA-MB-231	iEF++/Akt	+	↑	2.5 µM	183.968	119.173	0.647792
2	MDA-MB-231	iEF++/Akt	+	↑	2.5 µM	144.346	124.687	0.863806
2	MDA-MB-231	iEF++/Akt	+	↑	2.5 µM	80.444	76.3	0.948486
2	MDA-MB-231	iEF++/Akt	+	↑	2.5 µM	123.466	77.122	0.624642
2	MDA-MB-231	iEF++/Akt	+	↑	2.5 µM	298.46	292.54	0.980165
2	MDA-MB-231	iEF++/Akt	+	↑	2.5 µM	122.713	38.687	0.315264
2	MDA-MB-231	iEF++/Akt	+	↑	2.5 µM	106.732	70.845	0.663765
2	MDA-MB-231	iEF++/Akt	+	↑	2.5 µM	251.935	234.799	0.931982
2	MDA-MB-231	iEF++/Akt	+	↑	2.5 µM	157.426	139.635	0.886988
2	MDA-MB-231	iEF++/Akt	+	↑	2.5 µM	136.169	122.056	0.896357
2	MDA-MB-231	iEF++/Akt	+	↑	2.5 µM	90.92	49.367	0.542972
2	MDA-MB-231	iEF++/Akt	+	↑	2.5 µM	111.691	8.075	0.0722977
2	MDA-MB-231	iEF++/Akt	+	↑	2.5 µM	283.131	198.231	0.700139
2	MDA-MB-231	iEF++/Akt	+	↑	2.5 µM	213.586	34.72	0.162557
2	MDA-MB-231	iEF++/Akt	+	↑	2.5 µM	71.704	28.612	0.399029
2	MDA-MB-231	iEF++/Akt	+	↑	2.5 µM	80.184	44.145	0.550546
2	MDA-MB-231	iEF++/Akt	+	↑	2.5 µM	91.579	73.515	0.80275
2	MDA-MB-231	iEF++/Akt	+	↑	2.5 µM	94.686	79.526	0.839892
2	MDA-MB-231	iEF++/Akt	+	↑	2.5 µM	106.488	26.399	0.247906
2	MDA-MB-231	iEF++/Akt	+	↑	2.5 µM	85.634	23.154	0.270383
2	MDA-MB-231	iEF++/Akt	+	↑	2.5 µM	158.286	132.544	0.83737
2	MDA-MB-231	iEF++/Akt	+	↑	2.5 µM	74.595	67.418	0.903787
2	MDA-MB-231	iEF++/Akt	+	↑	2.5 µM	103.174	93.464	0.905887
2	MDA-MB-231	iEF++/Akt	+	↑	2.5 µM	254.955	169.829	0.666114
2	MDA-MB-231	iEF++/Akt	+	↑	2.5 µM	190.669	117.963	0.618679
2	MDA-MB-231	iEF++/Akt	+	↑	2.5 µM	183.295	87.87	0.479391
2	MDA-MB-231	iEF++/Akt	+	↑	2.5 µM	117.303	11.098	0.0946097
2	MDA-MB-231	iEF++/Akt	+	↑	2.5 µM	145.733	131.474	0.902157
2	MDA-MB-231	iEF++/Akt	+	↑	2.5 µM	114.343	61.683	0.539456
2	MDA-MB-231	iEF++/Akt	+	↑	2.5 µM	109.153	84.397	0.773199
2	MDA-MB-231	iEF++/Akt	+	↑	2.5 µM	102.381	2.692	0.0262939
2	MDA-MB-231	iEF++/Akt	+	↑	2.5 µM	44.157	7.322	0.165817
2	MDA-MB-231	iEF++/Akt	+	↑	2.5 µM	98.653	62.697	0.635531
2	MDA-MB-231	iEF++/Akt	+	↑	2.5 µM	196.298	79.481	0.4049
2	MDA-MB-231	iEF++/Akt	+	↑	2.5 µM	110.759	80.026	0.722524
2	MDA-MB-231	iEF++/Akt	+	↑	2.5 µM	187.076	137.86	0.73692
3	MDA-MB-231	iEF++/Akt	+	↑	2.5 µM	215.91	131.87	0.610764
3	MDA-MB-231	iEF++/Akt	+	↑	2.5 µM	138.178	96.371	0.697441
3	MDA-MB-231	iEF++/Akt	+	↑	2.5 µM	158.003	112.203	0.710132
3	MDA-MB-231	iEF++/Akt	+	↑	2.5 µM	87.814	42.335	0.482099
3	MDA-MB-231	iEF++/Akt	+	↑	2.5 µM	205.296	86.675	0.422195
3	MDA-MB-231	iEF++/Akt	+	↑	2.5 µM	95.757	14.644	0.152929
3	MDA-MB-231	iEF++/Akt	+	↑	2.5 µM	155.681	134.05	0.861056
3	MDA-MB-231	iEF++/Akt	+	↑	2.5 µM	161.195	108.44	0.672726
3	MDA-MB-231	iEF++/Akt	+	↑	2.5 µM	114.953	54.06	0.470279
3	MDA-MB-231	iEF++/Akt	+	↑	2.5 µM	165.368	130.356	0.788278
3	MDA-MB-231	iEF++/Akt	+	↑	2.5 µM	91.038	62.43	0.685758
3	MDA-MB-231	iEF++/Akt	+	↑	2.5 µM	289.607	257.595	0.889464
3	MDA-MB-231	iEF++/Akt	+	↑	2.5 µM	86.741	78.831	0.908809
3	MDA-MB-231	iEF++/Akt	+	↑	2.5 µM	130.119	86.7	0.666313
3	MDA-MB-231	iEF++/Akt	+	↑	2.5 µM	132.748	74.668	0.562479
3	MDA-MB-231	iEF++/Akt	+	↑	2.5 µM	283.19	87.672	0.309587
3	MDA-MB-231	iEF++/Akt	+	↑	2.5 µM	158.676	44.194	0.278517
3	MDA-MB-231	iEF++/Akt	+	↑	2.5 µM	104.461	66.738	0.63888
3	MDA-MB-231	iEF++/Akt	+	↑	2.5 µM	236.668	148.075	0.625665
3	MDA-MB-231	iEF++/Akt	+	↑	2.5 µM	153.674	128.847	0.838444
3	MDA-MB-231	iEF++/Akt	+	↑	2.5 µM	149.178	83.508	0.559788
3	MDA-MB-231	iEF++/Akt	+	↑	2.5 µM	156.069	113.557	0.727608
3	MDA-MB-231	iEF++/Akt	+	↑	2.5 µM	135.421	88.167	0.651059
3	MDA-MB-231	iEF++/Akt	+	↑	2.5 µM	146.31	116.616	0.797047
3	MDA-MB-231	iEF++/Akt	+	↑	2.5 µM	161.819	86.875	0.536865
3	MDA-MB-231	iEF++/Akt	+	↑	2.5 µM	276.209	253.339	0.9172
3	MDA-MB-231	iEF++/Akt	+	↑	2.5 µM	162.992	67.793	0.415928
3	MDA-MB-231	iEF++/Akt	+	↑	2.5 µM	172.357	135.586	0.786658
3	MDA-MB-231	iEF++/Akt	+	↑	2.5 µM	154.364	126.852	0.821772
3	MDA-MB-231	iEF++/Akt	+	↑	2.5 µM	185.69	170.442	0.917885
3	MDA-MB-231	iEF++/Akt	+	↑	2.5 µM	147.976	141.347	0.955202
3	MDA-MB-231	iEF++/Akt	+	↑	2.5 µM	143.005	129.038	0.902332
3	MDA-MB-231	iEF++/Akt	+	↑	2.5 µM	138.345	94.427	0.682547
3	MDA-MB-231	iEF++/Akt	+	↑	2.5 µM	92.152	34.657	0.376085
3	MDA-MB-231	iEF++/Akt	+	↑	2.5 µM	199.39	107.454	0.538914
3	MDA-MB-231	iEF++/Akt	+	↑	2.5 µM	291.794	282.101	0.966781
3	MDA-MB-231	iEF++/Akt	+	↑	2.5 µM	226.528	131.248	0.57939
3	MDA-MB-231	iEF++/Akt	+	↑	2.5 µM	116.403	42.13	0.361932
3	MDA-MB-231	iEF++/Akt	+	↑	2.5 µM	106.956	79.708	0.745241
3	MDA-MB-231	iEF++/Akt	+	↑	2.5 µM	142.982	113.799	0.795897
3	MDA-MB-231	iEF++/Akt	+	↑	2.5 µM	94.636	88.527	0.935447
3	MDA-MB-231	iEF++/Akt	+	↑	2.5 µM	107.391	63.966	0.595637
1	MDA-MB-231	iEF-+/Akt	+	↓	2.5 µM	147.755	63.169	0.427525
1	MDA-MB-231	iEF-+/Akt	+	↓	2.5 µM	94.789	61.436	0.648134
1	MDA-MB-231	iEF-+/Akt	+	↓	2.5 µM	280.545	189.077	0.673963
1	MDA-MB-231	iEF-+/Akt	+	↓	2.5 µM	122.799	25.534	0.207933
1	MDA-MB-231	iEF-+/Akt	+	↓	2.5 µM	92.456	35.238	0.381133
1	MDA-MB-231	iEF-+/Akt	+	↓	2.5 µM	183.157	36.131	0.197268
1	MDA-MB-231	iEF-+/Akt	+	↓	2.5 µM	186.265	59.968	0.32195
1	MDA-MB-231	iEF-+/Akt	+	↓	2.5 µM	76.965	37.392	0.485831
1	MDA-MB-231	iEF-+/Akt	+	↓	2.5 µM	142.664	121.58	0.852212
1	MDA-MB-231	iEF-+/Akt	+	↓	2.5 µM	165.87	108.867	0.656339
1	MDA-MB-231	iEF-+/Akt	+	↓	2.5 µM	105.165	48.148	0.457833
1	MDA-MB-231	iEF-+/Akt	+	↓	2.5 µM	172.804	101.633	0.58814
1	MDA-MB-231	iEF-+/Akt	+	↓	2.5 µM	195.835	46.307	0.236459
1	MDA-MB-231	iEF-+/Akt	+	↓	2.5 µM	142.866	71.11	0.497739
1	MDA-MB-231	iEF-+/Akt	+	↓	2.5 µM	178.193	146.145	0.82015
1	MDA-MB-231	iEF-+/Akt	+	↓	2.5 µM	28.553	16.149	0.56558
1	MDA-MB-231	iEF-+/Akt	+	↓	2.5 µM	378.771	218.133	0.575897
1	MDA-MB-231	iEF-+/Akt	+	↓	2.5 µM	161.2	122.358	0.759045
1	MDA-MB-231	iEF-+/Akt	+	↓	2.5 µM	163.149	38.406	0.235404
1	MDA-MB-231	iEF-+/Akt	+	↓	2.5 µM	80.57	58.277	0.723309
1	MDA-MB-231	iEF-+/Akt	+	↓	2.5 µM	200.433	71.11	0.354782
2	MDA-MB-231	iEF-+/Akt	+	↓	2.5 µM	211.835	132.604	0.625978
2	MDA-MB-231	iEF-+/Akt	+	↓	2.5 µM	184.158	146.659	0.796376
2	MDA-MB-231	iEF-+/Akt	+	↓	2.5 µM	108.55	49.484	0.455864
2	MDA-MB-231	iEF-+/Akt	+	↓	2.5 µM	111.863	59.471	0.531641
2	MDA-MB-231	iEF-+/Akt	+	↓	2.5 µM	181.807	96.612	0.531399
2	MDA-MB-231	iEF-+/Akt	+	↓	2.5 µM	187.986	163.212	0.868214
2	MDA-MB-231	iEF-+/Akt	+	↓	2.5 µM	235.582	208.446	0.884813
2	MDA-MB-231	iEF-+/Akt	+	↓	2.5 µM	120.999	22.39	0.185043
2	MDA-MB-231	iEF-+/Akt	+	↓	2.5 µM	170.754	44.145	0.25853
2	MDA-MB-231	iEF-+/Akt	+	↓	2.5 µM	390.4	195.627	0.501094
2	MDA-MB-231	iEF-+/Akt	+	↓	2.5 µM	123.686	19.297	0.156016
2	MDA-MB-231	iEF-+/Akt	+	↓	2.5 µM	118.136	17.234	0.145883
2	MDA-MB-231	iEF-+/Akt	+	↓	2.5 µM	136.762	71.182	0.520481
2	MDA-MB-231	iEF-+/Akt	+	↓	2.5 µM	205.496	118.018	0.574308
2	MDA-MB-231	iEF-+/Akt	+	↓	2.5 µM	100.361	52.579	0.523899
2	MDA-MB-231	iEF-+/Akt	+	↓	2.5 µM	191.011	133.979	0.70142
2	MDA-MB-231	iEF-+/Akt	+	↓	2.5 µM	144.935	35.565	0.245386
2	MDA-MB-231	iEF-+/Akt	+	↓	2.5 µM	198.958	53.426	0.268529
3	MDA-MB-231	iEF-+/Akt	+	↓	2.5 µM	80.636	31.801	0.394377
3	MDA-MB-231	iEF-+/Akt	+	↓	2.5 µM	113.511	57.903	0.510109
3	MDA-MB-231	iEF-+/Akt	+	↓	2.5 µM	77.169	51.773	0.670904
3	MDA-MB-231	iEF-+/Akt	+	↓	2.5 µM	67.144	56.779	0.84563
3	MDA-MB-231	iEF-+/Akt	+	↓	2.5 µM	192.888	133.475	0.691982
3	MDA-MB-231	iEF-+/Akt	+	↓	2.5 µM	136.726	63.26	0.462677
3	MDA-MB-231	iEF-+/Akt	+	↓	2.5 µM	633.879	628.362	0.991296
3	MDA-MB-231	iEF-+/Akt	+	↓	2.5 µM	191.093	181.903	0.951908
3	MDA-MB-231	iEF-+/Akt	+	↓	2.5 µM	220.412	185.687	0.842454
3	MDA-MB-231	iEF-+/Akt	+	↓	2.5 µM	74.906	57.69	0.770165
3	MDA-MB-231	iEF-+/Akt	+	↓	2.5 µM	122.316	95.283	0.77899
3	MDA-MB-231	iEF-+/Akt	+	↓	2.5 µM	250.1	230.288	0.920784
3	MDA-MB-231	iEF-+/Akt	+	↓	2.5 µM	247.538	246.771	0.996901
3	MDA-MB-231	iEF-+/Akt	+	↓	2.5 µM	63.98	63.842	0.997843
3	MDA-MB-231	iEF-+/Akt	+	↓	2.5 µM	201.967	73.751	0.365164
3	MDA-MB-231	iEF-+/Akt	+	↓	2.5 µM	245.342	171.965	0.70092
3	MDA-MB-231	iEF-+/Akt	+	↓	2.5 µM	205.118	190.372	0.92811
3	MDA-MB-231	iEF-+/Akt	+	↓	2.5 µM	446.332	412.898	0.925092
3	MDA-MB-231	iEF-+/Akt	+	↓	2.5 µM	98.786	26.916	0.272468
3	MDA-MB-231	iEF-+/Akt	+	↓	2.5 µM	569.415	564.542	0.991442
3	MDA-MB-231	iEF-+/Akt	+	↓	2.5 µM	194.25	130.2	0.67027

## Sheet: MCF10CA1a Speed
N	Cell Line	Condition	EGF	iEF	Akt	Speed
1	MCF10CA1a	Control	-	-	-	0.596
1	MCF10CA1a	Control	-	-	-	0.41
1	MCF10CA1a	Control	-	-	-	0.461
1	MCF10CA1a	Control	-	-	-	0.457
1	MCF10CA1a	Control	-	-	-	0.397
1	MCF10CA1a	Control	-	-	-	0.589
1	MCF10CA1a	Control	-	-	-	0.513
1	MCF10CA1a	Control	-	-	-	0.399
1	MCF10CA1a	Control	-	-	-	0.222
1	MCF10CA1a	Control	-	-	-	0.528
1	MCF10CA1a	Control	-	-	-	0.3
1	MCF10CA1a	Control	-	-	-	0.253
1	MCF10CA1a	Control	-	-	-	0.63
1	MCF10CA1a	Control	-	-	-	0.531
1	MCF10CA1a	Control	-	-	-	0.78
1	MCF10CA1a	Control	-	-	-	0.592
1	MCF10CA1a	Control	-	-	-	0.301
1	MCF10CA1a	Control	-	-	-	0.382
1	MCF10CA1a	Control	-	-	-	0.276
1	MCF10CA1a	Control	-	-	-	0.296
1	MCF10CA1a	Control	-	-	-	0.411
1	MCF10CA1a	Control	-	-	-	0.354
1	MCF10CA1a	Control	-	-	-	0.301
1	MCF10CA1a	Control	-	-	-	0.408
1	MCF10CA1a	Control	-	-	-	0.502
1	MCF10CA1a	Control	-	-	-	0.483
1	MCF10CA1a	Control	-	-	-	0.518
1	MCF10CA1a	Control	-	-	-	0.532
1	MCF10CA1a	Control	-	-	-	0.63
1	MCF10CA1a	Control	-	-	-	0.474
1	MCF10CA1a	Control	-	-	-	0.441
1	MCF10CA1a	Control	-	-	-	0.385
1	MCF10CA1a	Control	-	-	-	0.254
1	MCF10CA1a	Control	-	-	-	0.276
1	MCF10CA1a	Control	-	-	-	0.24
1	MCF10CA1a	Control	-	-	-	0.428
1	MCF10CA1a	Control	-	-	-	0.385
1	MCF10CA1a	Control	-	-	-	0.284
1	MCF10CA1a	Control	-	-	-	0.372
1	MCF10CA1a	Control	-	-	-	0.351
1	MCF10CA1a	Control	-	-	-	0.705
1	MCF10CA1a	Control	-	-	-	0.395
1	MCF10CA1a	Control	-	-	-	0.464
1	MCF10CA1a	Control	-	-	-	0.444
1	MCF10CA1a	Control	-	-	-	0.357
1	MCF10CA1a	Control	-	-	-	0.396
1	MCF10CA1a	Control	-	-	-	0.426
1	MCF10CA1a	Control	-	-	-	0.248
1	MCF10CA1a	Control	-	-	-	0.405
1	MCF10CA1a	Control	-	-	-	0.226
1	MCF10CA1a	Control	-	-	-	0.316
1	MCF10CA1a	Control	-	-	-	0.451
1	MCF10CA1a	Control	-	-	-	0.413
1	MCF10CA1a	Control	-	-	-	0.507
1	MCF10CA1a	Control	-	-	-	0.43
1	MCF10CA1a	Control	-	-	-	0.402
1	MCF10CA1a	Control	-	-	-	0.32
1	MCF10CA1a	Control	-	-	-	0.524
1	MCF10CA1a	Control	-	-	-	0.726
1	MCF10CA1a	Control	-	-	-	0.649
1	MCF10CA1a	Control	-	-	-	0.507
1	MCF10CA1a	Control	-	-	-	0.367
1	MCF10CA1a	Control	-	-	-	0.47
1	MCF10CA1a	Control	-	-	-	0.492
1	MCF10CA1a	Control	-	-	-	0.226
1	MCF10CA1a	Control	-	-	-	0.362
1	MCF10CA1a	Control	-	-	-	0.424
1	MCF10CA1a	Control	-	-	-	0.474
1	MCF10CA1a	Control	-	-	-	0.235
1	MCF10CA1a	Control	-	-	-	0.631
1	MCF10CA1a	Control	-	-	-	0.433
1	MCF10CA1a	Control	-	-	-	0.34
1	MCF10CA1a	Control	-	-	-	0.339
1	MCF10CA1a	Control	-	-	-	0.32
1	MCF10CA1a	Control	-	-	-	0.373
1	MCF10CA1a	Control	-	-	-	0.36
1	MCF10CA1a	Control	-	-	-	0.305
1	MCF10CA1a	Control	-	-	-	0.611
1	MCF10CA1a	Control	-	-	-	0.612
1	MCF10CA1a	Control	-	-	-	0.358
2	MCF10CA1a	Control	-	-	-	0.456
2	MCF10CA1a	Control	-	-	-	0.377
2	MCF10CA1a	Control	-	-	-	0.5
2	MCF10CA1a	Control	-	-	-	0.314
2	MCF10CA1a	Control	-	-	-	0.515
2	MCF10CA1a	Control	-	-	-	0.24
2	MCF10CA1a	Control	-	-	-	0.519
2	MCF10CA1a	Control	-	-	-	0.566
2	MCF10CA1a	Control	-	-	-	0.314
2	MCF10CA1a	Control	-	-	-	0.512
2	MCF10CA1a	Control	-	-	-	0.514
2	MCF10CA1a	Control	-	-	-	0.609
2	MCF10CA1a	Control	-	-	-	0.376
2	MCF10CA1a	Control	-	-	-	0.372
2	MCF10CA1a	Control	-	-	-	0.408
2	MCF10CA1a	Control	-	-	-	0.495
2	MCF10CA1a	Control	-	-	-	0.42
2	MCF10CA1a	Control	-	-	-	0.419
2	MCF10CA1a	Control	-	-	-	0.607
2	MCF10CA1a	Control	-	-	-	0.296
2	MCF10CA1a	Control	-	-	-	0.486
2	MCF10CA1a	Control	-	-	-	0.616
2	MCF10CA1a	Control	-	-	-	0.383
2	MCF10CA1a	Control	-	-	-	0.422
2	MCF10CA1a	Control	-	-	-	0.429
2	MCF10CA1a	Control	-	-	-	0.293
2	MCF10CA1a	Control	-	-	-	0.548
2	MCF10CA1a	Control	-	-	-	0.569
2	MCF10CA1a	Control	-	-	-	0.47
2	MCF10CA1a	Control	-	-	-	0.542
2	MCF10CA1a	Control	-	-	-	0.523
2	MCF10CA1a	Control	-	-	-	0.287
2	MCF10CA1a	Control	-	-	-	0.484
2	MCF10CA1a	Control	-	-	-	0.327
2	MCF10CA1a	Control	-	-	-	0.384
2	MCF10CA1a	Control	-	-	-	0.419
2	MCF10CA1a	Control	-	-	-	0.41
2	MCF10CA1a	Control	-	-	-	0.403
2	MCF10CA1a	Control	-	-	-	0.603
2	MCF10CA1a	Control	-	-	-	0.446
2	MCF10CA1a	Control	-	-	-	0.436
2	MCF10CA1a	Control	-	-	-	0.556
2	MCF10CA1a	Control	-	-	-	0.339
2	MCF10CA1a	Control	-	-	-	0.213
2	MCF10CA1a	Control	-	-	-	0.4
2	MCF10CA1a	Control	-	-	-	0.415
2	MCF10CA1a	Control	-	-	-	0.457
2	MCF10CA1a	Control	-	-	-	0.548
2	MCF10CA1a	Control	-	-	-	0.721
2	MCF10CA1a	Control	-	-	-	0.416
2	MCF10CA1a	Control	-	-	-	0.485
2	MCF10CA1a	Control	-	-	-	0.353
2	MCF10CA1a	Control	-	-	-	0.683
2	MCF10CA1a	Control	-	-	-	0.41
2	MCF10CA1a	Control	-	-	-	0.606
2	MCF10CA1a	Control	-	-	-	0.331
2	MCF10CA1a	Control	-	-	-	0.343
2	MCF10CA1a	Control	-	-	-	0.328
2	MCF10CA1a	Control	-	-	-	0.553
2	MCF10CA1a	Control	-	-	-	0.44
2	MCF10CA1a	Control	-	-	-	0.408
2	MCF10CA1a	Control	-	-	-	0.453
2	MCF10CA1a	Control	-	-	-	0.367
2	MCF10CA1a	Control	-	-	-	0.386
2	MCF10CA1a	Control	-	-	-	0.47
2	MCF10CA1a	Control	-	-	-	0.331
2	MCF10CA1a	Control	-	-	-	0.289
2	MCF10CA1a	Control	-	-	-	0.454
2	MCF10CA1a	Control	-	-	-	0.282
2	MCF10CA1a	Control	-	-	-	0.535
2	MCF10CA1a	Control	-	-	-	0.554
2	MCF10CA1a	Control	-	-	-	0.687
2	MCF10CA1a	Control	-	-	-	0.252
2	MCF10CA1a	Control	-	-	-	0.251
2	MCF10CA1a	Control	-	-	-	0.592
2	MCF10CA1a	Control	-	-	-	0.425
2	MCF10CA1a	Control	-	-	-	0.258
2	MCF10CA1a	Control	-	-	-	0.272
2	MCF10CA1a	Control	-	-	-	0.403
2	MCF10CA1a	Control	-	-	-	0.484
2	MCF10CA1a	Control	-	-	-	0.436
3	MCF10CA1a	Control	-	-	-	0.386
3	MCF10CA1a	Control	-	-	-	0.425
3	MCF10CA1a	Control	-	-	-	0.299
3	MCF10CA1a	Control	-	-	-	0.457
3	MCF10CA1a	Control	-	-	-	0.399
3	MCF10CA1a	Control	-	-	-	0.466
3	MCF10CA1a	Control	-	-	-	0.37
3	MCF10CA1a	Control	-	-	-	0.45
3	MCF10CA1a	Control	-	-	-	0.329
3	MCF10CA1a	Control	-	-	-	0.563
3	MCF10CA1a	Control	-	-	-	0.402
3	MCF10CA1a	Control	-	-	-	0.496
3	MCF10CA1a	Control	-	-	-	0.379
3	MCF10CA1a	Control	-	-	-	0.599
3	MCF10CA1a	Control	-	-	-	0.281
3	MCF10CA1a	Control	-	-	-	0.338
3	MCF10CA1a	Control	-	-	-	0.443
3	MCF10CA1a	Control	-	-	-	0.427
3	MCF10CA1a	Control	-	-	-	0.398
3	MCF10CA1a	Control	-	-	-	0.368
3	MCF10CA1a	Control	-	-	-	0.354
3	MCF10CA1a	Control	-	-	-	0.344
3	MCF10CA1a	Control	-	-	-	0.397
3	MCF10CA1a	Control	-	-	-	0.363
3	MCF10CA1a	Control	-	-	-	0.504
3	MCF10CA1a	Control	-	-	-	0.227
3	MCF10CA1a	Control	-	-	-	0.287
3	MCF10CA1a	Control	-	-	-	0.328
3	MCF10CA1a	Control	-	-	-	0.302
3	MCF10CA1a	Control	-	-	-	0.284
3	MCF10CA1a	Control	-	-	-	0.197
3	MCF10CA1a	Control	-	-	-	0.46
3	MCF10CA1a	Control	-	-	-	0.448
3	MCF10CA1a	Control	-	-	-	0.647
3	MCF10CA1a	Control	-	-	-	0.4
3	MCF10CA1a	Control	-	-	-	0.59
3	MCF10CA1a	Control	-	-	-	0.641
3	MCF10CA1a	Control	-	-	-	0.598
3	MCF10CA1a	Control	-	-	-	0.521
3	MCF10CA1a	Control	-	-	-	0.451
3	MCF10CA1a	Control	-	-	-	0.377
3	MCF10CA1a	Control	-	-	-	0.484
3	MCF10CA1a	Control	-	-	-	0.381
3	MCF10CA1a	Control	-	-	-	0.349
3	MCF10CA1a	Control	-	-	-	0.505
3	MCF10CA1a	Control	-	-	-	0.41
3	MCF10CA1a	Control	-	-	-	0.387
3	MCF10CA1a	Control	-	-	-	0.421
3	MCF10CA1a	Control	-	-	-	0.647
3	MCF10CA1a	Control	-	-	-	0.36
3	MCF10CA1a	Control	-	-	-	0.42
3	MCF10CA1a	Control	-	-	-	0.34
3	MCF10CA1a	Control	-	-	-	0.358
3	MCF10CA1a	Control	-	-	-	0.48
3	MCF10CA1a	Control	-	-	-	0.408
3	MCF10CA1a	Control	-	-	-	0.355
3	MCF10CA1a	Control	-	-	-	0.502
3	MCF10CA1a	Control	-	-	-	0.346
3	MCF10CA1a	Control	-	-	-	0.556
3	MCF10CA1a	Control	-	-	-	0.394
3	MCF10CA1a	Control	-	-	-	0.413
3	MCF10CA1a	Control	-	-	-	0.356
3	MCF10CA1a	Control	-	-	-	0.602
3	MCF10CA1a	Control	-	-	-	0.387
3	MCF10CA1a	Control	-	-	-	0.488
3	MCF10CA1a	Control	-	-	-	0.668
3	MCF10CA1a	Control	-	-	-	0.368
3	MCF10CA1a	Control	-	-	-	0.356
3	MCF10CA1a	Control	-	-	-	0.285
3	MCF10CA1a	Control	-	-	-	0.42
3	MCF10CA1a	Control	-	-	-	0.393
3	MCF10CA1a	Control	-	-	-	0.459
3	MCF10CA1a	Control	-	-	-	0.305
3	MCF10CA1a	Control	-	-	-	0.535
3	MCF10CA1a	Control	-	-	-	0.24
3	MCF10CA1a	Control	-	-	-	0.311
3	MCF10CA1a	Control	-	-	-	0.208
1	MCF10CA1a	iEF+-	-	↑	-	0.374
1	MCF10CA1a	iEF+-	-	↑	-	0.761
1	MCF10CA1a	iEF+-	-	↑	-	0.646
1	MCF10CA1a	iEF+-	-	↑	-	0.641
1	MCF10CA1a	iEF+-	-	↑	-	0.411
1	MCF10CA1a	iEF+-	-	↑	-	0.291
1	MCF10CA1a	iEF+-	-	↑	-	0.255
1	MCF10CA1a	iEF+-	-	↑	-	0.241
1	MCF10CA1a	iEF+-	-	↑	-	0.386
1	MCF10CA1a	iEF+-	-	↑	-	0.426
1	MCF10CA1a	iEF+-	-	↑	-	0.326
1	MCF10CA1a	iEF+-	-	↑	-	0.45
1	MCF10CA1a	iEF+-	-	↑	-	0.418
1	MCF10CA1a	iEF+-	-	↑	-	0.515
1	MCF10CA1a	iEF+-	-	↑	-	0.249
1	MCF10CA1a	iEF+-	-	↑	-	0.739
1	MCF10CA1a	iEF+-	-	↑	-	0.302
1	MCF10CA1a	iEF+-	-	↑	-	0.269
1	MCF10CA1a	iEF+-	-	↑	-	0.443
1	MCF10CA1a	iEF+-	-	↑	-	0.486
1	MCF10CA1a	iEF+-	-	↑	-	1.911
1	MCF10CA1a	iEF+-	-	↑	-	0.589
1	MCF10CA1a	iEF+-	-	↑	-	0.432
1	MCF10CA1a	iEF+-	-	↑	-	0.782
1	MCF10CA1a	iEF+-	-	↑	-	0.283
1	MCF10CA1a	iEF+-	-	↑	-	0.413
1	MCF10CA1a	iEF+-	-	↑	-	0.286
1	MCF10CA1a	iEF+-	-	↑	-	0.302
1	MCF10CA1a	iEF+-	-	↑	-	0.392
1	MCF10CA1a	iEF+-	-	↑	-	0.613
1	MCF10CA1a	iEF+-	-	↑	-	0.438
1	MCF10CA1a	iEF+-	-	↑	-	0.56
1	MCF10CA1a	iEF+-	-	↑	-	0.361
2	MCF10CA1a	iEF+-	-	↑	-	0.239
2	MCF10CA1a	iEF+-	-	↑	-	0.181
2	MCF10CA1a	iEF+-	-	↑	-	0.213
2	MCF10CA1a	iEF+-	-	↑	-	0.229
2	MCF10CA1a	iEF+-	-	↑	-	0.395
2	MCF10CA1a	iEF+-	-	↑	-	0.397
2	MCF10CA1a	iEF+-	-	↑	-	0.275
2	MCF10CA1a	iEF+-	-	↑	-	0.361
2	MCF10CA1a	iEF+-	-	↑	-	0.191
2	MCF10CA1a	iEF+-	-	↑	-	0.414
2	MCF10CA1a	iEF+-	-	↑	-	0.297
2	MCF10CA1a	iEF+-	-	↑	-	0.336
2	MCF10CA1a	iEF+-	-	↑	-	0.511
2	MCF10CA1a	iEF+-	-	↑	-	0.291
2	MCF10CA1a	iEF+-	-	↑	-	0.664
2	MCF10CA1a	iEF+-	-	↑	-	0.19
2	MCF10CA1a	iEF+-	-	↑	-	0.455
2	MCF10CA1a	iEF+-	-	↑	-	0.186
2	MCF10CA1a	iEF+-	-	↑	-	0.173
2	MCF10CA1a	iEF+-	-	↑	-	0.287
2	MCF10CA1a	iEF+-	-	↑	-	0.53
2	MCF10CA1a	iEF+-	-	↑	-	0.286
2	MCF10CA1a	iEF+-	-	↑	-	0.345
2	MCF10CA1a	iEF+-	-	↑	-	0.196
2	MCF10CA1a	iEF+-	-	↑	-	0.21
2	MCF10CA1a	iEF+-	-	↑	-	0.22
2	MCF10CA1a	iEF+-	-	↑	-	0.259
2	MCF10CA1a	iEF+-	-	↑	-	0.383
2	MCF10CA1a	iEF+-	-	↑	-	0.263
2	MCF10CA1a	iEF+-	-	↑	-	0.448
2	MCF10CA1a	iEF+-	-	↑	-	0.328
2	MCF10CA1a	iEF+-	-	↑	-	0.342
2	MCF10CA1a	iEF+-	-	↑	-	0.42
2	MCF10CA1a	iEF+-	-	↑	-	0.225
2	MCF10CA1a	iEF+-	-	↑	-	0.419
2	MCF10CA1a	iEF+-	-	↑	-	0.347
2	MCF10CA1a	iEF+-	-	↑	-	0.523
3	MCF10CA1a	iEF+-	-	↑	-	0.703
3	MCF10CA1a	iEF+-	-	↑	-	0.455
3	MCF10CA1a	iEF+-	-	↑	-	0.389
3	MCF10CA1a	iEF+-	-	↑	-	0.807
3	MCF10CA1a	iEF+-	-	↑	-	0.465
3	MCF10CA1a	iEF+-	-	↑	-	0.349
3	MCF10CA1a	iEF+-	-	↑	-	0.403
3	MCF10CA1a	iEF+-	-	↑	-	0.283
3	MCF10CA1a	iEF+-	-	↑	-	0.297
3	MCF10CA1a	iEF+-	-	↑	-	0.542
3	MCF10CA1a	iEF+-	-	↑	-	0.603
3	MCF10CA1a	iEF+-	-	↑	-	0.259
3	MCF10CA1a	iEF+-	-	↑	-	0.32
3	MCF10CA1a	iEF+-	-	↑	-	0.43
3	MCF10CA1a	iEF+-	-	↑	-	0.358
3	MCF10CA1a	iEF+-	-	↑	-	0.252
3	MCF10CA1a	iEF+-	-	↑	-	0.308
3	MCF10CA1a	iEF+-	-	↑	-	0.407
3	MCF10CA1a	iEF+-	-	↑	-	0.435
3	MCF10CA1a	iEF+-	-	↑	-	0.279
3	MCF10CA1a	iEF+-	-	↑	-	0.334
3	MCF10CA1a	iEF+-	-	↑	-	0.326
3	MCF10CA1a	iEF+-	-	↑	-	0.276
3	MCF10CA1a	iEF+-	-	↑	-	0.281
3	MCF10CA1a	iEF+-	-	↑	-	0.157
3	MCF10CA1a	iEF+-	-	↑	-	0.28
3	MCF10CA1a	iEF+-	-	↑	-	0.192
3	MCF10CA1a	iEF+-	-	↑	-	0.387
3	MCF10CA1a	iEF+-	-	↑	-	0.235
3	MCF10CA1a	iEF+-	-	↑	-	0.124
3	MCF10CA1a	iEF+-	-	↑	-	0.167
3	MCF10CA1a	iEF+-	-	↑	-	0.468
3	MCF10CA1a	iEF+-	-	↑	-	0.85
3	MCF10CA1a	iEF+-	-	↑	-	0.524
1	MCF10CA1a	iEF--	-	↓	-	0.38
1	MCF10CA1a	iEF--	-	↓	-	0.516
1	MCF10CA1a	iEF--	-	↓	-	0.449
1	MCF10CA1a	iEF--	-	↓	-	0.532
1	MCF10CA1a	iEF--	-	↓	-	0.549
1	MCF10CA1a	iEF--	-	↓	-	0.414
1	MCF10CA1a	iEF--	-	↓	-	0.558
1	MCF10CA1a	iEF--	-	↓	-	0.385
1	MCF10CA1a	iEF--	-	↓	-	0.705
1	MCF10CA1a	iEF--	-	↓	-	0.459
1	MCF10CA1a	iEF--	-	↓	-	1.148
1	MCF10CA1a	iEF--	-	↓	-	0.948
1	MCF10CA1a	iEF--	-	↓	-	0.4
1	MCF10CA1a	iEF--	-	↓	-	0.494
1	MCF10CA1a	iEF--	-	↓	-	0.512
1	MCF10CA1a	iEF--	-	↓	-	0.396
1	MCF10CA1a	iEF--	-	↓	-	0.522
1	MCF10CA1a	iEF--	-	↓	-	0.418
1	MCF10CA1a	iEF--	-	↓	-	0.432
1	MCF10CA1a	iEF--	-	↓	-	0.374
1	MCF10CA1a	iEF--	-	↓	-	1.078
1	MCF10CA1a	iEF--	-	↓	-	0.285
1	MCF10CA1a	iEF--	-	↓	-	0.491
1	MCF10CA1a	iEF--	-	↓	-	0.271
1	MCF10CA1a	iEF--	-	↓	-	0.322
1	MCF10CA1a	iEF--	-	↓	-	0.572
1	MCF10CA1a	iEF--	-	↓	-	0.485
1	MCF10CA1a	iEF--	-	↓	-	0.428
1	MCF10CA1a	iEF--	-	↓	-	0.619
1	MCF10CA1a	iEF--	-	↓	-	0.511
1	MCF10CA1a	iEF--	-	↓	-	0.476
1	MCF10CA1a	iEF--	-	↓	-	0.247
2	MCF10CA1a	iEF--	-	↓	-	0.819
2	MCF10CA1a	iEF--	-	↓	-	0.559
2	MCF10CA1a	iEF--	-	↓	-	0.578
2	MCF10CA1a	iEF--	-	↓	-	0.333
2	MCF10CA1a	iEF--	-	↓	-	0.595
2	MCF10CA1a	iEF--	-	↓	-	0.945
2	MCF10CA1a	iEF--	-	↓	-	0.348
2	MCF10CA1a	iEF--	-	↓	-	0.636
2	MCF10CA1a	iEF--	-	↓	-	0.569
2	MCF10CA1a	iEF--	-	↓	-	0.672
2	MCF10CA1a	iEF--	-	↓	-	0.358
2	MCF10CA1a	iEF--	-	↓	-	0.274
2	MCF10CA1a	iEF--	-	↓	-	0.392
2	MCF10CA1a	iEF--	-	↓	-	0.399
2	MCF10CA1a	iEF--	-	↓	-	0.541
2	MCF10CA1a	iEF--	-	↓	-	0.719
2	MCF10CA1a	iEF--	-	↓	-	0.864
2	MCF10CA1a	iEF--	-	↓	-	0.543
2	MCF10CA1a	iEF--	-	↓	-	0.622
2	MCF10CA1a	iEF--	-	↓	-	0.41
2	MCF10CA1a	iEF--	-	↓	-	0.673
2	MCF10CA1a	iEF--	-	↓	-	0.58
2	MCF10CA1a	iEF--	-	↓	-	0.61
2	MCF10CA1a	iEF--	-	↓	-	0.524
2	MCF10CA1a	iEF--	-	↓	-	0.56
2	MCF10CA1a	iEF--	-	↓	-	1.092
2	MCF10CA1a	iEF--	-	↓	-	0.407
2	MCF10CA1a	iEF--	-	↓	-	0.488
2	MCF10CA1a	iEF--	-	↓	-	0.414
2	MCF10CA1a	iEF--	-	↓	-	0.373
2	MCF10CA1a	iEF--	-	↓	-	0.329
2	MCF10CA1a	iEF--	-	↓	-	0.548
2	MCF10CA1a	iEF--	-	↓	-	0.518
2	MCF10CA1a	iEF--	-	↓	-	0.426
3	MCF10CA1a	iEF--	-	↓	-	0.332
3	MCF10CA1a	iEF--	-	↓	-	0.278
3	MCF10CA1a	iEF--	-	↓	-	0.479
3	MCF10CA1a	iEF--	-	↓	-	0.307
3	MCF10CA1a	iEF--	-	↓	-	0.608
3	MCF10CA1a	iEF--	-	↓	-	0.412
3	MCF10CA1a	iEF--	-	↓	-	0.437
3	MCF10CA1a	iEF--	-	↓	-	0.363
3	MCF10CA1a	iEF--	-	↓	-	0.356
3	MCF10CA1a	iEF--	-	↓	-	0.86
3	MCF10CA1a	iEF--	-	↓	-	0.564
3	MCF10CA1a	iEF--	-	↓	-	1.147
3	MCF10CA1a	iEF--	-	↓	-	0.381
3	MCF10CA1a	iEF--	-	↓	-	0.599
3	MCF10CA1a	iEF--	-	↓	-	0.563
3	MCF10CA1a	iEF--	-	↓	-	0.423
3	MCF10CA1a	iEF--	-	↓	-	0.433
3	MCF10CA1a	iEF--	-	↓	-	0.86
3	MCF10CA1a	iEF--	-	↓	-	0.535
3	MCF10CA1a	iEF--	-	↓	-	0.534
3	MCF10CA1a	iEF--	-	↓	-	0.44
3	MCF10CA1a	iEF--	-	↓	-	0.812
3	MCF10CA1a	iEF--	-	↓	-	0.495
3	MCF10CA1a	iEF--	-	↓	-	0.692
3	MCF10CA1a	iEF--	-	↓	-	0.883
3	MCF10CA1a	iEF--	-	↓	-	0.51
3	MCF10CA1a	iEF--	-	↓	-	0.63
3	MCF10CA1a	iEF--	-	↓	-	1.031
3	MCF10CA1a	iEF--	-	↓	-	1.619
3	MCF10CA1a	iEF--	-	↓	-	0.231
3	MCF10CA1a	iEF--	-	↓	-	0.545
3	MCF10CA1a	iEF--	-	↓	-	0.309
3	MCF10CA1a	iEF--	-	↓	-	0.182
1	MCF10CA1a	EGF	+	-	-	0.707
1	MCF10CA1a	EGF	+	-	-	0.347
1	MCF10CA1a	EGF	+	-	-	0.411
1	MCF10CA1a	EGF	+	-	-	0.982
1	MCF10CA1a	EGF	+	-	-	0.485
1	MCF10CA1a	EGF	+	-	-	0.214
1	MCF10CA1a	EGF	+	-	-	0.394
1	MCF10CA1a	EGF	+	-	-	0.478
1	MCF10CA1a	EGF	+	-	-	0.352
1	MCF10CA1a	EGF	+	-	-	0.609
1	MCF10CA1a	EGF	+	-	-	0.425
1	MCF10CA1a	EGF	+	-	-	0.657
1	MCF10CA1a	EGF	+	-	-	0.367
1	MCF10CA1a	EGF	+	-	-	0.5
1	MCF10CA1a	EGF	+	-	-	0.614
1	MCF10CA1a	EGF	+	-	-	0.454
1	MCF10CA1a	EGF	+	-	-	0.531
1	MCF10CA1a	EGF	+	-	-	0.537
1	MCF10CA1a	EGF	+	-	-	0.771
1	MCF10CA1a	EGF	+	-	-	0.661
1	MCF10CA1a	EGF	+	-	-	0.549
1	MCF10CA1a	EGF	+	-	-	0.725
1	MCF10CA1a	EGF	+	-	-	0.56
1	MCF10CA1a	EGF	+	-	-	0.438
1	MCF10CA1a	EGF	+	-	-	0.657
1	MCF10CA1a	EGF	+	-	-	0.651
1	MCF10CA1a	EGF	+	-	-	0.498
1	MCF10CA1a	EGF	+	-	-	1.003
1	MCF10CA1a	EGF	+	-	-	0.589
1	MCF10CA1a	EGF	+	-	-	1.303
1	MCF10CA1a	EGF	+	-	-	0.573
1	MCF10CA1a	EGF	+	-	-	0.474
1	MCF10CA1a	EGF	+	-	-	0.667
1	MCF10CA1a	EGF	+	-	-	0.606
1	MCF10CA1a	EGF	+	-	-	0.766
1	MCF10CA1a	EGF	+	-	-	0.474
1	MCF10CA1a	EGF	+	-	-	0.687
1	MCF10CA1a	EGF	+	-	-	0.611
1	MCF10CA1a	EGF	+	-	-	0.73
1	MCF10CA1a	EGF	+	-	-	0.431
1	MCF10CA1a	EGF	+	-	-	0.544
1	MCF10CA1a	EGF	+	-	-	0.465
1	MCF10CA1a	EGF	+	-	-	0.733
1	MCF10CA1a	EGF	+	-	-	0.364
1	MCF10CA1a	EGF	+	-	-	0.624
1	MCF10CA1a	EGF	+	-	-	0.614
1	MCF10CA1a	EGF	+	-	-	0.652
1	MCF10CA1a	EGF	+	-	-	0.706
1	MCF10CA1a	EGF	+	-	-	0.455
1	MCF10CA1a	EGF	+	-	-	0.319
1	MCF10CA1a	EGF	+	-	-	0.413
1	MCF10CA1a	EGF	+	-	-	0.474
1	MCF10CA1a	EGF	+	-	-	0.549
1	MCF10CA1a	EGF	+	-	-	0.692
1	MCF10CA1a	EGF	+	-	-	0.595
1	MCF10CA1a	EGF	+	-	-	1.026
1	MCF10CA1a	EGF	+	-	-	0.422
1	MCF10CA1a	EGF	+	-	-	0.599
1	MCF10CA1a	EGF	+	-	-	0.698
1	MCF10CA1a	EGF	+	-	-	0.568
1	MCF10CA1a	EGF	+	-	-	0.612
1	MCF10CA1a	EGF	+	-	-	0.584
1	MCF10CA1a	EGF	+	-	-	0.318
1	MCF10CA1a	EGF	+	-	-	0.692
1	MCF10CA1a	EGF	+	-	-	0.502
1	MCF10CA1a	EGF	+	-	-	0.505
1	MCF10CA1a	EGF	+	-	-	0.521
2	MCF10CA1a	EGF	+	-	-	0.627
2	MCF10CA1a	EGF	+	-	-	0.397
2	MCF10CA1a	EGF	+	-	-	0.455
2	MCF10CA1a	EGF	+	-	-	0.511
2	MCF10CA1a	EGF	+	-	-	0.594
2	MCF10CA1a	EGF	+	-	-	0.703
2	MCF10CA1a	EGF	+	-	-	0.338
2	MCF10CA1a	EGF	+	-	-	0.496
2	MCF10CA1a	EGF	+	-	-	0.449
2	MCF10CA1a	EGF	+	-	-	0.552
2	MCF10CA1a	EGF	+	-	-	0.578
2	MCF10CA1a	EGF	+	-	-	0.728
2	MCF10CA1a	EGF	+	-	-	0.884
2	MCF10CA1a	EGF	+	-	-	0.867
2	MCF10CA1a	EGF	+	-	-	0.486
2	MCF10CA1a	EGF	+	-	-	0.525
2	MCF10CA1a	EGF	+	-	-	0.411
2	MCF10CA1a	EGF	+	-	-	0.679
2	MCF10CA1a	EGF	+	-	-	0.882
2	MCF10CA1a	EGF	+	-	-	0.859
2	MCF10CA1a	EGF	+	-	-	0.361
2	MCF10CA1a	EGF	+	-	-	0.587
2	MCF10CA1a	EGF	+	-	-	0.642
2	MCF10CA1a	EGF	+	-	-	0.625
2	MCF10CA1a	EGF	+	-	-	0.42
2	MCF10CA1a	EGF	+	-	-	0.425
2	MCF10CA1a	EGF	+	-	-	1.05
2	MCF10CA1a	EGF	+	-	-	0.214
2	MCF10CA1a	EGF	+	-	-	0.345
2	MCF10CA1a	EGF	+	-	-	0.544
2	MCF10CA1a	EGF	+	-	-	0.533
2	MCF10CA1a	EGF	+	-	-	0.595
2	MCF10CA1a	EGF	+	-	-	0.521
2	MCF10CA1a	EGF	+	-	-	0.791
2	MCF10CA1a	EGF	+	-	-	0.375
2	MCF10CA1a	EGF	+	-	-	0.531
2	MCF10CA1a	EGF	+	-	-	0.402
2	MCF10CA1a	EGF	+	-	-	0.533
2	MCF10CA1a	EGF	+	-	-	0.305
2	MCF10CA1a	EGF	+	-	-	0.374
2	MCF10CA1a	EGF	+	-	-	0.588
2	MCF10CA1a	EGF	+	-	-	0.404
2	MCF10CA1a	EGF	+	-	-	0.474
2	MCF10CA1a	EGF	+	-	-	0.446
2	MCF10CA1a	EGF	+	-	-	0.612
2	MCF10CA1a	EGF	+	-	-	0.402
2	MCF10CA1a	EGF	+	-	-	0.273
2	MCF10CA1a	EGF	+	-	-	0.437
2	MCF10CA1a	EGF	+	-	-	0.4
2	MCF10CA1a	EGF	+	-	-	0.489
2	MCF10CA1a	EGF	+	-	-	0.507
2	MCF10CA1a	EGF	+	-	-	0.342
2	MCF10CA1a	EGF	+	-	-	0.498
2	MCF10CA1a	EGF	+	-	-	0.554
2	MCF10CA1a	EGF	+	-	-	0.316
2	MCF10CA1a	EGF	+	-	-	0.451
2	MCF10CA1a	EGF	+	-	-	0.511
2	MCF10CA1a	EGF	+	-	-	0.599
2	MCF10CA1a	EGF	+	-	-	0.403
3	MCF10CA1a	EGF	+	-	-	0.493
3	MCF10CA1a	EGF	+	-	-	0.424
3	MCF10CA1a	EGF	+	-	-	0.601
3	MCF10CA1a	EGF	+	-	-	0.471
3	MCF10CA1a	EGF	+	-	-	0.65
3	MCF10CA1a	EGF	+	-	-	0.584
3	MCF10CA1a	EGF	+	-	-	0.767
3	MCF10CA1a	EGF	+	-	-	0.544
3	MCF10CA1a	EGF	+	-	-	0.523
3	MCF10CA1a	EGF	+	-	-	0.389
3	MCF10CA1a	EGF	+	-	-	0.448
3	MCF10CA1a	EGF	+	-	-	0.666
3	MCF10CA1a	EGF	+	-	-	0.429
3	MCF10CA1a	EGF	+	-	-	0.637
3	MCF10CA1a	EGF	+	-	-	0.71
3	MCF10CA1a	EGF	+	-	-	0.775
3	MCF10CA1a	EGF	+	-	-	0.586
3	MCF10CA1a	EGF	+	-	-	0.481
3	MCF10CA1a	EGF	+	-	-	0.666
3	MCF10CA1a	EGF	+	-	-	0.57
3	MCF10CA1a	EGF	+	-	-	0.599
3	MCF10CA1a	EGF	+	-	-	0.739
3	MCF10CA1a	EGF	+	-	-	0.637
3	MCF10CA1a	EGF	+	-	-	0.38
3	MCF10CA1a	EGF	+	-	-	0.467
3	MCF10CA1a	EGF	+	-	-	0.317
3	MCF10CA1a	EGF	+	-	-	0.623
3	MCF10CA1a	EGF	+	-	-	0.381
3	MCF10CA1a	EGF	+	-	-	0.495
3	MCF10CA1a	EGF	+	-	-	0.548
3	MCF10CA1a	EGF	+	-	-	0.418
3	MCF10CA1a	EGF	+	-	-	0.494
3	MCF10CA1a	EGF	+	-	-	0.438
3	MCF10CA1a	EGF	+	-	-	0.533
3	MCF10CA1a	EGF	+	-	-	0.564
3	MCF10CA1a	EGF	+	-	-	0.614
3	MCF10CA1a	EGF	+	-	-	0.628
3	MCF10CA1a	EGF	+	-	-	0.573
3	MCF10CA1a	EGF	+	-	-	0.496
3	MCF10CA1a	EGF	+	-	-	0.486
3	MCF10CA1a	EGF	+	-	-	0.647
3	MCF10CA1a	EGF	+	-	-	0.444
3	MCF10CA1a	EGF	+	-	-	0.562
3	MCF10CA1a	EGF	+	-	-	0.401
3	MCF10CA1a	EGF	+	-	-	0.505
3	MCF10CA1a	EGF	+	-	-	0.535
3	MCF10CA1a	EGF	+	-	-	0.735
3	MCF10CA1a	EGF	+	-	-	1.05
3	MCF10CA1a	EGF	+	-	-	1.06
3	MCF10CA1a	EGF	+	-	-	0.873
3	MCF10CA1a	EGF	+	-	-	0.502
3	MCF10CA1a	EGF	+	-	-	0.631
3	MCF10CA1a	EGF	+	-	-	0.519
3	MCF10CA1a	EGF	+	-	-	0.623
3	MCF10CA1a	EGF	+	-	-	0.717
3	MCF10CA1a	EGF	+	-	-	0.562
3	MCF10CA1a	EGF	+	-	-	0.562
3	MCF10CA1a	EGF	+	-	-	0.533
3	MCF10CA1a	EGF	+	-	-	0.484
3	MCF10CA1a	EGF	+	-	-	0.461
3	MCF10CA1a	EGF	+	-	-	0.403
3	MCF10CA1a	EGF	+	-	-	0.491
3	MCF10CA1a	EGF	+	-	-	0.419
3	MCF10CA1a	EGF	+	-	-	0.363
3	MCF10CA1a	EGF	+	-	-	0.604
3	MCF10CA1a	EGF	+	-	-	0.603
3	MCF10CA1a	EGF	+	-	-	0.49
3	MCF10CA1a	EGF	+	-	-	0.48
3	MCF10CA1a	EGF	+	-	-	0.416
3	MCF10CA1a	EGF	+	-	-	0.329
3	MCF10CA1a	EGF	+	-	-	0.54
3	MCF10CA1a	EGF	+	-	-	0.497
3	MCF10CA1a	EGF	+	-	-	0.527
3	MCF10CA1a	EGF	+	-	-	0.702
3	MCF10CA1a	EGF	+	-	-	0.479
3	MCF10CA1a	EGF	+	-	-	0.341
3	MCF10CA1a	EGF	+	-	-	0.795
3	MCF10CA1a	EGF	+	-	-	0.638
3	MCF10CA1a	EGF	+	-	-	0.498
1	MCF10CA1a	iEF++	+	↑	-	0.468
1	MCF10CA1a	iEF++	+	↑	-	0.263
1	MCF10CA1a	iEF++	+	↑	-	0.225
1	MCF10CA1a	iEF++	+	↑	-	0.329
1	MCF10CA1a	iEF++	+	↑	-	0.278
1	MCF10CA1a	iEF++	+	↑	-	0.281
1	MCF10CA1a	iEF++	+	↑	-	0.339
1	MCF10CA1a	iEF++	+	↑	-	0.434
1	MCF10CA1a	iEF++	+	↑	-	0.226
1	MCF10CA1a	iEF++	+	↑	-	0.195
1	MCF10CA1a	iEF++	+	↑	-	0.25
1	MCF10CA1a	iEF++	+	↑	-	0.388
1	MCF10CA1a	iEF++	+	↑	-	0.396
1	MCF10CA1a	iEF++	+	↑	-	0.47
1	MCF10CA1a	iEF++	+	↑	-	0.176
1	MCF10CA1a	iEF++	+	↑	-	0.371
1	MCF10CA1a	iEF++	+	↑	-	0.457
1	MCF10CA1a	iEF++	+	↑	-	0.326
1	MCF10CA1a	iEF++	+	↑	-	0.412
1	MCF10CA1a	iEF++	+	↑	-	0.416
1	MCF10CA1a	iEF++	+	↑	-	0.302
1	MCF10CA1a	iEF++	+	↑	-	0.343
1	MCF10CA1a	iEF++	+	↑	-	0.323
1	MCF10CA1a	iEF++	+	↑	-	0.299
1	MCF10CA1a	iEF++	+	↑	-	0.579
1	MCF10CA1a	iEF++	+	↑	-	0.473
1	MCF10CA1a	iEF++	+	↑	-	0.3
1	MCF10CA1a	iEF++	+	↑	-	0.37
1	MCF10CA1a	iEF++	+	↑	-	0.206
1	MCF10CA1a	iEF++	+	↑	-	0.354
1	MCF10CA1a	iEF++	+	↑	-	0.22
1	MCF10CA1a	iEF++	+	↑	-	0.335
1	MCF10CA1a	iEF++	+	↑	-	0.499
1	MCF10CA1a	iEF++	+	↑	-	0.669
1	MCF10CA1a	iEF++	+	↑	-	0.27
1	MCF10CA1a	iEF++	+	↑	-	0.854
1	MCF10CA1a	iEF++	+	↑	-	0.415
1	MCF10CA1a	iEF++	+	↑	-	0.24
2	MCF10CA1a	iEF++	+	↑	-	0.578
2	MCF10CA1a	iEF++	+	↑	-	0.222
2	MCF10CA1a	iEF++	+	↑	-	0.191
2	MCF10CA1a	iEF++	+	↑	-	0.214
2	MCF10CA1a	iEF++	+	↑	-	0.557
2	MCF10CA1a	iEF++	+	↑	-	0.461
2	MCF10CA1a	iEF++	+	↑	-	0.329
2	MCF10CA1a	iEF++	+	↑	-	0.55
2	MCF10CA1a	iEF++	+	↑	-	0.258
2	MCF10CA1a	iEF++	+	↑	-	0.625
2	MCF10CA1a	iEF++	+	↑	-	0.342
2	MCF10CA1a	iEF++	+	↑	-	0.584
2	MCF10CA1a	iEF++	+	↑	-	0.272
2	MCF10CA1a	iEF++	+	↑	-	0.199
2	MCF10CA1a	iEF++	+	↑	-	0.26
2	MCF10CA1a	iEF++	+	↑	-	0.223
2	MCF10CA1a	iEF++	+	↑	-	0.632
2	MCF10CA1a	iEF++	+	↑	-	0.333
2	MCF10CA1a	iEF++	+	↑	-	0.487
2	MCF10CA1a	iEF++	+	↑	-	0.368
2	MCF10CA1a	iEF++	+	↑	-	0.456
2	MCF10CA1a	iEF++	+	↑	-	0.363
2	MCF10CA1a	iEF++	+	↑	-	0.641
2	MCF10CA1a	iEF++	+	↑	-	0.408
2	MCF10CA1a	iEF++	+	↑	-	0.428
2	MCF10CA1a	iEF++	+	↑	-	0.516
2	MCF10CA1a	iEF++	+	↑	-	0.547
2	MCF10CA1a	iEF++	+	↑	-	0.518
2	MCF10CA1a	iEF++	+	↑	-	0.247
2	MCF10CA1a	iEF++	+	↑	-	0.337
2	MCF10CA1a	iEF++	+	↑	-	0.291
2	MCF10CA1a	iEF++	+	↑	-	0.455
2	MCF10CA1a	iEF++	+	↑	-	0.285
2	MCF10CA1a	iEF++	+	↑	-	0.569
2	MCF10CA1a	iEF++	+	↑	-	0.178
2	MCF10CA1a	iEF++	+	↑	-	0.31
2	MCF10CA1a	iEF++	+	↑	-	0.352
2	MCF10CA1a	iEF++	+	↑	-	1.002
2	MCF10CA1a	iEF++	+	↑	-	0.436
2	MCF10CA1a	iEF++	+	↑	-	0.656
2	MCF10CA1a	iEF++	+	↑	-	0.384
2	MCF10CA1a	iEF++	+	↑	-	0.625
3	MCF10CA1a	iEF++	+	↑	-	0.414
3	MCF10CA1a	iEF++	+	↑	-	0.303
3	MCF10CA1a	iEF++	+	↑	-	0.262
3	MCF10CA1a	iEF++	+	↑	-	0.223
3	MCF10CA1a	iEF++	+	↑	-	0.271
3	MCF10CA1a	iEF++	+	↑	-	0.467
3	MCF10CA1a	iEF++	+	↑	-	0.194
3	MCF10CA1a	iEF++	+	↑	-	0.297
3	MCF10CA1a	iEF++	+	↑	-	0.226
3	MCF10CA1a	iEF++	+	↑	-	0.41
3	MCF10CA1a	iEF++	+	↑	-	0.303
3	MCF10CA1a	iEF++	+	↑	-	0.38
3	MCF10CA1a	iEF++	+	↑	-	0.375
3	MCF10CA1a	iEF++	+	↑	-	0.444
3	MCF10CA1a	iEF++	+	↑	-	0.576
3	MCF10CA1a	iEF++	+	↑	-	0.298
3	MCF10CA1a	iEF++	+	↑	-	0.376
3	MCF10CA1a	iEF++	+	↑	-	0.357
3	MCF10CA1a	iEF++	+	↑	-	0.29
3	MCF10CA1a	iEF++	+	↑	-	0.247
3	MCF10CA1a	iEF++	+	↑	-	0.292
3	MCF10CA1a	iEF++	+	↑	-	0.258
3	MCF10CA1a	iEF++	+	↑	-	0.487
3	MCF10CA1a	iEF++	+	↑	-	0.256
3	MCF10CA1a	iEF++	+	↑	-	0.242
3	MCF10CA1a	iEF++	+	↑	-	0.352
3	MCF10CA1a	iEF++	+	↑	-	0.716
3	MCF10CA1a	iEF++	+	↑	-	0.528
3	MCF10CA1a	iEF++	+	↑	-	0.892
3	MCF10CA1a	iEF++	+	↑	-	0.532
3	MCF10CA1a	iEF++	+	↑	-	0.61
3	MCF10CA1a	iEF++	+	↑	-	0.318
3	MCF10CA1a	iEF++	+	↑	-	0.55
3	MCF10CA1a	iEF++	+	↑	-	0.554
3	MCF10CA1a	iEF++	+	↑	-	0.567
3	MCF10CA1a	iEF++	+	↑	-	0.305
3	MCF10CA1a	iEF++	+	↑	-	0.45
3	MCF10CA1a	iEF++	+	↑	-	0.61
3	MCF10CA1a	iEF++	+	↑	-	0.314
3	MCF10CA1a	iEF++	+	↑	-	0.523
3	MCF10CA1a	iEF++	+	↑	-	0.38
3	MCF10CA1a	iEF++	+	↑	-	0.221
3	MCF10CA1a	iEF++	+	↑	-	0.504
3	MCF10CA1a	iEF++	+	↑	-	0.727
3	MCF10CA1a	iEF++	+	↑	-	0.724
3	MCF10CA1a	iEF++	+	↑	-	0.365
3	MCF10CA1a	iEF++	+	↑	-	0.853
3	MCF10CA1a	iEF++	+	↑	-	0.421
3	MCF10CA1a	iEF++	+	↑	-	0.462
3	MCF10CA1a	iEF++	+	↑	-	0.394
3	MCF10CA1a	iEF++	+	↑	-	0.395
3	MCF10CA1a	iEF++	+	↑	-	0.665
3	MCF10CA1a	iEF++	+	↑	-	0.593
3	MCF10CA1a	iEF++	+	↑	-	0.262
3	MCF10CA1a	iEF++	+	↑	-	0.325
3	MCF10CA1a	iEF++	+	↑	-	0.303
3	MCF10CA1a	iEF++	+	↑	-	0.484
3	MCF10CA1a	iEF++	+	↑	-	0.221
3	MCF10CA1a	iEF++	+	↑	-	0.291
3	MCF10CA1a	iEF++	+	↑	-	0.433
3	MCF10CA1a	iEF++	+	↑	-	0.235
3	MCF10CA1a	iEF++	+	↑	-	0.287
3	MCF10CA1a	iEF++	+	↑	-	0.414
3	MCF10CA1a	iEF++	+	↑	-	0.55
1	MCF10CA1a	iEF-+	+	↓	-	0.43
1	MCF10CA1a	iEF-+	+	↓	-	0.249
1	MCF10CA1a	iEF-+	+	↓	-	0.373
1	MCF10CA1a	iEF-+	+	↓	-	0.428
1	MCF10CA1a	iEF-+	+	↓	-	0.292
1	MCF10CA1a	iEF-+	+	↓	-	0.339
1	MCF10CA1a	iEF-+	+	↓	-	0.307
1	MCF10CA1a	iEF-+	+	↓	-	0.203
1	MCF10CA1a	iEF-+	+	↓	-	0.261
1	MCF10CA1a	iEF-+	+	↓	-	0.29
1	MCF10CA1a	iEF-+	+	↓	-	0.319
1	MCF10CA1a	iEF-+	+	↓	-	0.938
1	MCF10CA1a	iEF-+	+	↓	-	0.343
1	MCF10CA1a	iEF-+	+	↓	-	1.105
1	MCF10CA1a	iEF-+	+	↓	-	0.372
1	MCF10CA1a	iEF-+	+	↓	-	0.324
1	MCF10CA1a	iEF-+	+	↓	-	0.243
1	MCF10CA1a	iEF-+	+	↓	-	0.221
1	MCF10CA1a	iEF-+	+	↓	-	0.632
1	MCF10CA1a	iEF-+	+	↓	-	0.223
1	MCF10CA1a	iEF-+	+	↓	-	0.31
1	MCF10CA1a	iEF-+	+	↓	-	0.296
1	MCF10CA1a	iEF-+	+	↓	-	0.461
1	MCF10CA1a	iEF-+	+	↓	-	0.62
1	MCF10CA1a	iEF-+	+	↓	-	0.609
1	MCF10CA1a	iEF-+	+	↓	-	0.506
1	MCF10CA1a	iEF-+	+	↓	-	0.485
1	MCF10CA1a	iEF-+	+	↓	-	0.438
1	MCF10CA1a	iEF-+	+	↓	-	0.361
2	MCF10CA1a	iEF-+	+	↓	-	0.293
2	MCF10CA1a	iEF-+	+	↓	-	0.439
2	MCF10CA1a	iEF-+	+	↓	-	0.28
2	MCF10CA1a	iEF-+	+	↓	-	0.472
2	MCF10CA1a	iEF-+	+	↓	-	0.292
2	MCF10CA1a	iEF-+	+	↓	-	0.441
2	MCF10CA1a	iEF-+	+	↓	-	0.33
2	MCF10CA1a	iEF-+	+	↓	-	0.163
2	MCF10CA1a	iEF-+	+	↓	-	0.251
2	MCF10CA1a	iEF-+	+	↓	-	0.482
2	MCF10CA1a	iEF-+	+	↓	-	0.315
2	MCF10CA1a	iEF-+	+	↓	-	0.269
2	MCF10CA1a	iEF-+	+	↓	-	0.332
2	MCF10CA1a	iEF-+	+	↓	-	0.505
2	MCF10CA1a	iEF-+	+	↓	-	0.461
2	MCF10CA1a	iEF-+	+	↓	-	0.494
2	MCF10CA1a	iEF-+	+	↓	-	0.337
2	MCF10CA1a	iEF-+	+	↓	-	0.75
2	MCF10CA1a	iEF-+	+	↓	-	0.243
2	MCF10CA1a	iEF-+	+	↓	-	0.242
2	MCF10CA1a	iEF-+	+	↓	-	0.221
2	MCF10CA1a	iEF-+	+	↓	-	0.445
2	MCF10CA1a	iEF-+	+	↓	-	0.419
2	MCF10CA1a	iEF-+	+	↓	-	0.446
2	MCF10CA1a	iEF-+	+	↓	-	0.345
2	MCF10CA1a	iEF-+	+	↓	-	0.684
2	MCF10CA1a	iEF-+	+	↓	-	0.462
3	MCF10CA1a	iEF-+	+	↓	-	0.366
3	MCF10CA1a	iEF-+	+	↓	-	0.416
3	MCF10CA1a	iEF-+	+	↓	-	0.604
3	MCF10CA1a	iEF-+	+	↓	-	0.607
3	MCF10CA1a	iEF-+	+	↓	-	0.372
3	MCF10CA1a	iEF-+	+	↓	-	0.369
3	MCF10CA1a	iEF-+	+	↓	-	0.666
3	MCF10CA1a	iEF-+	+	↓	-	0.559
3	MCF10CA1a	iEF-+	+	↓	-	0.596
3	MCF10CA1a	iEF-+	+	↓	-	0.383
3	MCF10CA1a	iEF-+	+	↓	-	0.394
3	MCF10CA1a	iEF-+	+	↓	-	0.633
3	MCF10CA1a	iEF-+	+	↓	-	0.647
3	MCF10CA1a	iEF-+	+	↓	-	0.559
3	MCF10CA1a	iEF-+	+	↓	-	0.46
3	MCF10CA1a	iEF-+	+	↓	-	0.253
3	MCF10CA1a	iEF-+	+	↓	-	0.494
3	MCF10CA1a	iEF-+	+	↓	-	0.895
3	MCF10CA1a	iEF-+	+	↓	-	0.624
3	MCF10CA1a	iEF-+	+	↓	-	0.912
3	MCF10CA1a	iEF-+	+	↓	-	0.778
3	MCF10CA1a	iEF-+	+	↓	-	0.468
3	MCF10CA1a	iEF-+	+	↓	-	0.283
3	MCF10CA1a	iEF-+	+	↓	-	0.424
3	MCF10CA1a	iEF-+	+	↓	-	0.41
3	MCF10CA1a	iEF-+	+	↓	-	0.279
3	MCF10CA1a	iEF-+	+	↓	-	0.474
3	MCF10CA1a	iEF-+	+	↓	-	0.344
3	MCF10CA1a	iEF-+	+	↓	-	0.592
3	MCF10CA1a	iEF-+	+	↓	-	0.492
3	MCF10CA1a	iEF-+	+	↓	-	1.682
3	MCF10CA1a	iEF-+	+	↓	-	0.483
1	MCF10CA1a	Control/Akt	-	-	2.5 µM	0.266
1	MCF10CA1a	Control/Akt	-	-	2.5 µM	0.146
1	MCF10CA1a	Control/Akt	-	-	2.5 µM	0.212
1	MCF10CA1a	Control/Akt	-	-	2.5 µM	0.09
1	MCF10CA1a	Control/Akt	-	-	2.5 µM	0.178
1	MCF10CA1a	Control/Akt	-	-	2.5 µM	0.132
1	MCF10CA1a	Control/Akt	-	-	2.5 µM	0.347
1	MCF10CA1a	Control/Akt	-	-	2.5 µM	0.335
1	MCF10CA1a	Control/Akt	-	-	2.5 µM	0.084
1	MCF10CA1a	Control/Akt	-	-	2.5 µM	0.338
1	MCF10CA1a	Control/Akt	-	-	2.5 µM	0.48
1	MCF10CA1a	Control/Akt	-	-	2.5 µM	0.465
1	MCF10CA1a	Control/Akt	-	-	2.5 µM	0.349
1	MCF10CA1a	Control/Akt	-	-	2.5 µM	0.203
1	MCF10CA1a	Control/Akt	-	-	2.5 µM	0.494
1	MCF10CA1a	Control/Akt	-	-	2.5 µM	0.199
1	MCF10CA1a	Control/Akt	-	-	2.5 µM	0.355
1	MCF10CA1a	Control/Akt	-	-	2.5 µM	0.38
1	MCF10CA1a	Control/Akt	-	-	2.5 µM	0.373
1	MCF10CA1a	Control/Akt	-	-	2.5 µM	0.291
1	MCF10CA1a	Control/Akt	-	-	2.5 µM	0.244
1	MCF10CA1a	Control/Akt	-	-	2.5 µM	0.468
1	MCF10CA1a	Control/Akt	-	-	2.5 µM	0.431
1	MCF10CA1a	Control/Akt	-	-	2.5 µM	0.386
1	MCF10CA1a	Control/Akt	-	-	2.5 µM	0.183
1	MCF10CA1a	Control/Akt	-	-	2.5 µM	0.249
1	MCF10CA1a	Control/Akt	-	-	2.5 µM	0.361
1	MCF10CA1a	Control/Akt	-	-	2.5 µM	0.386
1	MCF10CA1a	Control/Akt	-	-	2.5 µM	0.279
1	MCF10CA1a	Control/Akt	-	-	2.5 µM	0.241
1	MCF10CA1a	Control/Akt	-	-	2.5 µM	0.252
1	MCF10CA1a	Control/Akt	-	-	2.5 µM	0.479
1	MCF10CA1a	Control/Akt	-	-	2.5 µM	0.309
1	MCF10CA1a	Control/Akt	-	-	2.5 µM	0.226
1	MCF10CA1a	Control/Akt	-	-	2.5 µM	0.207
1	MCF10CA1a	Control/Akt	-	-	2.5 µM	0.177
1	MCF10CA1a	Control/Akt	-	-	2.5 µM	0.282
1	MCF10CA1a	Control/Akt	-	-	2.5 µM	0.235
1	MCF10CA1a	Control/Akt	-	-	2.5 µM	0.312
1	MCF10CA1a	Control/Akt	-	-	2.5 µM	0.323
1	MCF10CA1a	Control/Akt	-	-	2.5 µM	0.219
1	MCF10CA1a	Control/Akt	-	-	2.5 µM	0.223
1	MCF10CA1a	Control/Akt	-	-	2.5 µM	0.251
1	MCF10CA1a	Control/Akt	-	-	2.5 µM	0.276
1	MCF10CA1a	Control/Akt	-	-	2.5 µM	0.337
1	MCF10CA1a	Control/Akt	-	-	2.5 µM	0.173
1	MCF10CA1a	Control/Akt	-	-	2.5 µM	0.454
1	MCF10CA1a	Control/Akt	-	-	2.5 µM	0.269
1	MCF10CA1a	Control/Akt	-	-	2.5 µM	0.297
1	MCF10CA1a	Control/Akt	-	-	2.5 µM	0.233
1	MCF10CA1a	Control/Akt	-	-	2.5 µM	0.228
1	MCF10CA1a	Control/Akt	-	-	2.5 µM	0.35
1	MCF10CA1a	Control/Akt	-	-	2.5 µM	0.176
1	MCF10CA1a	Control/Akt	-	-	2.5 µM	0.454
1	MCF10CA1a	Control/Akt	-	-	2.5 µM	0.214
1	MCF10CA1a	Control/Akt	-	-	2.5 µM	0.181
1	MCF10CA1a	Control/Akt	-	-	2.5 µM	0.557
1	MCF10CA1a	Control/Akt	-	-	2.5 µM	0.241
1	MCF10CA1a	Control/Akt	-	-	2.5 µM	0.121
1	MCF10CA1a	Control/Akt	-	-	2.5 µM	0.156
1	MCF10CA1a	Control/Akt	-	-	2.5 µM	1.014
1	MCF10CA1a	Control/Akt	-	-	2.5 µM	0.454
1	MCF10CA1a	Control/Akt	-	-	2.5 µM	0.257
1	MCF10CA1a	Control/Akt	-	-	2.5 µM	0.154
1	MCF10CA1a	Control/Akt	-	-	2.5 µM	0.179
1	MCF10CA1a	Control/Akt	-	-	2.5 µM	0.27
1	MCF10CA1a	Control/Akt	-	-	2.5 µM	0.198
1	MCF10CA1a	Control/Akt	-	-	2.5 µM	0.196
1	MCF10CA1a	Control/Akt	-	-	2.5 µM	0.276
1	MCF10CA1a	Control/Akt	-	-	2.5 µM	0.315
1	MCF10CA1a	Control/Akt	-	-	2.5 µM	0.463
1	MCF10CA1a	Control/Akt	-	-	2.5 µM	0.553
1	MCF10CA1a	Control/Akt	-	-	2.5 µM	0.276
1	MCF10CA1a	Control/Akt	-	-	2.5 µM	0.221
1	MCF10CA1a	Control/Akt	-	-	2.5 µM	0.131
1	MCF10CA1a	Control/Akt	-	-	2.5 µM	0.236
1	MCF10CA1a	Control/Akt	-	-	2.5 µM	0.195
1	MCF10CA1a	Control/Akt	-	-	2.5 µM	0.32
1	MCF10CA1a	Control/Akt	-	-	2.5 µM	0.187
1	MCF10CA1a	Control/Akt	-	-	2.5 µM	0.358
1	MCF10CA1a	Control/Akt	-	-	2.5 µM	0.315
1	MCF10CA1a	Control/Akt	-	-	2.5 µM	0.173
1	MCF10CA1a	Control/Akt	-	-	2.5 µM	0.461
1	MCF10CA1a	Control/Akt	-	-	2.5 µM	0.235
1	MCF10CA1a	Control/Akt	-	-	2.5 µM	0.155
1	MCF10CA1a	Control/Akt	-	-	2.5 µM	0.268
1	MCF10CA1a	Control/Akt	-	-	2.5 µM	0.248
1	MCF10CA1a	Control/Akt	-	-	2.5 µM	0.25
1	MCF10CA1a	Control/Akt	-	-	2.5 µM	0.232
1	MCF10CA1a	Control/Akt	-	-	2.5 µM	0.243
1	MCF10CA1a	Control/Akt	-	-	2.5 µM	0.348
1	MCF10CA1a	Control/Akt	-	-	2.5 µM	0.229
1	MCF10CA1a	Control/Akt	-	-	2.5 µM	0.202
1	MCF10CA1a	Control/Akt	-	-	2.5 µM	0.22
1	MCF10CA1a	Control/Akt	-	-	2.5 µM	0.244
1	MCF10CA1a	Control/Akt	-	-	2.5 µM	0.405
1	MCF10CA1a	Control/Akt	-	-	2.5 µM	0.19
1	MCF10CA1a	Control/Akt	-	-	2.5 µM	0.287
1	MCF10CA1a	Control/Akt	-	-	2.5 µM	0.273
1	MCF10CA1a	Control/Akt	-	-	2.5 µM	0.188
2	MCF10CA1a	Control/Akt	-	-	2.5 µM	0.333
2	MCF10CA1a	Control/Akt	-	-	2.5 µM	0.259
2	MCF10CA1a	Control/Akt	-	-	2.5 µM	0.151
2	MCF10CA1a	Control/Akt	-	-	2.5 µM	0.26
2	MCF10CA1a	Control/Akt	-	-	2.5 µM	0.288
2	MCF10CA1a	Control/Akt	-	-	2.5 µM	0.101
2	MCF10CA1a	Control/Akt	-	-	2.5 µM	0.448
2	MCF10CA1a	Control/Akt	-	-	2.5 µM	0.496
2	MCF10CA1a	Control/Akt	-	-	2.5 µM	0.384
2	MCF10CA1a	Control/Akt	-	-	2.5 µM	0.128
2	MCF10CA1a	Control/Akt	-	-	2.5 µM	0.114
2	MCF10CA1a	Control/Akt	-	-	2.5 µM	0.134
2	MCF10CA1a	Control/Akt	-	-	2.5 µM	0.663
2	MCF10CA1a	Control/Akt	-	-	2.5 µM	0.203
2	MCF10CA1a	Control/Akt	-	-	2.5 µM	0.355
2	MCF10CA1a	Control/Akt	-	-	2.5 µM	0.196
2	MCF10CA1a	Control/Akt	-	-	2.5 µM	0.147
2	MCF10CA1a	Control/Akt	-	-	2.5 µM	0.381
2	MCF10CA1a	Control/Akt	-	-	2.5 µM	0.302
2	MCF10CA1a	Control/Akt	-	-	2.5 µM	0.171
2	MCF10CA1a	Control/Akt	-	-	2.5 µM	0.159
2	MCF10CA1a	Control/Akt	-	-	2.5 µM	0.346
2	MCF10CA1a	Control/Akt	-	-	2.5 µM	0.106
2	MCF10CA1a	Control/Akt	-	-	2.5 µM	0.633
2	MCF10CA1a	Control/Akt	-	-	2.5 µM	0.176
2	MCF10CA1a	Control/Akt	-	-	2.5 µM	0.179
2	MCF10CA1a	Control/Akt	-	-	2.5 µM	0.091
2	MCF10CA1a	Control/Akt	-	-	2.5 µM	0.189
2	MCF10CA1a	Control/Akt	-	-	2.5 µM	0.477
2	MCF10CA1a	Control/Akt	-	-	2.5 µM	0.295
2	MCF10CA1a	Control/Akt	-	-	2.5 µM	0.176
2	MCF10CA1a	Control/Akt	-	-	2.5 µM	0.388
2	MCF10CA1a	Control/Akt	-	-	2.5 µM	0.356
2	MCF10CA1a	Control/Akt	-	-	2.5 µM	0.293
2	MCF10CA1a	Control/Akt	-	-	2.5 µM	0.153
2	MCF10CA1a	Control/Akt	-	-	2.5 µM	0.187
2	MCF10CA1a	Control/Akt	-	-	2.5 µM	0.202
2	MCF10CA1a	Control/Akt	-	-	2.5 µM	0.299
2	MCF10CA1a	Control/Akt	-	-	2.5 µM	0.232
2	MCF10CA1a	Control/Akt	-	-	2.5 µM	0.311
2	MCF10CA1a	Control/Akt	-	-	2.5 µM	0.528
2	MCF10CA1a	Control/Akt	-	-	2.5 µM	0.229
2	MCF10CA1a	Control/Akt	-	-	2.5 µM	0.234
2	MCF10CA1a	Control/Akt	-	-	2.5 µM	0.206
2	MCF10CA1a	Control/Akt	-	-	2.5 µM	0.421
2	MCF10CA1a	Control/Akt	-	-	2.5 µM	0.153
2	MCF10CA1a	Control/Akt	-	-	2.5 µM	0.294
2	MCF10CA1a	Control/Akt	-	-	2.5 µM	0.195
2	MCF10CA1a	Control/Akt	-	-	2.5 µM	0.521
2	MCF10CA1a	Control/Akt	-	-	2.5 µM	0.166
2	MCF10CA1a	Control/Akt	-	-	2.5 µM	0.202
2	MCF10CA1a	Control/Akt	-	-	2.5 µM	0.322
2	MCF10CA1a	Control/Akt	-	-	2.5 µM	0.366
2	MCF10CA1a	Control/Akt	-	-	2.5 µM	0.158
2	MCF10CA1a	Control/Akt	-	-	2.5 µM	0.561
2	MCF10CA1a	Control/Akt	-	-	2.5 µM	0.133
2	MCF10CA1a	Control/Akt	-	-	2.5 µM	0.158
2	MCF10CA1a	Control/Akt	-	-	2.5 µM	0.403
2	MCF10CA1a	Control/Akt	-	-	2.5 µM	0.194
2	MCF10CA1a	Control/Akt	-	-	2.5 µM	0.154
2	MCF10CA1a	Control/Akt	-	-	2.5 µM	0.123
2	MCF10CA1a	Control/Akt	-	-	2.5 µM	0.184
2	MCF10CA1a	Control/Akt	-	-	2.5 µM	0.363
2	MCF10CA1a	Control/Akt	-	-	2.5 µM	0.14
2	MCF10CA1a	Control/Akt	-	-	2.5 µM	0.156
2	MCF10CA1a	Control/Akt	-	-	2.5 µM	0.133
2	MCF10CA1a	Control/Akt	-	-	2.5 µM	0.116
2	MCF10CA1a	Control/Akt	-	-	2.5 µM	0.189
2	MCF10CA1a	Control/Akt	-	-	2.5 µM	0.212
2	MCF10CA1a	Control/Akt	-	-	2.5 µM	0.161
2	MCF10CA1a	Control/Akt	-	-	2.5 µM	0.122
2	MCF10CA1a	Control/Akt	-	-	2.5 µM	0.191
2	MCF10CA1a	Control/Akt	-	-	2.5 µM	0.11
2	MCF10CA1a	Control/Akt	-	-	2.5 µM	0.171
2	MCF10CA1a	Control/Akt	-	-	2.5 µM	0.258
2	MCF10CA1a	Control/Akt	-	-	2.5 µM	0.067
2	MCF10CA1a	Control/Akt	-	-	2.5 µM	0.131
2	MCF10CA1a	Control/Akt	-	-	2.5 µM	0.114
2	MCF10CA1a	Control/Akt	-	-	2.5 µM	0.18
2	MCF10CA1a	Control/Akt	-	-	2.5 µM	0.103
2	MCF10CA1a	Control/Akt	-	-	2.5 µM	0.126
2	MCF10CA1a	Control/Akt	-	-	2.5 µM	0.156
2	MCF10CA1a	Control/Akt	-	-	2.5 µM	0.112
2	MCF10CA1a	Control/Akt	-	-	2.5 µM	0.122
2	MCF10CA1a	Control/Akt	-	-	2.5 µM	0.118
2	MCF10CA1a	Control/Akt	-	-	2.5 µM	0.094
2	MCF10CA1a	Control/Akt	-	-	2.5 µM	0.186
2	MCF10CA1a	Control/Akt	-	-	2.5 µM	0.135
2	MCF10CA1a	Control/Akt	-	-	2.5 µM	0.137
2	MCF10CA1a	Control/Akt	-	-	2.5 µM	0.231
2	MCF10CA1a	Control/Akt	-	-	2.5 µM	0.24
2	MCF10CA1a	Control/Akt	-	-	2.5 µM	0.212
2	MCF10CA1a	Control/Akt	-	-	2.5 µM	0.254
2	MCF10CA1a	Control/Akt	-	-	2.5 µM	0.15
2	MCF10CA1a	Control/Akt	-	-	2.5 µM	0.2
2	MCF10CA1a	Control/Akt	-	-	2.5 µM	0.344
2	MCF10CA1a	Control/Akt	-	-	2.5 µM	0.096
2	MCF10CA1a	Control/Akt	-	-	2.5 µM	0.1
2	MCF10CA1a	Control/Akt	-	-	2.5 µM	0.281
2	MCF10CA1a	Control/Akt	-	-	2.5 µM	0.085
2	MCF10CA1a	Control/Akt	-	-	2.5 µM	0.19
2	MCF10CA1a	Control/Akt	-	-	2.5 µM	0.169
3	MCF10CA1a	Control/Akt	-	-	2.5 µM	0.196
3	MCF10CA1a	Control/Akt	-	-	2.5 µM	0.108
3	MCF10CA1a	Control/Akt	-	-	2.5 µM	0.058
3	MCF10CA1a	Control/Akt	-	-	2.5 µM	0.156
3	MCF10CA1a	Control/Akt	-	-	2.5 µM	0.097
3	MCF10CA1a	Control/Akt	-	-	2.5 µM	0.209
3	MCF10CA1a	Control/Akt	-	-	2.5 µM	0.234
3	MCF10CA1a	Control/Akt	-	-	2.5 µM	0.154
3	MCF10CA1a	Control/Akt	-	-	2.5 µM	0.138
3	MCF10CA1a	Control/Akt	-	-	2.5 µM	0.222
3	MCF10CA1a	Control/Akt	-	-	2.5 µM	0.219
3	MCF10CA1a	Control/Akt	-	-	2.5 µM	0.126
3	MCF10CA1a	Control/Akt	-	-	2.5 µM	0.346
3	MCF10CA1a	Control/Akt	-	-	2.5 µM	0.166
3	MCF10CA1a	Control/Akt	-	-	2.5 µM	0.156
3	MCF10CA1a	Control/Akt	-	-	2.5 µM	0.093
3	MCF10CA1a	Control/Akt	-	-	2.5 µM	0.204
3	MCF10CA1a	Control/Akt	-	-	2.5 µM	0.717
3	MCF10CA1a	Control/Akt	-	-	2.5 µM	0.1
3	MCF10CA1a	Control/Akt	-	-	2.5 µM	0.319
3	MCF10CA1a	Control/Akt	-	-	2.5 µM	0.34
3	MCF10CA1a	Control/Akt	-	-	2.5 µM	0.333
3	MCF10CA1a	Control/Akt	-	-	2.5 µM	0.138
3	MCF10CA1a	Control/Akt	-	-	2.5 µM	0.307
3	MCF10CA1a	Control/Akt	-	-	2.5 µM	0.346
3	MCF10CA1a	Control/Akt	-	-	2.5 µM	0.432
3	MCF10CA1a	Control/Akt	-	-	2.5 µM	0.272
3	MCF10CA1a	Control/Akt	-	-	2.5 µM	0.751
3	MCF10CA1a	Control/Akt	-	-	2.5 µM	0.261
3	MCF10CA1a	Control/Akt	-	-	2.5 µM	0.198
3	MCF10CA1a	Control/Akt	-	-	2.5 µM	0.178
3	MCF10CA1a	Control/Akt	-	-	2.5 µM	0.388
3	MCF10CA1a	Control/Akt	-	-	2.5 µM	0.254
3	MCF10CA1a	Control/Akt	-	-	2.5 µM	0.132
3	MCF10CA1a	Control/Akt	-	-	2.5 µM	0.136
3	MCF10CA1a	Control/Akt	-	-	2.5 µM	0.288
3	MCF10CA1a	Control/Akt	-	-	2.5 µM	0.35
3	MCF10CA1a	Control/Akt	-	-	2.5 µM	0.295
3	MCF10CA1a	Control/Akt	-	-	2.5 µM	0.585
3	MCF10CA1a	Control/Akt	-	-	2.5 µM	0.423
3	MCF10CA1a	Control/Akt	-	-	2.5 µM	0.266
3	MCF10CA1a	Control/Akt	-	-	2.5 µM	0.276
3	MCF10CA1a	Control/Akt	-	-	2.5 µM	0.22
3	MCF10CA1a	Control/Akt	-	-	2.5 µM	0.236
3	MCF10CA1a	Control/Akt	-	-	2.5 µM	0.35
3	MCF10CA1a	Control/Akt	-	-	2.5 µM	0.131
3	MCF10CA1a	Control/Akt	-	-	2.5 µM	0.32
3	MCF10CA1a	Control/Akt	-	-	2.5 µM	0.481
3	MCF10CA1a	Control/Akt	-	-	2.5 µM	0.196
3	MCF10CA1a	Control/Akt	-	-	2.5 µM	0.216
3	MCF10CA1a	Control/Akt	-	-	2.5 µM	0.409
3	MCF10CA1a	Control/Akt	-	-	2.5 µM	0.151
3	MCF10CA1a	Control/Akt	-	-	2.5 µM	0.174
3	MCF10CA1a	Control/Akt	-	-	2.5 µM	0.143
3	MCF10CA1a	Control/Akt	-	-	2.5 µM	0.189
3	MCF10CA1a	Control/Akt	-	-	2.5 µM	0.178
3	MCF10CA1a	Control/Akt	-	-	2.5 µM	0.51
3	MCF10CA1a	Control/Akt	-	-	2.5 µM	0.227
3	MCF10CA1a	Control/Akt	-	-	2.5 µM	0.366
3	MCF10CA1a	Control/Akt	-	-	2.5 µM	0.258
3	MCF10CA1a	Control/Akt	-	-	2.5 µM	0.136
3	MCF10CA1a	Control/Akt	-	-	2.5 µM	0.242
3	MCF10CA1a	Control/Akt	-	-	2.5 µM	0.126
3	MCF10CA1a	Control/Akt	-	-	2.5 µM	0.175
3	MCF10CA1a	Control/Akt	-	-	2.5 µM	0.519
3	MCF10CA1a	Control/Akt	-	-	2.5 µM	0.236
3	MCF10CA1a	Control/Akt	-	-	2.5 µM	0.141
3	MCF10CA1a	Control/Akt	-	-	2.5 µM	0.187
3	MCF10CA1a	Control/Akt	-	-	2.5 µM	0.118
3	MCF10CA1a	Control/Akt	-	-	2.5 µM	0.346
3	MCF10CA1a	Control/Akt	-	-	2.5 µM	0.162
3	MCF10CA1a	Control/Akt	-	-	2.5 µM	0.327
3	MCF10CA1a	Control/Akt	-	-	2.5 µM	0.45
3	MCF10CA1a	Control/Akt	-	-	2.5 µM	0.329
3	MCF10CA1a	Control/Akt	-	-	2.5 µM	0.193
3	MCF10CA1a	Control/Akt	-	-	2.5 µM	0.273
3	MCF10CA1a	Control/Akt	-	-	2.5 µM	0.582
3	MCF10CA1a	Control/Akt	-	-	2.5 µM	0.31
3	MCF10CA1a	Control/Akt	-	-	2.5 µM	0.296
3	MCF10CA1a	Control/Akt	-	-	2.5 µM	0.177
3	MCF10CA1a	Control/Akt	-	-	2.5 µM	0.318
3	MCF10CA1a	Control/Akt	-	-	2.5 µM	0.291
3	MCF10CA1a	Control/Akt	-	-	2.5 µM	0.223
3	MCF10CA1a	Control/Akt	-	-	2.5 µM	0.246
3	MCF10CA1a	Control/Akt	-	-	2.5 µM	0.21
3	MCF10CA1a	Control/Akt	-	-	2.5 µM	0.124
3	MCF10CA1a	Control/Akt	-	-	2.5 µM	0.359
3	MCF10CA1a	Control/Akt	-	-	2.5 µM	0.349
3	MCF10CA1a	Control/Akt	-	-	2.5 µM	0.192
3	MCF10CA1a	Control/Akt	-	-	2.5 µM	0.291
3	MCF10CA1a	Control/Akt	-	-	2.5 µM	0.463
3	MCF10CA1a	Control/Akt	-	-	2.5 µM	0.185
3	MCF10CA1a	Control/Akt	-	-	2.5 µM	0.116
3	MCF10CA1a	Control/Akt	-	-	2.5 µM	0.153
3	MCF10CA1a	Control/Akt	-	-	2.5 µM	0.207
3	MCF10CA1a	Control/Akt	-	-	2.5 µM	0.294
3	MCF10CA1a	Control/Akt	-	-	2.5 µM	0.381
3	MCF10CA1a	Control/Akt	-	-	2.5 µM	0.112
3	MCF10CA1a	Control/Akt	-	-	2.5 µM	0.377
3	MCF10CA1a	Control/Akt	-	-	2.5 µM	0.197
1	MCF10CA1a	iEF+-/Akt	-	↑	2.5 µM	0.427
1	MCF10CA1a	iEF+-/Akt	-	↑	2.5 µM	0.315
1	MCF10CA1a	iEF+-/Akt	-	↑	2.5 µM	0.325
1	MCF10CA1a	iEF+-/Akt	-	↑	2.5 µM	0.148
1	MCF10CA1a	iEF+-/Akt	-	↑	2.5 µM	0.121
1	MCF10CA1a	iEF+-/Akt	-	↑	2.5 µM	0.419
1	MCF10CA1a	iEF+-/Akt	-	↑	2.5 µM	0.208
1	MCF10CA1a	iEF+-/Akt	-	↑	2.5 µM	0.169
2	MCF10CA1a	iEF+-/Akt	-	↑	2.5 µM	0.366
1	MCF10CA1a	iEF+-/Akt	-	↑	2.5 µM	0.124
1	MCF10CA1a	iEF+-/Akt	-	↑	2.5 µM	0.118
1	MCF10CA1a	iEF+-/Akt	-	↑	2.5 µM	0.151
1	MCF10CA1a	iEF+-/Akt	-	↑	2.5 µM	0.183
1	MCF10CA1a	iEF+-/Akt	-	↑	2.5 µM	0.275
1	MCF10CA1a	iEF+-/Akt	-	↑	2.5 µM	0.728
1	MCF10CA1a	iEF+-/Akt	-	↑	2.5 µM	0.547
2	MCF10CA1a	iEF+-/Akt	-	↑	2.5 µM	0.208
2	MCF10CA1a	iEF+-/Akt	-	↑	2.5 µM	0.148
2	MCF10CA1a	iEF+-/Akt	-	↑	2.5 µM	0.4
2	MCF10CA1a	iEF+-/Akt	-	↑	2.5 µM	0.175
2	MCF10CA1a	iEF+-/Akt	-	↑	2.5 µM	0.197
2	MCF10CA1a	iEF+-/Akt	-	↑	2.5 µM	0.248
2	MCF10CA1a	iEF+-/Akt	-	↑	2.5 µM	0.56
2	MCF10CA1a	iEF+-/Akt	-	↑	2.5 µM	0.757
2	MCF10CA1a	iEF+-/Akt	-	↑	2.5 µM	0.312
2	MCF10CA1a	iEF+-/Akt	-	↑	2.5 µM	0.124
2	MCF10CA1a	iEF+-/Akt	-	↑	2.5 µM	0.215
3	MCF10CA1a	iEF+-/Akt	-	↑	2.5 µM	0.706
3	MCF10CA1a	iEF+-/Akt	-	↑	2.5 µM	0.185
3	MCF10CA1a	iEF+-/Akt	-	↑	2.5 µM	0.512
3	MCF10CA1a	iEF+-/Akt	-	↑	2.5 µM	0.182
3	MCF10CA1a	iEF+-/Akt	-	↑	2.5 µM	0.334
3	MCF10CA1a	iEF+-/Akt	-	↑	2.5 µM	0.169
3	MCF10CA1a	iEF+-/Akt	-	↑	2.5 µM	0.214
3	MCF10CA1a	iEF+-/Akt	-	↑	2.5 µM	0.165
3	MCF10CA1a	iEF+-/Akt	-	↑	2.5 µM	0.315
3	MCF10CA1a	iEF+-/Akt	-	↑	2.5 µM	0.247
3	MCF10CA1a	iEF+-/Akt	-	↑	2.5 µM	0.415
3	MCF10CA1a	iEF+-/Akt	-	↑	2.5 µM	0.134
3	MCF10CA1a	iEF+-/Akt	-	↑	2.5 µM	0.323
3	MCF10CA1a	iEF+-/Akt	-	↑	2.5 µM	0.259
1	MCF10CA1a	iEF--/Akt	-	↓	2.5 µM	0.369
1	MCF10CA1a	iEF--/Akt	-	↓	2.5 µM	0.184
1	MCF10CA1a	iEF--/Akt	-	↓	2.5 µM	0.22
1	MCF10CA1a	iEF--/Akt	-	↓	2.5 µM	0.354
1	MCF10CA1a	iEF--/Akt	-	↓	2.5 µM	0.306
1	MCF10CA1a	iEF--/Akt	-	↓	2.5 µM	0.248
1	MCF10CA1a	iEF--/Akt	-	↓	2.5 µM	0.295
1	MCF10CA1a	iEF--/Akt	-	↓	2.5 µM	0.45
1	MCF10CA1a	iEF--/Akt	-	↓	2.5 µM	0.098
2	MCF10CA1a	iEF--/Akt	-	↓	2.5 µM	0.193
2	MCF10CA1a	iEF--/Akt	-	↓	2.5 µM	0.156
2	MCF10CA1a	iEF--/Akt	-	↓	2.5 µM	0.227
2	MCF10CA1a	iEF--/Akt	-	↓	2.5 µM	0.384
2	MCF10CA1a	iEF--/Akt	-	↓	2.5 µM	0.358
2	MCF10CA1a	iEF--/Akt	-	↓	2.5 µM	0.277
2	MCF10CA1a	iEF--/Akt	-	↓	2.5 µM	0.312
3	MCF10CA1a	iEF--/Akt	-	↓	2.5 µM	0.116
3	MCF10CA1a	iEF--/Akt	-	↓	2.5 µM	0.611
3	MCF10CA1a	iEF--/Akt	-	↓	2.5 µM	0.246
3	MCF10CA1a	iEF--/Akt	-	↓	2.5 µM	0.364
3	MCF10CA1a	iEF--/Akt	-	↓	2.5 µM	0.319
3	MCF10CA1a	iEF--/Akt	-	↓	2.5 µM	0.263
1	MCF10CA1a	EGF/Akt	+	-	2.5 µM	0.302
1	MCF10CA1a	EGF/Akt	+	-	2.5 µM	0.213
1	MCF10CA1a	EGF/Akt	+	-	2.5 µM	0.245
1	MCF10CA1a	EGF/Akt	+	-	2.5 µM	0.227
1	MCF10CA1a	EGF/Akt	+	-	2.5 µM	0.186
1	MCF10CA1a	EGF/Akt	+	-	2.5 µM	0.378
1	MCF10CA1a	EGF/Akt	+	-	2.5 µM	0.373
1	MCF10CA1a	EGF/Akt	+	-	2.5 µM	0.464
1	MCF10CA1a	EGF/Akt	+	-	2.5 µM	0.36
1	MCF10CA1a	EGF/Akt	+	-	2.5 µM	0.304
1	MCF10CA1a	EGF/Akt	+	-	2.5 µM	0.219
1	MCF10CA1a	EGF/Akt	+	-	2.5 µM	0.472
1	MCF10CA1a	EGF/Akt	+	-	2.5 µM	0.356
1	MCF10CA1a	EGF/Akt	+	-	2.5 µM	0.315
1	MCF10CA1a	EGF/Akt	+	-	2.5 µM	0.352
1	MCF10CA1a	EGF/Akt	+	-	2.5 µM	0.524
1	MCF10CA1a	EGF/Akt	+	-	2.5 µM	0.289
1	MCF10CA1a	EGF/Akt	+	-	2.5 µM	0.621
1	MCF10CA1a	EGF/Akt	+	-	2.5 µM	0.348
1	MCF10CA1a	EGF/Akt	+	-	2.5 µM	0.299
1	MCF10CA1a	EGF/Akt	+	-	2.5 µM	0.271
1	MCF10CA1a	EGF/Akt	+	-	2.5 µM	0.344
1	MCF10CA1a	EGF/Akt	+	-	2.5 µM	0.679
1	MCF10CA1a	EGF/Akt	+	-	2.5 µM	0.329
1	MCF10CA1a	EGF/Akt	+	-	2.5 µM	0.282
1	MCF10CA1a	EGF/Akt	+	-	2.5 µM	0.405
1	MCF10CA1a	EGF/Akt	+	-	2.5 µM	0.528
1	MCF10CA1a	EGF/Akt	+	-	2.5 µM	0.19
1	MCF10CA1a	EGF/Akt	+	-	2.5 µM	0.402
1	MCF10CA1a	EGF/Akt	+	-	2.5 µM	0.39
1	MCF10CA1a	EGF/Akt	+	-	2.5 µM	0.385
1	MCF10CA1a	EGF/Akt	+	-	2.5 µM	0.326
1	MCF10CA1a	EGF/Akt	+	-	2.5 µM	0.347
1	MCF10CA1a	EGF/Akt	+	-	2.5 µM	0.395
1	MCF10CA1a	EGF/Akt	+	-	2.5 µM	0.155
1	MCF10CA1a	EGF/Akt	+	-	2.5 µM	0.135
1	MCF10CA1a	EGF/Akt	+	-	2.5 µM	0.616
1	MCF10CA1a	EGF/Akt	+	-	2.5 µM	0.759
1	MCF10CA1a	EGF/Akt	+	-	2.5 µM	0.241
1	MCF10CA1a	EGF/Akt	+	-	2.5 µM	0.281
1	MCF10CA1a	EGF/Akt	+	-	2.5 µM	0.631
1	MCF10CA1a	EGF/Akt	+	-	2.5 µM	1.098
1	MCF10CA1a	EGF/Akt	+	-	2.5 µM	0.305
1	MCF10CA1a	EGF/Akt	+	-	2.5 µM	0.188
1	MCF10CA1a	EGF/Akt	+	-	2.5 µM	0.171
1	MCF10CA1a	EGF/Akt	+	-	2.5 µM	0.368
1	MCF10CA1a	EGF/Akt	+	-	2.5 µM	0.294
1	MCF10CA1a	EGF/Akt	+	-	2.5 µM	0.374
1	MCF10CA1a	EGF/Akt	+	-	2.5 µM	0.155
1	MCF10CA1a	EGF/Akt	+	-	2.5 µM	0.427
1	MCF10CA1a	EGF/Akt	+	-	2.5 µM	0.294
1	MCF10CA1a	EGF/Akt	+	-	2.5 µM	0.228
1	MCF10CA1a	EGF/Akt	+	-	2.5 µM	0.363
1	MCF10CA1a	EGF/Akt	+	-	2.5 µM	0.3
1	MCF10CA1a	EGF/Akt	+	-	2.5 µM	0.354
1	MCF10CA1a	EGF/Akt	+	-	2.5 µM	0.379
1	MCF10CA1a	EGF/Akt	+	-	2.5 µM	0.315
1	MCF10CA1a	EGF/Akt	+	-	2.5 µM	0.333
1	MCF10CA1a	EGF/Akt	+	-	2.5 µM	0.156
1	MCF10CA1a	EGF/Akt	+	-	2.5 µM	0.292
1	MCF10CA1a	EGF/Akt	+	-	2.5 µM	0.615
1	MCF10CA1a	EGF/Akt	+	-	2.5 µM	0.357
1	MCF10CA1a	EGF/Akt	+	-	2.5 µM	0.315
1	MCF10CA1a	EGF/Akt	+	-	2.5 µM	0.41
1	MCF10CA1a	EGF/Akt	+	-	2.5 µM	0.363
1	MCF10CA1a	EGF/Akt	+	-	2.5 µM	0.539
1	MCF10CA1a	EGF/Akt	+	-	2.5 µM	0.322
1	MCF10CA1a	EGF/Akt	+	-	2.5 µM	1.093
1	MCF10CA1a	EGF/Akt	+	-	2.5 µM	0.437
1	MCF10CA1a	EGF/Akt	+	-	2.5 µM	0.343
1	MCF10CA1a	EGF/Akt	+	-	2.5 µM	0.328
1	MCF10CA1a	EGF/Akt	+	-	2.5 µM	0.387
1	MCF10CA1a	EGF/Akt	+	-	2.5 µM	0.226
1	MCF10CA1a	EGF/Akt	+	-	2.5 µM	0.601
1	MCF10CA1a	EGF/Akt	+	-	2.5 µM	0.408
1	MCF10CA1a	EGF/Akt	+	-	2.5 µM	0.286
1	MCF10CA1a	EGF/Akt	+	-	2.5 µM	0.274
1	MCF10CA1a	EGF/Akt	+	-	2.5 µM	0.301
1	MCF10CA1a	EGF/Akt	+	-	2.5 µM	0.358
1	MCF10CA1a	EGF/Akt	+	-	2.5 µM	0.165
1	MCF10CA1a	EGF/Akt	+	-	2.5 µM	0.458
1	MCF10CA1a	EGF/Akt	+	-	2.5 µM	0.413
1	MCF10CA1a	EGF/Akt	+	-	2.5 µM	0.465
2	MCF10CA1a	EGF/Akt	+	-	2.5 µM	0.398
2	MCF10CA1a	EGF/Akt	+	-	2.5 µM	0.538
2	MCF10CA1a	EGF/Akt	+	-	2.5 µM	0.368
2	MCF10CA1a	EGF/Akt	+	-	2.5 µM	0.38
2	MCF10CA1a	EGF/Akt	+	-	2.5 µM	0.342
2	MCF10CA1a	EGF/Akt	+	-	2.5 µM	0.338
2	MCF10CA1a	EGF/Akt	+	-	2.5 µM	0.334
2	MCF10CA1a	EGF/Akt	+	-	2.5 µM	0.393
2	MCF10CA1a	EGF/Akt	+	-	2.5 µM	1.392
2	MCF10CA1a	EGF/Akt	+	-	2.5 µM	0.36
2	MCF10CA1a	EGF/Akt	+	-	2.5 µM	0.423
2	MCF10CA1a	EGF/Akt	+	-	2.5 µM	0.861
2	MCF10CA1a	EGF/Akt	+	-	2.5 µM	0.829
2	MCF10CA1a	EGF/Akt	+	-	2.5 µM	0.355
2	MCF10CA1a	EGF/Akt	+	-	2.5 µM	0.49
2	MCF10CA1a	EGF/Akt	+	-	2.5 µM	0.634
2	MCF10CA1a	EGF/Akt	+	-	2.5 µM	0.643
2	MCF10CA1a	EGF/Akt	+	-	2.5 µM	0.612
2	MCF10CA1a	EGF/Akt	+	-	2.5 µM	0.669
2	MCF10CA1a	EGF/Akt	+	-	2.5 µM	0.444
2	MCF10CA1a	EGF/Akt	+	-	2.5 µM	0.372
3	MCF10CA1a	EGF/Akt	+	-	2.5 µM	1.098
2	MCF10CA1a	EGF/Akt	+	-	2.5 µM	0.379
2	MCF10CA1a	EGF/Akt	+	-	2.5 µM	0.392
2	MCF10CA1a	EGF/Akt	+	-	2.5 µM	0.599
2	MCF10CA1a	EGF/Akt	+	-	2.5 µM	0.389
2	MCF10CA1a	EGF/Akt	+	-	2.5 µM	0.382
2	MCF10CA1a	EGF/Akt	+	-	2.5 µM	0.315
2	MCF10CA1a	EGF/Akt	+	-	2.5 µM	0.292
2	MCF10CA1a	EGF/Akt	+	-	2.5 µM	0.637
2	MCF10CA1a	EGF/Akt	+	-	2.5 µM	0.137
2	MCF10CA1a	EGF/Akt	+	-	2.5 µM	0.552
2	MCF10CA1a	EGF/Akt	+	-	2.5 µM	0.229
2	MCF10CA1a	EGF/Akt	+	-	2.5 µM	0.449
2	MCF10CA1a	EGF/Akt	+	-	2.5 µM	0.273
2	MCF10CA1a	EGF/Akt	+	-	2.5 µM	0.576
2	MCF10CA1a	EGF/Akt	+	-	2.5 µM	0.269
2	MCF10CA1a	EGF/Akt	+	-	2.5 µM	0.589
2	MCF10CA1a	EGF/Akt	+	-	2.5 µM	0.28
2	MCF10CA1a	EGF/Akt	+	-	2.5 µM	0.356
2	MCF10CA1a	EGF/Akt	+	-	2.5 µM	0.415
2	MCF10CA1a	EGF/Akt	+	-	2.5 µM	0.197
2	MCF10CA1a	EGF/Akt	+	-	2.5 µM	0.253
2	MCF10CA1a	EGF/Akt	+	-	2.5 µM	0.468
2	MCF10CA1a	EGF/Akt	+	-	2.5 µM	0.615
2	MCF10CA1a	EGF/Akt	+	-	2.5 µM	0.39
2	MCF10CA1a	EGF/Akt	+	-	2.5 µM	0.745
2	MCF10CA1a	EGF/Akt	+	-	2.5 µM	0.191
2	MCF10CA1a	EGF/Akt	+	-	2.5 µM	0.331
2	MCF10CA1a	EGF/Akt	+	-	2.5 µM	0.401
2	MCF10CA1a	EGF/Akt	+	-	2.5 µM	0.693
2	MCF10CA1a	EGF/Akt	+	-	2.5 µM	0.357
2	MCF10CA1a	EGF/Akt	+	-	2.5 µM	0.298
2	MCF10CA1a	EGF/Akt	+	-	2.5 µM	0.298
2	MCF10CA1a	EGF/Akt	+	-	2.5 µM	0.416
2	MCF10CA1a	EGF/Akt	+	-	2.5 µM	0.335
2	MCF10CA1a	EGF/Akt	+	-	2.5 µM	0.455
2	MCF10CA1a	EGF/Akt	+	-	2.5 µM	0.193
2	MCF10CA1a	EGF/Akt	+	-	2.5 µM	0.639
2	MCF10CA1a	EGF/Akt	+	-	2.5 µM	0.45
2	MCF10CA1a	EGF/Akt	+	-	2.5 µM	0.36
2	MCF10CA1a	EGF/Akt	+	-	2.5 µM	0.128
2	MCF10CA1a	EGF/Akt	+	-	2.5 µM	0.324
2	MCF10CA1a	EGF/Akt	+	-	2.5 µM	0.207
2	MCF10CA1a	EGF/Akt	+	-	2.5 µM	0.231
2	MCF10CA1a	EGF/Akt	+	-	2.5 µM	0.216
2	MCF10CA1a	EGF/Akt	+	-	2.5 µM	0.346
2	MCF10CA1a	EGF/Akt	+	-	2.5 µM	0.321
2	MCF10CA1a	EGF/Akt	+	-	2.5 µM	0.264
2	MCF10CA1a	EGF/Akt	+	-	2.5 µM	0.449
2	MCF10CA1a	EGF/Akt	+	-	2.5 µM	0.381
2	MCF10CA1a	EGF/Akt	+	-	2.5 µM	0.262
2	MCF10CA1a	EGF/Akt	+	-	2.5 µM	0.181
2	MCF10CA1a	EGF/Akt	+	-	2.5 µM	0.304
2	MCF10CA1a	EGF/Akt	+	-	2.5 µM	0.417
2	MCF10CA1a	EGF/Akt	+	-	2.5 µM	0.382
2	MCF10CA1a	EGF/Akt	+	-	2.5 µM	0.383
2	MCF10CA1a	EGF/Akt	+	-	2.5 µM	0.119
2	MCF10CA1a	EGF/Akt	+	-	2.5 µM	0.226
2	MCF10CA1a	EGF/Akt	+	-	2.5 µM	0.211
2	MCF10CA1a	EGF/Akt	+	-	2.5 µM	0.364
2	MCF10CA1a	EGF/Akt	+	-	2.5 µM	0.282
2	MCF10CA1a	EGF/Akt	+	-	2.5 µM	0.261
2	MCF10CA1a	EGF/Akt	+	-	2.5 µM	0.272
3	MCF10CA1a	EGF/Akt	+	-	2.5 µM	0.349
3	MCF10CA1a	EGF/Akt	+	-	2.5 µM	0.448
3	MCF10CA1a	EGF/Akt	+	-	2.5 µM	0.298
3	MCF10CA1a	EGF/Akt	+	-	2.5 µM	0.341
3	MCF10CA1a	EGF/Akt	+	-	2.5 µM	0.303
3	MCF10CA1a	EGF/Akt	+	-	2.5 µM	0.398
3	MCF10CA1a	EGF/Akt	+	-	2.5 µM	0.338
3	MCF10CA1a	EGF/Akt	+	-	2.5 µM	0.338
3	MCF10CA1a	EGF/Akt	+	-	2.5 µM	0.247
3	MCF10CA1a	EGF/Akt	+	-	2.5 µM	0.675
3	MCF10CA1a	EGF/Akt	+	-	2.5 µM	0.795
3	MCF10CA1a	EGF/Akt	+	-	2.5 µM	0.356
3	MCF10CA1a	EGF/Akt	+	-	2.5 µM	0.389
3	MCF10CA1a	EGF/Akt	+	-	2.5 µM	0.245
3	MCF10CA1a	EGF/Akt	+	-	2.5 µM	0.309
3	MCF10CA1a	EGF/Akt	+	-	2.5 µM	0.377
3	MCF10CA1a	EGF/Akt	+	-	2.5 µM	0.352
3	MCF10CA1a	EGF/Akt	+	-	2.5 µM	0.294
3	MCF10CA1a	EGF/Akt	+	-	2.5 µM	0.289
3	MCF10CA1a	EGF/Akt	+	-	2.5 µM	0.237
3	MCF10CA1a	EGF/Akt	+	-	2.5 µM	0.462
3	MCF10CA1a	EGF/Akt	+	-	2.5 µM	0.445
3	MCF10CA1a	EGF/Akt	+	-	2.5 µM	0.292
3	MCF10CA1a	EGF/Akt	+	-	2.5 µM	0.259
3	MCF10CA1a	EGF/Akt	+	-	2.5 µM	0.392
3	MCF10CA1a	EGF/Akt	+	-	2.5 µM	0.293
3	MCF10CA1a	EGF/Akt	+	-	2.5 µM	0.645
3	MCF10CA1a	EGF/Akt	+	-	2.5 µM	0.418
3	MCF10CA1a	EGF/Akt	+	-	2.5 µM	0.395
3	MCF10CA1a	EGF/Akt	+	-	2.5 µM	0.473
3	MCF10CA1a	EGF/Akt	+	-	2.5 µM	0.607
3	MCF10CA1a	EGF/Akt	+	-	2.5 µM	0.278
3	MCF10CA1a	EGF/Akt	+	-	2.5 µM	0.257
3	MCF10CA1a	EGF/Akt	+	-	2.5 µM	0.366
3	MCF10CA1a	EGF/Akt	+	-	2.5 µM	0.414
3	MCF10CA1a	EGF/Akt	+	-	2.5 µM	0.413
3	MCF10CA1a	EGF/Akt	+	-	2.5 µM	0.378
3	MCF10CA1a	EGF/Akt	+	-	2.5 µM	0.654
3	MCF10CA1a	EGF/Akt	+	-	2.5 µM	0.569
3	MCF10CA1a	EGF/Akt	+	-	2.5 µM	0.382
3	MCF10CA1a	EGF/Akt	+	-	2.5 µM	0.346
3	MCF10CA1a	EGF/Akt	+	-	2.5 µM	0.396
3	MCF10CA1a	EGF/Akt	+	-	2.5 µM	0.387
3	MCF10CA1a	EGF/Akt	+	-	2.5 µM	0.551
3	MCF10CA1a	EGF/Akt	+	-	2.5 µM	0.107
3	MCF10CA1a	EGF/Akt	+	-	2.5 µM	0.674
3	MCF10CA1a	EGF/Akt	+	-	2.5 µM	0.379
3	MCF10CA1a	EGF/Akt	+	-	2.5 µM	0.557
3	MCF10CA1a	EGF/Akt	+	-	2.5 µM	0.473
3	MCF10CA1a	EGF/Akt	+	-	2.5 µM	0.346
3	MCF10CA1a	EGF/Akt	+	-	2.5 µM	0.267
3	MCF10CA1a	EGF/Akt	+	-	2.5 µM	0.298
3	MCF10CA1a	EGF/Akt	+	-	2.5 µM	0.259
3	MCF10CA1a	EGF/Akt	+	-	2.5 µM	0.589
3	MCF10CA1a	EGF/Akt	+	-	2.5 µM	0.554
3	MCF10CA1a	EGF/Akt	+	-	2.5 µM	0.485
3	MCF10CA1a	EGF/Akt	+	-	2.5 µM	0.344
3	MCF10CA1a	EGF/Akt	+	-	2.5 µM	0.489
3	MCF10CA1a	EGF/Akt	+	-	2.5 µM	0.322
3	MCF10CA1a	EGF/Akt	+	-	2.5 µM	0.17
3	MCF10CA1a	EGF/Akt	+	-	2.5 µM	0.363
3	MCF10CA1a	EGF/Akt	+	-	2.5 µM	0.269
3	MCF10CA1a	EGF/Akt	+	-	2.5 µM	0.166
3	MCF10CA1a	EGF/Akt	+	-	2.5 µM	0.467
3	MCF10CA1a	EGF/Akt	+	-	2.5 µM	0.302
3	MCF10CA1a	EGF/Akt	+	-	2.5 µM	0.194
3	MCF10CA1a	EGF/Akt	+	-	2.5 µM	0.225
3	MCF10CA1a	EGF/Akt	+	-	2.5 µM	0.284
3	MCF10CA1a	EGF/Akt	+	-	2.5 µM	0.509
3	MCF10CA1a	EGF/Akt	+	-	2.5 µM	0.31
3	MCF10CA1a	EGF/Akt	+	-	2.5 µM	0.16
3	MCF10CA1a	EGF/Akt	+	-	2.5 µM	0.449
3	MCF10CA1a	EGF/Akt	+	-	2.5 µM	0.514
3	MCF10CA1a	EGF/Akt	+	-	2.5 µM	0.445
3	MCF10CA1a	EGF/Akt	+	-	2.5 µM	0.776
3	MCF10CA1a	EGF/Akt	+	-	2.5 µM	0.246
3	MCF10CA1a	EGF/Akt	+	-	2.5 µM	0.313
3	MCF10CA1a	EGF/Akt	+	-	2.5 µM	0.309
3	MCF10CA1a	EGF/Akt	+	-	2.5 µM	0.353
3	MCF10CA1a	EGF/Akt	+	-	2.5 µM	0.461
3	MCF10CA1a	EGF/Akt	+	-	2.5 µM	0.564
3	MCF10CA1a	EGF/Akt	+	-	2.5 µM	0.177
3	MCF10CA1a	EGF/Akt	+	-	2.5 µM	0.352
3	MCF10CA1a	EGF/Akt	+	-	2.5 µM	0.302
3	MCF10CA1a	EGF/Akt	+	-	2.5 µM	0.146
3	MCF10CA1a	EGF/Akt	+	-	2.5 µM	0.156
3	MCF10CA1a	EGF/Akt	+	-	2.5 µM	0.306
1	MCF10CA1a	iEF++/Akt	+	↑	2.5 µM	0.215
1	MCF10CA1a	iEF++/Akt	+	↑	2.5 µM	0.631
1	MCF10CA1a	iEF++/Akt	+	↑	2.5 µM	0.43
1	MCF10CA1a	iEF++/Akt	+	↑	2.5 µM	0.465
1	MCF10CA1a	iEF++/Akt	+	↑	2.5 µM	0.367
1	MCF10CA1a	iEF++/Akt	+	↑	2.5 µM	0.298
1	MCF10CA1a	iEF++/Akt	+	↑	2.5 µM	0.306
1	MCF10CA1a	iEF++/Akt	+	↑	2.5 µM	0.397
1	MCF10CA1a	iEF++/Akt	+	↑	2.5 µM	0.266
1	MCF10CA1a	iEF++/Akt	+	↑	2.5 µM	0.474
1	MCF10CA1a	iEF++/Akt	+	↑	2.5 µM	0.449
1	MCF10CA1a	iEF++/Akt	+	↑	2.5 µM	0.37
1	MCF10CA1a	iEF++/Akt	+	↑	2.5 µM	0.496
1	MCF10CA1a	iEF++/Akt	+	↑	2.5 µM	0.404
1	MCF10CA1a	iEF++/Akt	+	↑	2.5 µM	0.461
1	MCF10CA1a	iEF++/Akt	+	↑	2.5 µM	0.421
1	MCF10CA1a	iEF++/Akt	+	↑	2.5 µM	0.612
1	MCF10CA1a	iEF++/Akt	+	↑	2.5 µM	0.327
1	MCF10CA1a	iEF++/Akt	+	↑	2.5 µM	0.434
1	MCF10CA1a	iEF++/Akt	+	↑	2.5 µM	0.161
1	MCF10CA1a	iEF++/Akt	+	↑	2.5 µM	0.396
1	MCF10CA1a	iEF++/Akt	+	↑	2.5 µM	0.561
1	MCF10CA1a	iEF++/Akt	+	↑	2.5 µM	0.329
1	MCF10CA1a	iEF++/Akt	+	↑	2.5 µM	0.609
1	MCF10CA1a	iEF++/Akt	+	↑	2.5 µM	0.283
1	MCF10CA1a	iEF++/Akt	+	↑	2.5 µM	0.584
1	MCF10CA1a	iEF++/Akt	+	↑	2.5 µM	0.433
1	MCF10CA1a	iEF++/Akt	+	↑	2.5 µM	0.373
1	MCF10CA1a	iEF++/Akt	+	↑	2.5 µM	0.514
1	MCF10CA1a	iEF++/Akt	+	↑	2.5 µM	0.269
1	MCF10CA1a	iEF++/Akt	+	↑	2.5 µM	0.409
1	MCF10CA1a	iEF++/Akt	+	↑	2.5 µM	0.611
1	MCF10CA1a	iEF++/Akt	+	↑	2.5 µM	0.328
1	MCF10CA1a	iEF++/Akt	+	↑	2.5 µM	0.332
2	MCF10CA1a	iEF++/Akt	+	↑	2.5 µM	0.491
2	MCF10CA1a	iEF++/Akt	+	↑	2.5 µM	0.263
2	MCF10CA1a	iEF++/Akt	+	↑	2.5 µM	0.426
2	MCF10CA1a	iEF++/Akt	+	↑	2.5 µM	0.336
2	MCF10CA1a	iEF++/Akt	+	↑	2.5 µM	0.367
2	MCF10CA1a	iEF++/Akt	+	↑	2.5 µM	0.649
2	MCF10CA1a	iEF++/Akt	+	↑	2.5 µM	0.587
2	MCF10CA1a	iEF++/Akt	+	↑	2.5 µM	0.898
2	MCF10CA1a	iEF++/Akt	+	↑	2.5 µM	0.512
2	MCF10CA1a	iEF++/Akt	+	↑	2.5 µM	0.374
2	MCF10CA1a	iEF++/Akt	+	↑	2.5 µM	0.365
2	MCF10CA1a	iEF++/Akt	+	↑	2.5 µM	0.387
2	MCF10CA1a	iEF++/Akt	+	↑	2.5 µM	0.282
2	MCF10CA1a	iEF++/Akt	+	↑	2.5 µM	0.41
2	MCF10CA1a	iEF++/Akt	+	↑	2.5 µM	0.228
2	MCF10CA1a	iEF++/Akt	+	↑	2.5 µM	0.37
2	MCF10CA1a	iEF++/Akt	+	↑	2.5 µM	0.304
2	MCF10CA1a	iEF++/Akt	+	↑	2.5 µM	0.289
2	MCF10CA1a	iEF++/Akt	+	↑	2.5 µM	0.655
2	MCF10CA1a	iEF++/Akt	+	↑	2.5 µM	0.601
2	MCF10CA1a	iEF++/Akt	+	↑	2.5 µM	0.314
2	MCF10CA1a	iEF++/Akt	+	↑	2.5 µM	0.365
2	MCF10CA1a	iEF++/Akt	+	↑	2.5 µM	0.42
2	MCF10CA1a	iEF++/Akt	+	↑	2.5 µM	0.3
2	MCF10CA1a	iEF++/Akt	+	↑	2.5 µM	0.587
2	MCF10CA1a	iEF++/Akt	+	↑	2.5 µM	0.177
2	MCF10CA1a	iEF++/Akt	+	↑	2.5 µM	0.216
2	MCF10CA1a	iEF++/Akt	+	↑	2.5 µM	0.248
2	MCF10CA1a	iEF++/Akt	+	↑	2.5 µM	0.318
2	MCF10CA1a	iEF++/Akt	+	↑	2.5 µM	0.372
2	MCF10CA1a	iEF++/Akt	+	↑	2.5 µM	0.287
2	MCF10CA1a	iEF++/Akt	+	↑	2.5 µM	0.136
2	MCF10CA1a	iEF++/Akt	+	↑	2.5 µM	0.172
2	MCF10CA1a	iEF++/Akt	+	↑	2.5 µM	0.53
2	MCF10CA1a	iEF++/Akt	+	↑	2.5 µM	0.196
2	MCF10CA1a	iEF++/Akt	+	↑	2.5 µM	0.363
2	MCF10CA1a	iEF++/Akt	+	↑	2.5 µM	0.179
3	MCF10CA1a	iEF++/Akt	+	↑	2.5 µM	0.543
3	MCF10CA1a	iEF++/Akt	+	↑	2.5 µM	0.507
3	MCF10CA1a	iEF++/Akt	+	↑	2.5 µM	0.414
3	MCF10CA1a	iEF++/Akt	+	↑	2.5 µM	0.461
3	MCF10CA1a	iEF++/Akt	+	↑	2.5 µM	0.395
3	MCF10CA1a	iEF++/Akt	+	↑	2.5 µM	0.235
3	MCF10CA1a	iEF++/Akt	+	↑	2.5 µM	0.721
3	MCF10CA1a	iEF++/Akt	+	↑	2.5 µM	0.265
3	MCF10CA1a	iEF++/Akt	+	↑	2.5 µM	0.165
3	MCF10CA1a	iEF++/Akt	+	↑	2.5 µM	0.345
3	MCF10CA1a	iEF++/Akt	+	↑	2.5 µM	0.215
3	MCF10CA1a	iEF++/Akt	+	↑	2.5 µM	0.307
3	MCF10CA1a	iEF++/Akt	+	↑	2.5 µM	0.135
3	MCF10CA1a	iEF++/Akt	+	↑	2.5 µM	0.264
3	MCF10CA1a	iEF++/Akt	+	↑	2.5 µM	0.212
3	MCF10CA1a	iEF++/Akt	+	↑	2.5 µM	0.373
3	MCF10CA1a	iEF++/Akt	+	↑	2.5 µM	0.199
3	MCF10CA1a	iEF++/Akt	+	↑	2.5 µM	0.285
3	MCF10CA1a	iEF++/Akt	+	↑	2.5 µM	0.177
3	MCF10CA1a	iEF++/Akt	+	↑	2.5 µM	0.354
3	MCF10CA1a	iEF++/Akt	+	↑	2.5 µM	0.139
3	MCF10CA1a	iEF++/Akt	+	↑	2.5 µM	0.191
3	MCF10CA1a	iEF++/Akt	+	↑	2.5 µM	0.312
3	MCF10CA1a	iEF++/Akt	+	↑	2.5 µM	0.385
3	MCF10CA1a	iEF++/Akt	+	↑	2.5 µM	0.132
3	MCF10CA1a	iEF++/Akt	+	↑	2.5 µM	0.237
3	MCF10CA1a	iEF++/Akt	+	↑	2.5 µM	0.356
3	MCF10CA1a	iEF++/Akt	+	↑	2.5 µM	0.147
3	MCF10CA1a	iEF++/Akt	+	↑	2.5 µM	0.213
3	MCF10CA1a	iEF++/Akt	+	↑	2.5 µM	0.131
1	MCF10CA1a	iEF-+/Akt	+	↓	2.5 µM	0.488
1	MCF10CA1a	iEF-+/Akt	+	↓	2.5 µM	0.336
1	MCF10CA1a	iEF-+/Akt	+	↓	2.5 µM	0.403
1	MCF10CA1a	iEF-+/Akt	+	↓	2.5 µM	0.264
1	MCF10CA1a	iEF-+/Akt	+	↓	2.5 µM	0.567
1	MCF10CA1a	iEF-+/Akt	+	↓	2.5 µM	0.519
1	MCF10CA1a	iEF-+/Akt	+	↓	2.5 µM	0.314
1	MCF10CA1a	iEF-+/Akt	+	↓	2.5 µM	0.353
1	MCF10CA1a	iEF-+/Akt	+	↓	2.5 µM	0.382
1	MCF10CA1a	iEF-+/Akt	+	↓	2.5 µM	0.193
1	MCF10CA1a	iEF-+/Akt	+	↓	2.5 µM	0.353
1	MCF10CA1a	iEF-+/Akt	+	↓	2.5 µM	0.369
1	MCF10CA1a	iEF-+/Akt	+	↓	2.5 µM	0.267
1	MCF10CA1a	iEF-+/Akt	+	↓	2.5 µM	0.358
1	MCF10CA1a	iEF-+/Akt	+	↓	2.5 µM	0.257
1	MCF10CA1a	iEF-+/Akt	+	↓	2.5 µM	0.297
1	MCF10CA1a	iEF-+/Akt	+	↓	2.5 µM	0.159
1	MCF10CA1a	iEF-+/Akt	+	↓	2.5 µM	0.392
1	MCF10CA1a	iEF-+/Akt	+	↓	2.5 µM	0.242
1	MCF10CA1a	iEF-+/Akt	+	↓	2.5 µM	0.262
1	MCF10CA1a	iEF-+/Akt	+	↓	2.5 µM	0.348
1	MCF10CA1a	iEF-+/Akt	+	↓	2.5 µM	0.227
1	MCF10CA1a	iEF-+/Akt	+	↓	2.5 µM	0.219
1	MCF10CA1a	iEF-+/Akt	+	↓	2.5 µM	0.3
1	MCF10CA1a	iEF-+/Akt	+	↓	2.5 µM	0.367
1	MCF10CA1a	iEF-+/Akt	+	↓	2.5 µM	0.756
1	MCF10CA1a	iEF-+/Akt	+	↓	2.5 µM	0.29
1	MCF10CA1a	iEF-+/Akt	+	↓	2.5 µM	0.28
1	MCF10CA1a	iEF-+/Akt	+	↓	2.5 µM	0.291
1	MCF10CA1a	iEF-+/Akt	+	↓	2.5 µM	0.349
1	MCF10CA1a	iEF-+/Akt	+	↓	2.5 µM	0.525
1	MCF10CA1a	iEF-+/Akt	+	↓	2.5 µM	0.308
1	MCF10CA1a	iEF-+/Akt	+	↓	2.5 µM	0.203
1	MCF10CA1a	iEF-+/Akt	+	↓	2.5 µM	0.211
1	MCF10CA1a	iEF-+/Akt	+	↓	2.5 µM	0.34
1	MCF10CA1a	iEF-+/Akt	+	↓	2.5 µM	0.224
1	MCF10CA1a	iEF-+/Akt	+	↓	2.5 µM	0.234
1	MCF10CA1a	iEF-+/Akt	+	↓	2.5 µM	0.158
1	MCF10CA1a	iEF-+/Akt	+	↓	2.5 µM	0.261
1	MCF10CA1a	iEF-+/Akt	+	↓	2.5 µM	0.107
1	MCF10CA1a	iEF-+/Akt	+	↓	2.5 µM	0.22
1	MCF10CA1a	iEF-+/Akt	+	↓	2.5 µM	0.39
1	MCF10CA1a	iEF-+/Akt	+	↓	2.5 µM	0.367
1	MCF10CA1a	iEF-+/Akt	+	↓	2.5 µM	0.361
1	MCF10CA1a	iEF-+/Akt	+	↓	2.5 µM	0.16
1	MCF10CA1a	iEF-+/Akt	+	↓	2.5 µM	0.232
2	MCF10CA1a	iEF-+/Akt	+	↓	2.5 µM	0.693
2	MCF10CA1a	iEF-+/Akt	+	↓	2.5 µM	0.85
2	MCF10CA1a	iEF-+/Akt	+	↓	2.5 µM	0.228
2	MCF10CA1a	iEF-+/Akt	+	↓	2.5 µM	0.553
2	MCF10CA1a	iEF-+/Akt	+	↓	2.5 µM	0.542
2	MCF10CA1a	iEF-+/Akt	+	↓	2.5 µM	0.473
2	MCF10CA1a	iEF-+/Akt	+	↓	2.5 µM	0.271
2	MCF10CA1a	iEF-+/Akt	+	↓	2.5 µM	0.196
2	MCF10CA1a	iEF-+/Akt	+	↓	2.5 µM	0.225
2	MCF10CA1a	iEF-+/Akt	+	↓	2.5 µM	0.29
2	MCF10CA1a	iEF-+/Akt	+	↓	2.5 µM	0.291
2	MCF10CA1a	iEF-+/Akt	+	↓	2.5 µM	0.313
2	MCF10CA1a	iEF-+/Akt	+	↓	2.5 µM	0.357
2	MCF10CA1a	iEF-+/Akt	+	↓	2.5 µM	0.352
2	MCF10CA1a	iEF-+/Akt	+	↓	2.5 µM	0.418
2	MCF10CA1a	iEF-+/Akt	+	↓	2.5 µM	0.502
2	MCF10CA1a	iEF-+/Akt	+	↓	2.5 µM	0.486
2	MCF10CA1a	iEF-+/Akt	+	↓	2.5 µM	0.471
2	MCF10CA1a	iEF-+/Akt	+	↓	2.5 µM	0.571
2	MCF10CA1a	iEF-+/Akt	+	↓	2.5 µM	0.362
2	MCF10CA1a	iEF-+/Akt	+	↓	2.5 µM	0.381
2	MCF10CA1a	iEF-+/Akt	+	↓	2.5 µM	0.507
2	MCF10CA1a	iEF-+/Akt	+	↓	2.5 µM	0.191
2	MCF10CA1a	iEF-+/Akt	+	↓	2.5 µM	0.324
2	MCF10CA1a	iEF-+/Akt	+	↓	2.5 µM	0.38
2	MCF10CA1a	iEF-+/Akt	+	↓	2.5 µM	0.462
2	MCF10CA1a	iEF-+/Akt	+	↓	2.5 µM	0.4
2	MCF10CA1a	iEF-+/Akt	+	↓	2.5 µM	0.302
2	MCF10CA1a	iEF-+/Akt	+	↓	2.5 µM	0.374
2	MCF10CA1a	iEF-+/Akt	+	↓	2.5 µM	0.294
2	MCF10CA1a	iEF-+/Akt	+	↓	2.5 µM	0.337
2	MCF10CA1a	iEF-+/Akt	+	↓	2.5 µM	0.054
2	MCF10CA1a	iEF-+/Akt	+	↓	2.5 µM	0.363
2	MCF10CA1a	iEF-+/Akt	+	↓	2.5 µM	0.326
2	MCF10CA1a	iEF-+/Akt	+	↓	2.5 µM	0.366
2	MCF10CA1a	iEF-+/Akt	+	↓	2.5 µM	0.438
2	MCF10CA1a	iEF-+/Akt	+	↓	2.5 µM	0.259
2	MCF10CA1a	iEF-+/Akt	+	↓	2.5 µM	0.439
2	MCF10CA1a	iEF-+/Akt	+	↓	2.5 µM	0.178
2	MCF10CA1a	iEF-+/Akt	+	↓	2.5 µM	0.296
2	MCF10CA1a	iEF-+/Akt	+	↓	2.5 µM	0.328
2	MCF10CA1a	iEF-+/Akt	+	↓	2.5 µM	0.306
2	MCF10CA1a	iEF-+/Akt	+	↓	2.5 µM	0.213
2	MCF10CA1a	iEF-+/Akt	+	↓	2.5 µM	0.537
2	MCF10CA1a	iEF-+/Akt	+	↓	2.5 µM	0.236
2	MCF10CA1a	iEF-+/Akt	+	↓	2.5 µM	0.203
2	MCF10CA1a	iEF-+/Akt	+	↓	2.5 µM	0.344
2	MCF10CA1a	iEF-+/Akt	+	↓	2.5 µM	0.292
2	MCF10CA1a	iEF-+/Akt	+	↓	2.5 µM	0.259
2	MCF10CA1a	iEF-+/Akt	+	↓	2.5 µM	0.504
2	MCF10CA1a	iEF-+/Akt	+	↓	2.5 µM	0.308
2	MCF10CA1a	iEF-+/Akt	+	↓	2.5 µM	0.393
2	MCF10CA1a	iEF-+/Akt	+	↓	2.5 µM	0.208
3	MCF10CA1a	iEF-+/Akt	+	↓	2.5 µM	0.298
3	MCF10CA1a	iEF-+/Akt	+	↓	2.5 µM	0.591
3	MCF10CA1a	iEF-+/Akt	+	↓	2.5 µM	0.315
3	MCF10CA1a	iEF-+/Akt	+	↓	2.5 µM	0.575
3	MCF10CA1a	iEF-+/Akt	+	↓	2.5 µM	0.32
3	MCF10CA1a	iEF-+/Akt	+	↓	2.5 µM	0.26
3	MCF10CA1a	iEF-+/Akt	+	↓	2.5 µM	0.243
3	MCF10CA1a	iEF-+/Akt	+	↓	2.5 µM	0.39
3	MCF10CA1a	iEF-+/Akt	+	↓	2.5 µM	0.406
3	MCF10CA1a	iEF-+/Akt	+	↓	2.5 µM	0.244
3	MCF10CA1a	iEF-+/Akt	+	↓	2.5 µM	0.291
3	MCF10CA1a	iEF-+/Akt	+	↓	2.5 µM	0.312
3	MCF10CA1a	iEF-+/Akt	+	↓	2.5 µM	0.232
3	MCF10CA1a	iEF-+/Akt	+	↓	2.5 µM	0.331
3	MCF10CA1a	iEF-+/Akt	+	↓	2.5 µM	0.37
3	MCF10CA1a	iEF-+/Akt	+	↓	2.5 µM	0.156
3	MCF10CA1a	iEF-+/Akt	+	↓	2.5 µM	0.361
3	MCF10CA1a	iEF-+/Akt	+	↓	2.5 µM	0.386
3	MCF10CA1a	iEF-+/Akt	+	↓	2.5 µM	0.406
3	MCF10CA1a	iEF-+/Akt	+	↓	2.5 µM	0.341
3	MCF10CA1a	iEF-+/Akt	+	↓	2.5 µM	0.234
3	MCF10CA1a	iEF-+/Akt	+	↓	2.5 µM	0.354
3	MCF10CA1a	iEF-+/Akt	+	↓	2.5 µM	0.716
3	MCF10CA1a	iEF-+/Akt	+	↓	2.5 µM	0.39
3	MCF10CA1a	iEF-+/Akt	+	↓	2.5 µM	0.466
3	MCF10CA1a	iEF-+/Akt	+	↓	2.5 µM	0.59
3	MCF10CA1a	iEF-+/Akt	+	↓	2.5 µM	0.348
3	MCF10CA1a	iEF-+/Akt	+	↓	2.5 µM	0.373
3	MCF10CA1a	iEF-+/Akt	+	↓	2.5 µM	0.312
3	MCF10CA1a	iEF-+/Akt	+	↓	2.5 µM	0.361
3	MCF10CA1a	iEF-+/Akt	+	↓	2.5 µM	0.334
3	MCF10CA1a	iEF-+/Akt	+	↓	2.5 µM	0.507
3	MCF10CA1a	iEF-+/Akt	+	↓	2.5 µM	0.216
3	MCF10CA1a	iEF-+/Akt	+	↓	2.5 µM	0.228
3	MCF10CA1a	iEF-+/Akt	+	↓	2.5 µM	0.201
3	MCF10CA1a	iEF-+/Akt	+	↓	2.5 µM	0.321
3	MCF10CA1a	iEF-+/Akt	+	↓	2.5 µM	0.377
3	MCF10CA1a	iEF-+/Akt	+	↓	2.5 µM	0.751
3	MCF10CA1a	iEF-+/Akt	+	↓	2.5 µM	0.379
3	MCF10CA1a	iEF-+/Akt	+	↓	2.5 µM	0.271
3	MCF10CA1a	iEF-+/Akt	+	↓	2.5 µM	0.536
3	MCF10CA1a	iEF-+/Akt	+	↓	2.5 µM	0.473
3	MCF10CA1a	iEF-+/Akt	+	↓	2.5 µM	0.221
3	MCF10CA1a	iEF-+/Akt	+	↓	2.5 µM	0.368
3	MCF10CA1a	iEF-+/Akt	+	↓	2.5 µM	0.26
3	MCF10CA1a	iEF-+/Akt	+	↓	2.5 µM	0.231
3	MCF10CA1a	iEF-+/Akt	+	↓	2.5 µM	0.297
3	MCF10CA1a	iEF-+/Akt	+	↓	2.5 µM	0.123
3	MCF10CA1a	iEF-+/Akt	+	↓	2.5 µM	0.463

## Sheet: MCF10CA1a Persistence
N	Cell Line	Condition	EGF	iEF	Akt	Len	D2S	Persistence
1	MCF10CA1a	Control	-	-	-	250.273	249.256	0.995936
1	MCF10CA1a	Control	-	-	-	172.166	164.527	0.95563
1	MCF10CA1a	Control	-	-	-	331.597	17.033	0.0513666
1	MCF10CA1a	Control	-	-	-	328.706	144.544	0.439736
1	MCF10CA1a	Control	-	-	-	285.901	194.574	0.680564
1	MCF10CA1a	Control	-	-	-	300.545	52.605	0.175032
1	MCF10CA1a	Control	-	-	-	123.232	121.032	0.982147
1	MCF10CA1a	Control	-	-	-	286.981	131.384	0.457814
1	MCF10CA1a	Control	-	-	-	113.03	107.367	0.949898
1	MCF10CA1a	Control	-	-	-	380.475	199.086	0.523256
1	MCF10CA1a	Control	-	-	-	215.83	97.762	0.452958
1	MCF10CA1a	Control	-	-	-	159.097	134.863	0.847678
1	MCF10CA1a	Control	-	-	-	208.026	39.437	0.189577
1	MCF10CA1a	Control	-	-	-	47.816	47.607	0.995629
1	MCF10CA1a	Control	-	-	-	561.522	468.411	0.834181
1	MCF10CA1a	Control	-	-	-	319.417	238.282	0.74599
1	MCF10CA1a	Control	-	-	-	216.518	139.536	0.644455
1	MCF10CA1a	Control	-	-	-	275.143	39.345	0.142998
1	MCF10CA1a	Control	-	-	-	198.939	119.757	0.601978
1	MCF10CA1a	Control	-	-	-	213.018	109.594	0.514482
1	MCF10CA1a	Control	-	-	-	296.107	255.885	0.864164
1	MCF10CA1a	Control	-	-	-	300.829	94.633	0.314574
1	MCF10CA1a	Control	-	-	-	127.524	127.01	0.995969
1	MCF10CA1a	Control	-	-	-	216.944	165.741	0.763981
1	MCF10CA1a	Control	-	-	-	293.537	256.227	0.872895
1	MCF10CA1a	Control	-	-	-	361.717	20.441	0.056511
1	MCF10CA1a	Control	-	-	-	246.577	77.441	0.314064
1	MCF10CA1a	Control	-	-	-	202.081	91.461	0.452596
1	MCF10CA1a	Control	-	-	-	383.037	43.322	0.113101
1	MCF10CA1a	Control	-	-	-	75.583	74.167	0.981266
1	MCF10CA1a	Control	-	-	-	313.432	307.897	0.982341
1	MCF10CA1a	Control	-	-	-	340.92	173.955	0.510252
1	MCF10CA1a	Control	-	-	-	317.296	236.256	0.744592
1	MCF10CA1a	Control	-	-	-	276.874	181.068	0.653973
1	MCF10CA1a	Control	-	-	-	152.288	108.097	0.70982
1	MCF10CA1a	Control	-	-	-	198.949	161.25	0.810509
1	MCF10CA1a	Control	-	-	-	173.151	136.528	0.788491
1	MCF10CA1a	Control	-	-	-	308.278	222.876	0.722971
1	MCF10CA1a	Control	-	-	-	276.999	109.816	0.396449
1	MCF10CA1a	Control	-	-	-	204.421	70.47	0.34473
1	MCF10CA1a	Control	-	-	-	267.978	229.257	0.855507
1	MCF10CA1a	Control	-	-	-	252.965	165.704	0.655047
1	MCF10CA1a	Control	-	-	-	507.445	323.955	0.638404
1	MCF10CA1a	Control	-	-	-	284.368	91.723	0.32255
1	MCF10CA1a	Control	-	-	-	333.919	261.617	0.783474
1	MCF10CA1a	Control	-	-	-	319.791	309.008	0.966281
1	MCF10CA1a	Control	-	-	-	257.109	175.334	0.681944
1	MCF10CA1a	Control	-	-	-	284.843	237.043	0.832188
1	MCF10CA1a	Control	-	-	-	306.893	34.301	0.111769
1	MCF10CA1a	Control	-	-	-	178.616	135.853	0.760587
1	MCF10CA1a	Control	-	-	-	291.871	147.497	0.50535
1	MCF10CA1a	Control	-	-	-	162.538	151.774	0.933775
1	MCF10CA1a	Control	-	-	-	170.763	164.718	0.9646
1	MCF10CA1a	Control	-	-	-	324.463	87.194	0.268733
1	MCF10CA1a	Control	-	-	-	297.27	198.307	0.667094
1	MCF10CA1a	Control	-	-	-	365.044	212.86	0.583108
1	MCF10CA1a	Control	-	-	-	309.909	176.794	0.570471
1	MCF10CA1a	Control	-	-	-	289.749	139.648	0.481962
1	MCF10CA1a	Control	-	-	-	230.627	92.05	0.399129
1	MCF10CA1a	Control	-	-	-	377.055	325.001	0.861946
1	MCF10CA1a	Control	-	-	-	478.883	410.172	0.856518
1	MCF10CA1a	Control	-	-	-	467.06	256.509	0.549199
1	MCF10CA1a	Control	-	-	-	364.893	228.043	0.624959
1	MCF10CA1a	Control	-	-	-	264.388	137.287	0.519263
1	MCF10CA1a	Control	-	-	-	268.06	244.524	0.912199
1	MCF10CA1a	Control	-	-	-	354.101	263.272	0.743494
1	MCF10CA1a	Control	-	-	-	162.63	154.719	0.951356
1	MCF10CA1a	Control	-	-	-	260.354	139.741	0.536735
1	MCF10CA1a	Control	-	-	-	305.459	130.152	0.426087
1	MCF10CA1a	Control	-	-	-	184.907	183.028	0.989838
1	MCF10CA1a	Control	-	-	-	169.177	158.94	0.939489
1	MCF10CA1a	Control	-	-	-	246.254	231.732	0.941028
1	MCF10CA1a	Control	-	-	-	311.402	159.429	0.511972
1	MCF10CA1a	Control	-	-	-	244.804	212.43	0.867755
1	MCF10CA1a	Control	-	-	-	244.051	129.494	0.530602
1	MCF10CA1a	Control	-	-	-	230.228	96.261	0.418112
1	MCF10CA1a	Control	-	-	-	268.7	257.738	0.959204
1	MCF10CA1a	Control	-	-	-	248.378	205.643	0.827944
1	MCF10CA1a	Control	-	-	-	219.958	121.956	0.554451
1	MCF10CA1a	Control	-	-	-	440.277	436.86	0.992239
1	MCF10CA1a	Control	-	-	-	183.644	181.096	0.986125
1	MCF10CA1a	Control	-	-	-	257.857	172.685	0.669693
1	MCF10CA1a	Control	-	-	-	328.376	154.406	0.470211
2	MCF10CA1a	Control	-	-	-	271.645	93.399	0.343827
2	MCF10CA1a	Control	-	-	-	359.661	167.089	0.464574
2	MCF10CA1a	Control	-	-	-	154.653	154.312	0.997795
2	MCF10CA1a	Control	-	-	-	225.992	110.475	0.488845
2	MCF10CA1a	Control	-	-	-	370.588	146.163	0.394408
2	MCF10CA1a	Control	-	-	-	172.681	90.638	0.524887
2	MCF10CA1a	Control	-	-	-	373.946	116.223	0.310802
2	MCF10CA1a	Control	-	-	-	407.801	316.911	0.777122
2	MCF10CA1a	Control	-	-	-	225.827	58.811	0.260425
2	MCF10CA1a	Control	-	-	-	368.867	245.654	0.665969
2	MCF10CA1a	Control	-	-	-	369.769	356.14	0.963142
2	MCF10CA1a	Control	-	-	-	310.536	257.915	0.830548
2	MCF10CA1a	Control	-	-	-	270.413	205.384	0.75952
2	MCF10CA1a	Control	-	-	-	267.926	34.354	0.128222
2	MCF10CA1a	Control	-	-	-	293.717	128.576	0.437755
2	MCF10CA1a	Control	-	-	-	356.706	220.443	0.617996
2	MCF10CA1a	Control	-	-	-	302.575	69.213	0.228747
2	MCF10CA1a	Control	-	-	-	301.785	211.438	0.700625
2	MCF10CA1a	Control	-	-	-	309.372	254.592	0.822932
2	MCF10CA1a	Control	-	-	-	212.851	131.788	0.619156
2	MCF10CA1a	Control	-	-	-	349.993	96.745	0.27642
2	MCF10CA1a	Control	-	-	-	443.583	22.171	0.0499816
2	MCF10CA1a	Control	-	-	-	275.968	167.583	0.607255
2	MCF10CA1a	Control	-	-	-	303.817	75.505	0.248521
2	MCF10CA1a	Control	-	-	-	308.649	199.342	0.645853
2	MCF10CA1a	Control	-	-	-	210.949	117.184	0.555509
2	MCF10CA1a	Control	-	-	-	394.846	257.809	0.652936
2	MCF10CA1a	Control	-	-	-	409.991	175.454	0.427946
2	MCF10CA1a	Control	-	-	-	338.28	177.322	0.524187
2	MCF10CA1a	Control	-	-	-	390.158	13.495	0.0345886
2	MCF10CA1a	Control	-	-	-	376.642	75.689	0.200957
2	MCF10CA1a	Control	-	-	-	206.842	89.648	0.433413
2	MCF10CA1a	Control	-	-	-	348.165	269.168	0.773105
2	MCF10CA1a	Control	-	-	-	235.649	64.911	0.275456
2	MCF10CA1a	Control	-	-	-	276.356	235.69	0.852849
2	MCF10CA1a	Control	-	-	-	301.549	219.688	0.728532
2	MCF10CA1a	Control	-	-	-	295.133	205.347	0.695778
2	MCF10CA1a	Control	-	-	-	290.518	13.086	0.0450437
2	MCF10CA1a	Control	-	-	-	434.379	373.247	0.859266
2	MCF10CA1a	Control	-	-	-	320.95	66.454	0.207054
2	MCF10CA1a	Control	-	-	-	314.224	51.514	0.16394
2	MCF10CA1a	Control	-	-	-	400.167	144.895	0.362086
2	MCF10CA1a	Control	-	-	-	244.236	152.356	0.623806
2	MCF10CA1a	Control	-	-	-	153.056	40.146	0.262296
2	MCF10CA1a	Control	-	-	-	287.683	56.892	0.197759
2	MCF10CA1a	Control	-	-	-	298.889	212.073	0.709538
2	MCF10CA1a	Control	-	-	-	329.219	32.541	0.098843
2	MCF10CA1a	Control	-	-	-	394.619	250.848	0.635671
2	MCF10CA1a	Control	-	-	-	519.178	74.094	0.142714
2	MCF10CA1a	Control	-	-	-	299.218	50.387	0.168396
2	MCF10CA1a	Control	-	-	-	348.856	342.141	0.980751
2	MCF10CA1a	Control	-	-	-	254.366	173.31	0.681341
2	MCF10CA1a	Control	-	-	-	491.642	351.303	0.71455
2	MCF10CA1a	Control	-	-	-	295.532	152.641	0.516496
2	MCF10CA1a	Control	-	-	-	181.746	151.209	0.83198
2	MCF10CA1a	Control	-	-	-	139.221	104.167	0.748213
2	MCF10CA1a	Control	-	-	-	247.213	93.947	0.380025
2	MCF10CA1a	Control	-	-	-	235.861	146.195	0.619835
2	MCF10CA1a	Control	-	-	-	398.422	211.538	0.53094
2	MCF10CA1a	Control	-	-	-	316.832	168.218	0.530938
2	MCF10CA1a	Control	-	-	-	294.044	114.371	0.388959
2	MCF10CA1a	Control	-	-	-	326.152	205.054	0.628707
2	MCF10CA1a	Control	-	-	-	263.964	165.07	0.62535
2	MCF10CA1a	Control	-	-	-	277.791	83.176	0.299419
2	MCF10CA1a	Control	-	-	-	338.636	172.537	0.509506
2	MCF10CA1a	Control	-	-	-	238.239	96.386	0.404577
2	MCF10CA1a	Control	-	-	-	208.307	188.101	0.902999
2	MCF10CA1a	Control	-	-	-	326.927	287.566	0.879603
2	MCF10CA1a	Control	-	-	-	202.804	188.525	0.929592
2	MCF10CA1a	Control	-	-	-	385.058	190.434	0.494559
2	MCF10CA1a	Control	-	-	-	398.902	116.84	0.292904
2	MCF10CA1a	Control	-	-	-	371.056	365.15	0.984083
2	MCF10CA1a	Control	-	-	-	136.053	125.844	0.924963
2	MCF10CA1a	Control	-	-	-	180.653	118.81	0.65767
2	MCF10CA1a	Control	-	-	-	426.305	116.178	0.272523
2	MCF10CA1a	Control	-	-	-	305.763	41.498	0.135719
2	MCF10CA1a	Control	-	-	-	185.933	142.427	0.766012
2	MCF10CA1a	Control	-	-	-	195.675	157.836	0.806623
2	MCF10CA1a	Control	-	-	-	290.001	159.016	0.548329
2	MCF10CA1a	Control	-	-	-	348.323	284.609	0.817084
2	MCF10CA1a	Control	-	-	-	314.075	170.213	0.54195
3	MCF10CA1a	Control	-	-	-	278.097	197.228	0.709206
3	MCF10CA1a	Control	-	-	-	595.742	589.742	0.989929
3	MCF10CA1a	Control	-	-	-	306.355	236.351	0.771494
3	MCF10CA1a	Control	-	-	-	215.479	114.011	0.529105
3	MCF10CA1a	Control	-	-	-	329.204	271.313	0.824149
3	MCF10CA1a	Control	-	-	-	287.538	52.747	0.183444
3	MCF10CA1a	Control	-	-	-	335.283	10.037	0.0299359
3	MCF10CA1a	Control	-	-	-	266.353	185.197	0.695307
3	MCF10CA1a	Control	-	-	-	323.758	312.122	0.96406
3	MCF10CA1a	Control	-	-	-	207.144	181.73	0.877312
3	MCF10CA1a	Control	-	-	-	405.539	12.325	0.0303917
3	MCF10CA1a	Control	-	-	-	289.64	197.951	0.683438
3	MCF10CA1a	Control	-	-	-	356.781	173.569	0.486486
3	MCF10CA1a	Control	-	-	-	272.65	237.742	0.871968
3	MCF10CA1a	Control	-	-	-	640.098	638.003	0.996727
3	MCF10CA1a	Control	-	-	-	431.078	408.854	0.948446
3	MCF10CA1a	Control	-	-	-	202.045	129.545	0.641169
3	MCF10CA1a	Control	-	-	-	243.619	27.295	0.11204
3	MCF10CA1a	Control	-	-	-	319.142	190.511	0.596947
3	MCF10CA1a	Control	-	-	-	307.233	226.578	0.737479
3	MCF10CA1a	Control	-	-	-	286.596	260.737	0.909772
3	MCF10CA1a	Control	-	-	-	265.032	259.25	0.978184
3	MCF10CA1a	Control	-	-	-	254.528	204.116	0.801939
3	MCF10CA1a	Control	-	-	-	247.571	153.168	0.618683
3	MCF10CA1a	Control	-	-	-	286.144	68.216	0.238397
3	MCF10CA1a	Control	-	-	-	261.523	93.819	0.358741
3	MCF10CA1a	Control	-	-	-	363.036	203.695	0.561088
3	MCF10CA1a	Control	-	-	-	163.264	142.427	0.872372
3	MCF10CA1a	Control	-	-	-	206.312	158.04	0.766024
3	MCF10CA1a	Control	-	-	-	236.38	167.696	0.709434
3	MCF10CA1a	Control	-	-	-	217.528	209.857	0.964736
3	MCF10CA1a	Control	-	-	-	204.788	200.165	0.977425
3	MCF10CA1a	Control	-	-	-	346.716	342.644	0.988256
3	MCF10CA1a	Control	-	-	-	141.77	111.67	0.787684
3	MCF10CA1a	Control	-	-	-	330.87	202.875	0.613156
3	MCF10CA1a	Control	-	-	-	322.594	249.605	0.773743
3	MCF10CA1a	Control	-	-	-	465.489	326.436	0.701275
3	MCF10CA1a	Control	-	-	-	287.858	208.44	0.724107
3	MCF10CA1a	Control	-	-	-	389.611	365.705	0.938641
3	MCF10CA1a	Control	-	-	-	384.888	347.377	0.90254
3	MCF10CA1a	Control	-	-	-	430.781	89.882	0.208649
3	MCF10CA1a	Control	-	-	-	375.12	94.752	0.252591
3	MCF10CA1a	Control	-	-	-	324.566	146.327	0.450839
3	MCF10CA1a	Control	-	-	-	271.654	37.746	0.138949
3	MCF10CA1a	Control	-	-	-	348.658	341.088	0.978288
3	MCF10CA1a	Control	-	-	-	274.34	67.432	0.245797
3	MCF10CA1a	Control	-	-	-	251.461	182.712	0.726602
3	MCF10CA1a	Control	-	-	-	303.146	275.651	0.909301
3	MCF10CA1a	Control	-	-	-	295.421	252.136	0.85348
3	MCF10CA1a	Control	-	-	-	278.806	222.101	0.796615
3	MCF10CA1a	Control	-	-	-	303.131	194.172	0.640555
3	MCF10CA1a	Control	-	-	-	465.891	200.481	0.430317
3	MCF10CA1a	Control	-	-	-	259.472	158.982	0.612714
3	MCF10CA1a	Control	-	-	-	302.67	171.811	0.567651
3	MCF10CA1a	Control	-	-	-	244.633	110.621	0.452192
3	MCF10CA1a	Control	-	-	-	257.749	188.918	0.732953
3	MCF10CA1a	Control	-	-	-	345.439	125.422	0.36308
3	MCF10CA1a	Control	-	-	-	293.794	185	0.629693
3	MCF10CA1a	Control	-	-	-	255.407	198.276	0.776314
3	MCF10CA1a	Control	-	-	-	285.956	261.944	0.916029
3	MCF10CA1a	Control	-	-	-	249.067	149.833	0.601577
3	MCF10CA1a	Control	-	-	-	400.617	238.115	0.594371
3	MCF10CA1a	Control	-	-	-	283.482	203.794	0.718896
3	MCF10CA1a	Control	-	-	-	297.019	207.36	0.698137
3	MCF10CA1a	Control	-	-	-	256.304	128.469	0.501237
3	MCF10CA1a	Control	-	-	-	325.164	322.826	0.99281
3	MCF10CA1a	Control	-	-	-	278.655	271.805	0.975418
3	MCF10CA1a	Control	-	-	-	307.328	301.546	0.981186
3	MCF10CA1a	Control	-	-	-	501.565	433.909	0.86511
3	MCF10CA1a	Control	-	-	-	380.543	369.903	0.97204
3	MCF10CA1a	Control	-	-	-	264.919	109.609	0.413745
3	MCF10CA1a	Control	-	-	-	255.965	195.741	0.764718
3	MCF10CA1a	Control	-	-	-	205.251	144.963	0.706272
3	MCF10CA1a	Control	-	-	-	302.152	287.348	0.951005
3	MCF10CA1a	Control	-	-	-	282.623	205.183	0.725995
3	MCF10CA1a	Control	-	-	-	330.226	318.707	0.965118
3	MCF10CA1a	Control	-	-	-	219.354	175.813	0.801504
3	MCF10CA1a	Control	-	-	-	385.536	260.997	0.676972
3	MCF10CA1a	Control	-	-	-	173.038	123.303	0.712578
3	MCF10CA1a	Control	-	-	-	223.606	89.511	0.400307
3	MCF10CA1a	Control	-	-	-	149.503	111.973	0.748968
1	MCF10CA1a	iEF+-	-	↑	-	213.288	107.551	0.504252
1	MCF10CA1a	iEF+-	-	↑	-	342.563	268.974	0.785181
1	MCF10CA1a	iEF+-	-	↑	-	310.176	298.947	0.963798
1	MCF10CA1a	iEF+-	-	↑	-	327.128	192.078	0.587165
1	MCF10CA1a	iEF+-	-	↑	-	295.785	167.786	0.567257
1	MCF10CA1a	iEF+-	-	↑	-	209.224	150.24	0.718082
1	MCF10CA1a	iEF+-	-	↑	-	183.726	118.094	0.642772
1	MCF10CA1a	iEF+-	-	↑	-	173.576	83.154	0.479064
1	MCF10CA1a	iEF+-	-	↑	-	278.014	149.671	0.538358
1	MCF10CA1a	iEF+-	-	↑	-	140.677	114.434	0.813452
1	MCF10CA1a	iEF+-	-	↑	-	127.247	87.795	0.689957
1	MCF10CA1a	iEF+-	-	↑	-	242.899	234.176	0.964088
1	MCF10CA1a	iEF+-	-	↑	-	188.252	139.258	0.739742
1	MCF10CA1a	iEF+-	-	↑	-	123.636	69.827	0.564779
1	MCF10CA1a	iEF+-	-	↑	-	111.837	69.216	0.618901
1	MCF10CA1a	iEF+-	-	↑	-	376.672	310.275	0.823727
1	MCF10CA1a	iEF+-	-	↑	-	81.475	77.815	0.955078
1	MCF10CA1a	iEF+-	-	↑	-	88.769	85.295	0.960865
1	MCF10CA1a	iEF+-	-	↑	-	146.13	142.427	0.97466
1	MCF10CA1a	iEF+-	-	↑	-	349.654	334.928	0.957884
1	MCF10CA1a	iEF+-	-	↑	-	630.621	630.079	0.999141
1	MCF10CA1a	iEF+-	-	↑	-	282.956	236.121	0.83448
1	MCF10CA1a	iEF+-	-	↑	-	285.163	271.713	0.952834
1	MCF10CA1a	iEF+-	-	↑	-	117.238	117.088	0.998721
1	MCF10CA1a	iEF+-	-	↑	-	76.326	73.274	0.960014
1	MCF10CA1a	iEF+-	-	↑	-	173.624	170.349	0.981137
1	MCF10CA1a	iEF+-	-	↑	-	119.958	70.562	0.588223
1	MCF10CA1a	iEF+-	-	↑	-	145.157	97.754	0.673436
1	MCF10CA1a	iEF+-	-	↑	-	105.962	55.228	0.521206
1	MCF10CA1a	iEF+-	-	↑	-	128.696	128.262	0.996628
1	MCF10CA1a	iEF+-	-	↑	-	236.478	37.473	0.158463
1	MCF10CA1a	iEF+-	-	↑	-	117.652	60.967	0.518198
1	MCF10CA1a	iEF+-	-	↑	-	216.866	214.791	0.990432
1	MCF10CA1a	iEF+-	-	↑	-	131.078	42.015	0.320534
1	MCF10CA1a	iEF+-	-	↑	-	275.891	68.514	0.248337
2	MCF10CA1a	iEF+-	-	↑	-	71.792	67.36	0.938266
2	MCF10CA1a	iEF+-	-	↑	-	97.539	82.768	0.848563
2	MCF10CA1a	iEF+-	-	↑	-	153.424	62.517	0.407479
2	MCF10CA1a	iEF+-	-	↑	-	165.185	142.506	0.862705
2	MCF10CA1a	iEF+-	-	↑	-	201.574	27.995	0.138882
2	MCF10CA1a	iEF+-	-	↑	-	148.667	123.159	0.828422
2	MCF10CA1a	iEF+-	-	↑	-	205.486	179.858	0.875281
2	MCF10CA1a	iEF+-	-	↑	-	62.989	58.402	0.927178
2	MCF10CA1a	iEF+-	-	↑	-	297.789	140.375	0.471391
2	MCF10CA1a	iEF+-	-	↑	-	62.394	59.884	0.959772
2	MCF10CA1a	iEF+-	-	↑	-	201.784	193.87	0.96078
2	MCF10CA1a	iEF+-	-	↑	-	168.519	161.232	0.956759
2	MCF10CA1a	iEF+-	-	↑	-	166.033	148.602	0.895015
2	MCF10CA1a	iEF+-	-	↑	-	259.108	52.24	0.201615
2	MCF10CA1a	iEF+-	-	↑	-	108.283	93.965	0.867772
2	MCF10CA1a	iEF+-	-	↑	-	54.632	54.194	0.991983
2	MCF10CA1a	iEF+-	-	↑	-	66.868	29.535	0.441691
2	MCF10CA1a	iEF+-	-	↑	-	124.656	83.628	0.67087
2	MCF10CA1a	iEF+-	-	↑	-	206.767	182.946	0.884793
2	MCF10CA1a	iEF+-	-	↑	-	190.671	182.365	0.956438
2	MCF10CA1a	iEF+-	-	↑	-	137.486	91.488	0.665435
2	MCF10CA1a	iEF+-	-	↑	-	217.389	143.098	0.658258
2	MCF10CA1a	iEF+-	-	↑	-	141.07	122.879	0.87105
2	MCF10CA1a	iEF+-	-	↑	-	126.299	78.806	0.623964
2	MCF10CA1a	iEF+-	-	↑	-	85.97	82.52	0.95987
2	MCF10CA1a	iEF+-	-	↑	-	124.174	54.594	0.439657
2	MCF10CA1a	iEF+-	-	↑	-	189.344	29.841	0.157602
2	MCF10CA1a	iEF+-	-	↑	-	53.797	52.823	0.981895
2	MCF10CA1a	iEF+-	-	↑	-	118.246	113.102	0.956497
2	MCF10CA1a	iEF+-	-	↑	-	154.038	124.545	0.808534
2	MCF10CA1a	iEF+-	-	↑	-	126.038	80.021	0.634896
2	MCF10CA1a	iEF+-	-	↑	-	161.825	57.736	0.35678
2	MCF10CA1a	iEF+-	-	↑	-	301.779	287.981	0.954278
2	MCF10CA1a	iEF+-	-	↑	-	135.489	127.779	0.943095
2	MCF10CA1a	iEF+-	-	↑	-	329.631	306.755	0.930601
2	MCF10CA1a	iEF+-	-	↑	-	505.822	456.665	0.902818
2	MCF10CA1a	iEF+-	-	↑	-	327.718	51.693	0.157736
2	MCF10CA1a	iEF+-	-	↑	-	279.994	219.78	0.784945
2	MCF10CA1a	iEF+-	-	↑	-	387.562	385.971	0.995895
2	MCF10CA1a	iEF+-	-	↑	-	335.049	226.05	0.674677
2	MCF10CA1a	iEF+-	-	↑	-	94.18	91.442	0.970928
2	MCF10CA1a	iEF+-	-	↑	-	290.491	192.125	0.66138
2	MCF10CA1a	iEF+-	-	↑	-	203.901	142.934	0.700997
2	MCF10CA1a	iEF+-	-	↑	-	213.656	88.942	0.416286
2	MCF10CA1a	iEF+-	-	↑	-	195.062	144.127	0.738878
3	MCF10CA1a	iEF+-	-	↑	-	434.096	79.017	0.182027
3	MCF10CA1a	iEF+-	-	↑	-	186.584	103.176	0.552973
3	MCF10CA1a	iEF+-	-	↑	-	230.06	127.784	0.555438
3	MCF10CA1a	iEF+-	-	↑	-	309.878	276.353	0.891812
3	MCF10CA1a	iEF+-	-	↑	-	257.625	97.154	0.377114
3	MCF10CA1a	iEF+-	-	↑	-	181.775	156.364	0.860206
3	MCF10CA1a	iEF+-	-	↑	-	221.788	182.862	0.82449
3	MCF10CA1a	iEF+-	-	↑	-	292.732	136.067	0.464818
3	MCF10CA1a	iEF+-	-	↑	-	248.025	238.091	0.959948
3	MCF10CA1a	iEF+-	-	↑	-	201.193	93.345	0.463957
3	MCF10CA1a	iEF+-	-	↑	-	240.19	173.412	0.721978
3	MCF10CA1a	iEF+-	-	↑	-	235.013	200.724	0.854097
3	MCF10CA1a	iEF+-	-	↑	-	198.752	59.614	0.299942
3	MCF10CA1a	iEF+-	-	↑	-	202.346	175.917	0.869387
3	MCF10CA1a	iEF+-	-	↑	-	112.955	67.081	0.593874
3	MCF10CA1a	iEF+-	-	↑	-	201.802	160.915	0.797391
3	MCF10CA1a	iEF+-	-	↑	-	138.167	117.535	0.850673
3	MCF10CA1a	iEF+-	-	↑	-	278.531	242.745	0.871519
3	MCF10CA1a	iEF+-	-	↑	-	169.189	146.526	0.866049
3	MCF10CA1a	iEF+-	-	↑	-	85.496	68.851	0.805313
3	MCF10CA1a	iEF+-	-	↑	-	94.959	66.653	0.701913
3	MCF10CA1a	iEF+-	-	↑	-	266.781	256.897	0.962951
3	MCF10CA1a	iEF+-	-	↑	-	280.452	272.936	0.9732
3	MCF10CA1a	iEF+-	-	↑	-	188.65	184.121	0.975993
1	MCF10CA1a	iEF--	-	↓	-	273.784	131.741	0.481186
1	MCF10CA1a	iEF--	-	↓	-	150.804	115.286	0.764476
1	MCF10CA1a	iEF--	-	↓	-	201.31	128.279	0.637221
1	MCF10CA1a	iEF--	-	↓	-	323.481	114.175	0.352957
1	MCF10CA1a	iEF--	-	↓	-	287.179	187.891	0.654264
1	MCF10CA1a	iEF--	-	↓	-	395.19	14.489	0.0366634
1	MCF10CA1a	iEF--	-	↓	-	161.296	145.429	0.901628
1	MCF10CA1a	iEF--	-	↓	-	150.587	139.027	0.923234
1	MCF10CA1a	iEF--	-	↓	-	219.607	155.258	0.706981
1	MCF10CA1a	iEF--	-	↓	-	401.759	366.974	0.913418
1	MCF10CA1a	iEF--	-	↓	-	275.474	215.209	0.781232
1	MCF10CA1a	iEF--	-	↓	-	585.704	584.062	0.997197
1	MCF10CA1a	iEF--	-	↓	-	398.305	397.999	0.999232
1	MCF10CA1a	iEF--	-	↓	-	287.845	106.643	0.370488
1	MCF10CA1a	iEF--	-	↓	-	355.788	333.257	0.936673
1	MCF10CA1a	iEF--	-	↓	-	184.379	165.772	0.899083
1	MCF10CA1a	iEF--	-	↓	-	285.228	277.395	0.972538
1	MCF10CA1a	iEF--	-	↓	-	172.222	99.709	0.578956
1	MCF10CA1a	iEF--	-	↓	-	300.989	265.344	0.881574
1	MCF10CA1a	iEF--	-	↓	-	311.259	122.075	0.392197
1	MCF10CA1a	iEF--	-	↓	-	269.629	177.739	0.659198
1	MCF10CA1a	iEF--	-	↓	-	517.353	515.674	0.996755
1	MCF10CA1a	iEF--	-	↓	-	154.052	149.914	0.973139
1	MCF10CA1a	iEF--	-	↓	-	280.008	276.761	0.988404
1	MCF10CA1a	iEF--	-	↓	-	154.395	143.183	0.927381
2	MCF10CA1a	iEF--	-	↓	-	231.809	227.895	0.983115
2	MCF10CA1a	iEF--	-	↓	-	411.789	391.669	0.95114
2	MCF10CA1a	iEF--	-	↓	-	101.81	60.938	0.598546
2	MCF10CA1a	iEF--	-	↓	-	154.062	150.461	0.976626
2	MCF10CA1a	iEF--	-	↓	-	445.758	440.71	0.988675
2	MCF10CA1a	iEF--	-	↓	-	367.703	308.502	0.838998
2	MCF10CA1a	iEF--	-	↓	-	342.576	85.21	0.248733
2	MCF10CA1a	iEF--	-	↓	-	178.13	68.848	0.386504
2	MCF10CA1a	iEF--	-	↓	-	466.97	460.842	0.986877
2	MCF10CA1a	iEF--	-	↓	-	402.237	321.297	0.798775
2	MCF10CA1a	iEF--	-	↓	-	69.309	69.216	0.998658
2	MCF10CA1a	iEF--	-	↓	-	239.426	196.143	0.819222
2	MCF10CA1a	iEF--	-	↓	-	428.337	199.317	0.465328
2	MCF10CA1a	iEF--	-	↓	-	481.86	427.214	0.886594
2	MCF10CA1a	iEF--	-	↓	-	250.853	118.701	0.473189
2	MCF10CA1a	iEF--	-	↓	-	120.155	74.945	0.623736
2	MCF10CA1a	iEF--	-	↓	-	324.329	321.836	0.992313
2	MCF10CA1a	iEF--	-	↓	-	409.908	390.019	0.951479
2	MCF10CA1a	iEF--	-	↓	-	483.96	459.729	0.949932
2	MCF10CA1a	iEF--	-	↓	-	257.987	232.19	0.900007
2	MCF10CA1a	iEF--	-	↓	-	197.104	189.795	0.962918
2	MCF10CA1a	iEF--	-	↓	-	281.984	272.459	0.966221
2	MCF10CA1a	iEF--	-	↓	-	155.605	149.305	0.959513
2	MCF10CA1a	iEF--	-	↓	-	389.246	373.262	0.958936
2	MCF10CA1a	iEF--	-	↓	-	366.594	330.801	0.902363
2	MCF10CA1a	iEF--	-	↓	-	622.346	595.422	0.956738
2	MCF10CA1a	iEF--	-	↓	-	309.557	280.602	0.906463
2	MCF10CA1a	iEF--	-	↓	-	410.533	409.426	0.997304
2	MCF10CA1a	iEF--	-	↓	-	147.718	97.96	0.663155
2	MCF10CA1a	iEF--	-	↓	-	484.492	462.183	0.953954
2	MCF10CA1a	iEF--	-	↓	-	365.401	355.58	0.973123
2	MCF10CA1a	iEF--	-	↓	-	439.378	435.081	0.99022
2	MCF10CA1a	iEF--	-	↓	-	235.904	233.664	0.990505
2	MCF10CA1a	iEF--	-	↓	-	252.194	33.857	0.13425
2	MCF10CA1a	iEF--	-	↓	-	243.912	238.045	0.975946
2	MCF10CA1a	iEF--	-	↓	-	219.809	216.459	0.984759
2	MCF10CA1a	iEF--	-	↓	-	298.176	290.289	0.973549
2	MCF10CA1a	iEF--	-	↓	-	234.962	232.324	0.988773
2	MCF10CA1a	iEF--	-	↓	-	237.079	164.846	0.695321
2	MCF10CA1a	iEF--	-	↓	-	213.678	212.655	0.995212
2	MCF10CA1a	iEF--	-	↓	-	373.144	250.601	0.671593
2	MCF10CA1a	iEF--	-	↓	-	306.673	229.151	0.747216
3	MCF10CA1a	iEF--	-	↓	-	238.821	185.596	0.777134
3	MCF10CA1a	iEF--	-	↓	-	199.835	136.691	0.684019
3	MCF10CA1a	iEF--	-	↓	-	344.734	330.956	0.960033
3	MCF10CA1a	iEF--	-	↓	-	147.408	140.606	0.953856
3	MCF10CA1a	iEF--	-	↓	-	437.441	23.7	0.0541787
3	MCF10CA1a	iEF--	-	↓	-	296.338	203.319	0.686105
3	MCF10CA1a	iEF--	-	↓	-	314.699	310.567	0.98687
3	MCF10CA1a	iEF--	-	↓	-	217.688	184.77	0.848784
3	MCF10CA1a	iEF--	-	↓	-	181.679	132.68	0.730299
3	MCF10CA1a	iEF--	-	↓	-	593.429	550.994	0.928492
3	MCF10CA1a	iEF--	-	↓	-	406.281	343.667	0.845885
3	MCF10CA1a	iEF--	-	↓	-	172.057	166.067	0.965186
3	MCF10CA1a	iEF--	-	↓	-	274.293	188.918	0.688745
3	MCF10CA1a	iEF--	-	↓	-	431.638	324.887	0.752684
3	MCF10CA1a	iEF--	-	↓	-	405.622	398.071	0.981384
3	MCF10CA1a	iEF--	-	↓	-	215.862	188.507	0.873276
3	MCF10CA1a	iEF--	-	↓	-	311.957	192.936	0.61847
3	MCF10CA1a	iEF--	-	↓	-	51.574	51.432	0.997247
3	MCF10CA1a	iEF--	-	↓	-	256.852	139.516	0.543177
3	MCF10CA1a	iEF--	-	↓	-	384.275	100.712	0.262083
3	MCF10CA1a	iEF--	-	↓	-	237.403	197.428	0.831615
3	MCF10CA1a	iEF--	-	↓	-	73.108	52.689	0.720701
3	MCF10CA1a	iEF--	-	↓	-	74.227	73.701	0.992914
3	MCF10CA1a	iEF--	-	↓	-	207.566	157.468	0.758641
3	MCF10CA1a	iEF--	-	↓	-	397.393	127.854	0.321732
3	MCF10CA1a	iEF--	-	↓	-	260.141	224.827	0.864251
3	MCF10CA1a	iEF--	-	↓	-	113.325	92.118	0.812866
3	MCF10CA1a	iEF--	-	↓	-	61.877	61.69	0.996978
3	MCF10CA1a	iEF--	-	↓	-	317.513	172.731	0.544012
3	MCF10CA1a	iEF--	-	↓	-	526.149	168.243	0.319763
3	MCF10CA1a	iEF--	-	↓	-	166.514	51.818	0.311193
3	MCF10CA1a	iEF--	-	↓	-	130.846	128.882	0.98499
3	MCF10CA1a	iEF--	-	↓	-	102.078	94.563	0.92638
3	MCF10CA1a	iEF--	-	↓	-	81.935	71.799	0.876292
1	MCF10CA1a	EGF	+	-	-	339.533	250.111	0.736632
1	MCF10CA1a	EGF	+	-	-	250.013	146.68	0.586689
1	MCF10CA1a	EGF	+	-	-	295.713	283.419	0.958426
1	MCF10CA1a	EGF	+	-	-	618.595	411.861	0.665801
1	MCF10CA1a	EGF	+	-	-	349.414	115.555	0.330711
1	MCF10CA1a	EGF	+	-	-	153.746	134.666	0.875899
1	MCF10CA1a	EGF	+	-	-	283.657	208.934	0.736573
1	MCF10CA1a	EGF	+	-	-	344.203	319.491	0.928205
1	MCF10CA1a	EGF	+	-	-	253.403	137.746	0.543585
1	MCF10CA1a	EGF	+	-	-	438.499	164.415	0.37495
1	MCF10CA1a	EGF	+	-	-	305.994	215.209	0.703311
1	MCF10CA1a	EGF	+	-	-	473.342	241.846	0.510933
1	MCF10CA1a	EGF	+	-	-	264.522	198.707	0.751193
1	MCF10CA1a	EGF	+	-	-	359.681	193.807	0.53883
1	MCF10CA1a	EGF	+	-	-	442.191	223.47	0.50537
1	MCF10CA1a	EGF	+	-	-	327.085	203.319	0.621609
1	MCF10CA1a	EGF	+	-	-	238.898	175.195	0.733346
1	MCF10CA1a	EGF	+	-	-	273.989	193.036	0.704539
1	MCF10CA1a	EGF	+	-	-	416.195	266.82	0.641094
1	MCF10CA1a	EGF	+	-	-	218.045	157.468	0.722181
1	MCF10CA1a	EGF	+	-	-	395.549	270.105	0.682861
1	MCF10CA1a	EGF	+	-	-	522.309	244.15	0.467444
1	MCF10CA1a	EGF	+	-	-	402.871	175.288	0.435097
1	MCF10CA1a	EGF	+	-	-	315.182	236.985	0.751899
1	MCF10CA1a	EGF	+	-	-	472.89	265.526	0.561496
1	MCF10CA1a	EGF	+	-	-	390.55	299.906	0.767907
1	MCF10CA1a	EGF	+	-	-	358.455	240.697	0.671485
1	MCF10CA1a	EGF	+	-	-	150.489	150.461	0.999814
1	MCF10CA1a	EGF	+	-	-	424.32	216.489	0.510202
1	MCF10CA1a	EGF	+	-	-	664.758	661.525	0.995137
1	MCF10CA1a	EGF	+	-	-	412.779	248.848	0.60286
1	MCF10CA1a	EGF	+	-	-	340.97	206.299	0.605036
1	MCF10CA1a	EGF	+	-	-	420.474	419.159	0.996873
1	MCF10CA1a	EGF	+	-	-	436.403	319.985	0.733233
1	MCF10CA1a	EGF	+	-	-	551.276	485.702	0.881051
1	MCF10CA1a	EGF	+	-	-	341.2	250.761	0.734938
1	MCF10CA1a	EGF	+	-	-	494.471	373.307	0.754962
1	MCF10CA1a	EGF	+	-	-	440.11	187.283	0.425537
1	MCF10CA1a	EGF	+	-	-	525.548	206.996	0.393867
1	MCF10CA1a	EGF	+	-	-	232.637	139.741	0.600683
1	MCF10CA1a	EGF	+	-	-	391.888	144.816	0.369534
1	MCF10CA1a	EGF	+	-	-	334.824	194.413	0.580642
1	MCF10CA1a	EGF	+	-	-	527.669	309.154	0.585886
1	MCF10CA1a	EGF	+	-	-	262.237	229.222	0.874102
1	MCF10CA1a	EGF	+	-	-	280.879	277.411	0.987653
1	MCF10CA1a	EGF	+	-	-	184.209	133.307	0.723673
1	MCF10CA1a	EGF	+	-	-	215.291	173.588	0.806295
1	MCF10CA1a	EGF	+	-	-	317.806	276.804	0.870984
1	MCF10CA1a	EGF	+	-	-	245.95	205.045	0.833686
1	MCF10CA1a	EGF	+	-	-	229.558	191.709	0.835122
1	MCF10CA1a	EGF	+	-	-	111.619	111.129	0.99561
1	MCF10CA1a	EGF	+	-	-	284.358	195.771	0.688467
1	MCF10CA1a	EGF	+	-	-	395.11	211.381	0.534993
1	MCF10CA1a	EGF	+	-	-	166.165	113.63	0.683838
1	MCF10CA1a	EGF	+	-	-	428.199	375.886	0.87783
1	MCF10CA1a	EGF	+	-	-	153.929	117.541	0.763605
1	MCF10CA1a	EGF	+	-	-	303.682	278.034	0.915543
1	MCF10CA1a	EGF	+	-	-	377.486	272.459	0.721772
1	MCF10CA1a	EGF	+	-	-	293.035	188.535	0.643387
1	MCF10CA1a	EGF	+	-	-	221.446	123.233	0.556492
1	MCF10CA1a	EGF	+	-	-	110.228	109.86	0.996661
1	MCF10CA1a	EGF	+	-	-	333.08	168.415	0.505629
1	MCF10CA1a	EGF	+	-	-	228.798	219.086	0.957552
1	MCF10CA1a	EGF	+	-	-	497.938	54.164	0.108777
1	MCF10CA1a	EGF	+	-	-	346.196	340.471	0.983463
1	MCF10CA1a	EGF	+	-	-	363.498	339.279	0.933372
1	MCF10CA1a	EGF	+	-	-	375.427	326.944	0.870859
1	MCF10CA1a	EGF	+	-	-	357.537	351.172	0.982198
2	MCF10CA1a	EGF	+	-	-	285.554	277.941	0.97334
2	MCF10CA1a	EGF	+	-	-	327.586	320.846	0.979425
2	MCF10CA1a	EGF	+	-	-	367.609	305.879	0.832077
2	MCF10CA1a	EGF	+	-	-	427.839	391.7	0.915531
2	MCF10CA1a	EGF	+	-	-	505.834	386.038	0.763171
2	MCF10CA1a	EGF	+	-	-	243.343	170.213	0.699478
2	MCF10CA1a	EGF	+	-	-	357.264	296.446	0.829767
2	MCF10CA1a	EGF	+	-	-	323.637	314.855	0.972865
2	MCF10CA1a	EGF	+	-	-	397.478	187.083	0.470675
2	MCF10CA1a	EGF	+	-	-	479.804	31.129	0.0648786
2	MCF10CA1a	EGF	+	-	-	415.83	354.652	0.852877
2	MCF10CA1a	EGF	+	-	-	524.28	279.366	0.532856
2	MCF10CA1a	EGF	+	-	-	424.36	419.191	0.987819
2	MCF10CA1a	EGF	+	-	-	364.068	347.511	0.954522
2	MCF10CA1a	EGF	+	-	-	349.58	238.64	0.682648
2	MCF10CA1a	EGF	+	-	-	283.286	237.868	0.839674
2	MCF10CA1a	EGF	+	-	-	110.88	105.402	0.950595
2	MCF10CA1a	EGF	+	-	-	244.436	122.002	0.499116
2	MCF10CA1a	EGF	+	-	-	450.057	447.228	0.993714
2	MCF10CA1a	EGF	+	-	-	618.265	608.291	0.983868
2	MCF10CA1a	EGF	+	-	-	259.648	114.286	0.440157
2	MCF10CA1a	EGF	+	-	-	369.515	327.709	0.886863
2	MCF10CA1a	EGF	+	-	-	462.532	368.506	0.796715
2	MCF10CA1a	EGF	+	-	-	449.878	271.912	0.604413
2	MCF10CA1a	EGF	+	-	-	302.253	268.771	0.889225
2	MCF10CA1a	EGF	+	-	-	305.769	289.159	0.945678
2	MCF10CA1a	EGF	+	-	-	252.017	247.66	0.982711
2	MCF10CA1a	EGF	+	-	-	153.812	145.345	0.944952
2	MCF10CA1a	EGF	+	-	-	248.152	236.372	0.952529
2	MCF10CA1a	EGF	+	-	-	391.534	258.537	0.660318
2	MCF10CA1a	EGF	+	-	-	383.644	304.232	0.793006
2	MCF10CA1a	EGF	+	-	-	428.301	251.721	0.58772
2	MCF10CA1a	EGF	+	-	-	375.174	338.434	0.902072
2	MCF10CA1a	EGF	+	-	-	403.206	285.371	0.707755
2	MCF10CA1a	EGF	+	-	-	270.107	171.955	0.636618
2	MCF10CA1a	EGF	+	-	-	382.025	268.323	0.70237
2	MCF10CA1a	EGF	+	-	-	289.385	280.754	0.970175
2	MCF10CA1a	EGF	+	-	-	384.108	331.862	0.863981
2	MCF10CA1a	EGF	+	-	-	201.563	193.404	0.959521
2	MCF10CA1a	EGF	+	-	-	269.295	259.924	0.965202
2	MCF10CA1a	EGF	+	-	-	105.802	105.602	0.99811
2	MCF10CA1a	EGF	+	-	-	290.572	286.828	0.987115
2	MCF10CA1a	EGF	+	-	-	341.634	335.142	0.980997
2	MCF10CA1a	EGF	+	-	-	320.886	184.009	0.57344
2	MCF10CA1a	EGF	+	-	-	440.418	255.565	0.580278
2	MCF10CA1a	EGF	+	-	-	289.209	284.874	0.985011
2	MCF10CA1a	EGF	+	-	-	196.888	187.939	0.954548
2	MCF10CA1a	EGF	+	-	-	314.359	270.055	0.859066
2	MCF10CA1a	EGF	+	-	-	168.187	167.064	0.993323
2	MCF10CA1a	EGF	+	-	-	352.257	331.288	0.940472
2	MCF10CA1a	EGF	+	-	-	364.698	319.585	0.8763
2	MCF10CA1a	EGF	+	-	-	246.056	203.526	0.827153
2	MCF10CA1a	EGF	+	-	-	358.763	245.767	0.68504
2	MCF10CA1a	EGF	+	-	-	315.774	308.381	0.976588
2	MCF10CA1a	EGF	+	-	-	132.897	129.732	0.976185
2	MCF10CA1a	EGF	+	-	-	324.38	277.48	0.855416
2	MCF10CA1a	EGF	+	-	-	291.51	286.771	0.983743
3	MCF10CA1a	EGF	+	-	-	305.33	302.548	0.990889
3	MCF10CA1a	EGF	+	-	-	157.205	155.511	0.989224
3	MCF10CA1a	EGF	+	-	-	355.023	138.073	0.388913
3	MCF10CA1a	EGF	+	-	-	305.302	89.249	0.29233
3	MCF10CA1a	EGF	+	-	-	433.02	357.179	0.824856
3	MCF10CA1a	EGF	+	-	-	310.896	198.028	0.636959
3	MCF10CA1a	EGF	+	-	-	467.672	255.237	0.545761
3	MCF10CA1a	EGF	+	-	-	420.344	216.533	0.515133
3	MCF10CA1a	EGF	+	-	-	114.989	113.225	0.984659
3	MCF10CA1a	EGF	+	-	-	228.649	195.261	0.853977
3	MCF10CA1a	EGF	+	-	-	376.251	329.394	0.875463
3	MCF10CA1a	EGF	+	-	-	279.99	225.142	0.804107
3	MCF10CA1a	EGF	+	-	-	322.298	186.048	0.577255
3	MCF10CA1a	EGF	+	-	-	128.631	127.815	0.993656
3	MCF10CA1a	EGF	+	-	-	458.571	357.641	0.779903
3	MCF10CA1a	EGF	+	-	-	149.018	145.062	0.973453
3	MCF10CA1a	EGF	+	-	-	232.482	226.359	0.973662
3	MCF10CA1a	EGF	+	-	-	246.103	161.382	0.65575
3	MCF10CA1a	EGF	+	-	-	144.186	143.694	0.996588
3	MCF10CA1a	EGF	+	-	-	439.854	345.859	0.786304
3	MCF10CA1a	EGF	+	-	-	410.728	258.593	0.629597
3	MCF10CA1a	EGF	+	-	-	197.748	194.947	0.985836
3	MCF10CA1a	EGF	+	-	-	532.251	474.533	0.891559
3	MCF10CA1a	EGF	+	-	-	458.407	293.924	0.641186
3	MCF10CA1a	EGF	+	-	-	273.711	168.96	0.617293
3	MCF10CA1a	EGF	+	-	-	336.518	158.18	0.470049
3	MCF10CA1a	EGF	+	-	-	228.455	210.857	0.92297
3	MCF10CA1a	EGF	+	-	-	448.646	5.852	0.0130437
3	MCF10CA1a	EGF	+	-	-	102.758	99.009	0.963516
3	MCF10CA1a	EGF	+	-	-	356.117	183.046	0.514005
3	MCF10CA1a	EGF	+	-	-	394.823	184.118	0.46633
3	MCF10CA1a	EGF	+	-	-	301.319	100.606	0.333885
3	MCF10CA1a	EGF	+	-	-	355.782	250.844	0.70505
3	MCF10CA1a	EGF	+	-	-	315.152	196.603	0.623835
3	MCF10CA1a	EGF	+	-	-	384.013	322.384	0.839513
3	MCF10CA1a	EGF	+	-	-	406.439	264.374	0.650464
3	MCF10CA1a	EGF	+	-	-	312.906	216.352	0.691428
3	MCF10CA1a	EGF	+	-	-	452.495	212.491	0.469599
3	MCF10CA1a	EGF	+	-	-	412.883	213.025	0.515945
3	MCF10CA1a	EGF	+	-	-	357.343	218.289	0.610867
3	MCF10CA1a	EGF	+	-	-	349.88	320.293	0.915437
3	MCF10CA1a	EGF	+	-	-	465.973	453.902	0.974095
3	MCF10CA1a	EGF	+	-	-	306.441	256.087	0.835681
3	MCF10CA1a	EGF	+	-	-	252.954	199.152	0.787305
3	MCF10CA1a	EGF	+	-	-	288.905	211.956	0.733653
3	MCF10CA1a	EGF	+	-	-	363.553	158.743	0.436643
3	MCF10CA1a	EGF	+	-	-	273.039	237.494	0.869817
3	MCF10CA1a	EGF	+	-	-	198.524	195.962	0.987095
3	MCF10CA1a	EGF	+	-	-	535.465	527.463	0.985056
3	MCF10CA1a	EGF	+	-	-	763.18	178.65	0.234086
3	MCF10CA1a	EGF	+	-	-	602.541	580.278	0.963051
3	MCF10CA1a	EGF	+	-	-	361.779	275.507	0.761534
3	MCF10CA1a	EGF	+	-	-	454.451	385.005	0.847187
3	MCF10CA1a	EGF	+	-	-	373.773	222.275	0.594679
3	MCF10CA1a	EGF	+	-	-	187.019	183.223	0.979703
3	MCF10CA1a	EGF	+	-	-	344.023	276.608	0.804039
3	MCF10CA1a	EGF	+	-	-	404.541	183.138	0.452706
3	MCF10CA1a	EGF	+	-	-	404.635	300.924	0.743692
3	MCF10CA1a	EGF	+	-	-	383.857	165.299	0.430627
3	MCF10CA1a	EGF	+	-	-	348.204	262.398	0.753575
3	MCF10CA1a	EGF	+	-	-	332.081	244.157	0.735233
3	MCF10CA1a	EGF	+	-	-	290.096	102.071	0.351852
3	MCF10CA1a	EGF	+	-	-	309.617	253.557	0.818938
3	MCF10CA1a	EGF	+	-	-	264.214	220.835	0.835819
3	MCF10CA1a	EGF	+	-	-	261.478	196.193	0.750323
3	MCF10CA1a	EGF	+	-	-	326.318	323.694	0.991959
3	MCF10CA1a	EGF	+	-	-	379.962	378.04	0.994942
3	MCF10CA1a	EGF	+	-	-	352.912	180.886	0.512553
3	MCF10CA1a	EGF	+	-	-	345.628	244.939	0.708678
3	MCF10CA1a	EGF	+	-	-	299.581	286.358	0.955862
3	MCF10CA1a	EGF	+	-	-	237.179	106.446	0.4488
3	MCF10CA1a	EGF	+	-	-	388.689	113.63	0.292342
3	MCF10CA1a	EGF	+	-	-	357.683	345.48	0.965883
3	MCF10CA1a	EGF	+	-	-	379.323	162.586	0.428622
3	MCF10CA1a	EGF	+	-	-	505.533	424.609	0.839923
3	MCF10CA1a	EGF	+	-	-	345.164	215.815	0.625254
3	MCF10CA1a	EGF	+	-	-	214.948	194.938	0.906908
3	MCF10CA1a	EGF	+	-	-	572.168	477.817	0.835099
3	MCF10CA1a	EGF	+	-	-	459.605	241.84	0.526191
3	MCF10CA1a	EGF	+	-	-	358.4	139.771	0.389986
1	MCF10CA1a	iEF++	+	↑	-	336.851	73.023	0.216781
1	MCF10CA1a	iEF++	+	↑	-	189.341	156.85	0.8284
1	MCF10CA1a	iEF++	+	↑	-	161.88	119.986	0.741203
1	MCF10CA1a	iEF++	+	↑	-	236.662	191.406	0.808774
1	MCF10CA1a	iEF++	+	↑	-	200.377	186.625	0.931369
1	MCF10CA1a	iEF++	+	↑	-	202.122	188.02	0.93023
1	MCF10CA1a	iEF++	+	↑	-	244.277	233.083	0.954175
1	MCF10CA1a	iEF++	+	↑	-	312.209	302.319	0.968323
1	MCF10CA1a	iEF++	+	↑	-	140.212	128.323	0.915207
1	MCF10CA1a	iEF++	+	↑	-	179.713	172.051	0.957365
1	MCF10CA1a	iEF++	+	↑	-	174.38	106.279	0.609468
1	MCF10CA1a	iEF++	+	↑	-	95.129	52.605	0.552986
1	MCF10CA1a	iEF++	+	↑	-	155.168	151.14	0.974041
1	MCF10CA1a	iEF++	+	↑	-	116.223	100.112	0.861379
1	MCF10CA1a	iEF++	+	↑	-	267.018	187.604	0.702589
1	MCF10CA1a	iEF++	+	↑	-	329.162	305.839	0.929144
1	MCF10CA1a	iEF++	+	↑	-	234.871	218.434	0.930017
1	MCF10CA1a	iEF++	+	↑	-	296.759	168.107	0.566477
1	MCF10CA1a	iEF++	+	↑	-	299.831	266.629	0.889264
1	MCF10CA1a	iEF++	+	↑	-	217.24	203.293	0.935799
1	MCF10CA1a	iEF++	+	↑	-	247.081	188.53	0.763029
1	MCF10CA1a	iEF++	+	↑	-	232.886	205.743	0.883449
1	MCF10CA1a	iEF++	+	↑	-	215.233	144.092	0.66947
1	MCF10CA1a	iEF++	+	↑	-	417.039	349.793	0.838754
1	MCF10CA1a	iEF++	+	↑	-	269.454	266.71	0.989816
1	MCF10CA1a	iEF++	+	↑	-	216.28	206.361	0.954138
1	MCF10CA1a	iEF++	+	↑	-	121.999	46.199	0.378683
1	MCF10CA1a	iEF++	+	↑	-	148.274	128.224	0.864777
1	MCF10CA1a	iEF++	+	↑	-	254.83	243.553	0.955747
1	MCF10CA1a	iEF++	+	↑	-	158.119	146.084	0.923886
1	MCF10CA1a	iEF++	+	↑	-	241.255	231.069	0.957779
1	MCF10CA1a	iEF++	+	↑	-	359.224	349.219	0.972148
1	MCF10CA1a	iEF++	+	↑	-	401.491	398.266	0.991967
1	MCF10CA1a	iEF++	+	↑	-	194.341	157.577	0.810827
1	MCF10CA1a	iEF++	+	↑	-	299.094	282.151	0.943352
1	MCF10CA1a	iEF++	+	↑	-	172.902	162.511	0.939902
1	MCF10CA1a	iEF++	+	↑	-	364.174	354.854	0.974408
1	MCF10CA1a	iEF++	+	↑	-	159.774	98.593	0.617078
1	MCF10CA1a	iEF++	+	↑	-	137.33	114.258	0.831996
1	MCF10CA1a	iEF++	+	↑	-	153.869	139.019	0.903489
1	MCF10CA1a	iEF++	+	↑	-	401.184	390.548	0.973488
1	MCF10CA1a	iEF++	+	↑	-	207.463	199.72	0.962678
1	MCF10CA1a	iEF++	+	↑	-	88.805	88.232	0.993548
1	MCF10CA1a	iEF++	+	↑	-	296.821	274.927	0.926238
2	MCF10CA1a	iEF++	+	↑	-	185.975	168.944	0.908423
2	MCF10CA1a	iEF++	+	↑	-	206.329	201.246	0.975365
2	MCF10CA1a	iEF++	+	↑	-	246.003	186.69	0.758893
3	MCF10CA1a	iEF++	+	↑	-	420.774	258.038	0.613246
2	MCF10CA1a	iEF++	+	↑	-	196.121	182.426	0.930171
2	MCF10CA1a	iEF++	+	↑	-	143.21	129.618	0.90509
2	MCF10CA1a	iEF++	+	↑	-	187.252	122.787	0.655731
2	MCF10CA1a	iEF++	+	↑	-	160.334	68.558	0.427595
2	MCF10CA1a	iEF++	+	↑	-	322.541	317.028	0.982908
2	MCF10CA1a	iEF++	+	↑	-	239.89	229.172	0.955321
2	MCF10CA1a	iEF++	+	↑	-	292.081	283.106	0.969272
2	MCF10CA1a	iEF++	+	↑	-	265.207	255.24	0.962418
2	MCF10CA1a	iEF++	+	↑	-	301.042	289.888	0.962949
2	MCF10CA1a	iEF++	+	↑	-	261.048	241.846	0.926443
2	MCF10CA1a	iEF++	+	↑	-	288.466	236.218	0.818876
2	MCF10CA1a	iEF++	+	↑	-	293.754	233.064	0.793399
2	MCF10CA1a	iEF++	+	↑	-	308.47	296.656	0.961701
2	MCF10CA1a	iEF++	+	↑	-	371.168	355.489	0.957758
2	MCF10CA1a	iEF++	+	↑	-	311.654	288.386	0.92534
2	MCF10CA1a	iEF++	+	↑	-	295.377	289.76	0.980984
2	MCF10CA1a	iEF++	+	↑	-	177.786	161.876	0.91051
2	MCF10CA1a	iEF++	+	↑	-	242.824	228.08	0.939281
2	MCF10CA1a	iEF++	+	↑	-	209.185	130.475	0.62373
2	MCF10CA1a	iEF++	+	↑	-	218.596	210.746	0.964089
2	MCF10CA1a	iEF++	+	↑	-	205.137	198.17	0.966037
2	MCF10CA1a	iEF++	+	↑	-	341.641	314.885	0.921684
2	MCF10CA1a	iEF++	+	↑	-	128.046	80.678	0.63007
2	MCF10CA1a	iEF++	+	↑	-	222.956	208.204	0.933834
2	MCF10CA1a	iEF++	+	↑	-	253.737	242.325	0.955024
2	MCF10CA1a	iEF++	+	↑	-	510.81	507.61	0.993735
2	MCF10CA1a	iEF++	+	↑	-	313.565	33.667	0.107368
2	MCF10CA1a	iEF++	+	↑	-	236.025	232.429	0.984764
2	MCF10CA1a	iEF++	+	↑	-	276.517	213.659	0.772679
2	MCF10CA1a	iEF++	+	↑	-	449.745	340.306	0.756664
2	MCF10CA1a	iEF++	+	↑	-	307.596	306.068	0.995032
2	MCF10CA1a	iEF++	+	↑	-	297.988	286.279	0.960706
2	MCF10CA1a	iEF++	+	↑	-	190.84	178.374	0.934678
2	MCF10CA1a	iEF++	+	↑	-	188.597	159.992	0.848327
2	MCF10CA1a	iEF++	+	↑	-	160.92	136.488	0.848173
2	MCF10CA1a	iEF++	+	↑	-	194.899	182.205	0.934869
2	MCF10CA1a	iEF++	+	↑	-	139.363	131.41	0.942933
2	MCF10CA1a	iEF++	+	↑	-	213.728	199.987	0.935708
2	MCF10CA1a	iEF++	+	↑	-	162.829	148.547	0.912288
2	MCF10CA1a	iEF++	+	↑	-	295.24	67.36	0.228153
2	MCF10CA1a	iEF++	+	↑	-	172.578	167.886	0.972812
2	MCF10CA1a	iEF++	+	↑	-	273.845	263.465	0.962095
2	MCF10CA1a	iEF++	+	↑	-	269.872	258.481	0.957791
2	MCF10CA1a	iEF++	+	↑	-	319.657	306.402	0.958534
2	MCF10CA1a	iEF++	+	↑	-	414.564	365.098	0.880679
2	MCF10CA1a	iEF++	+	↑	-	214.91	177.826	0.827444
2	MCF10CA1a	iEF++	+	↑	-	270.437	159.992	0.591605
2	MCF10CA1a	iEF++	+	↑	-	107.028	104.784	0.979034
2	MCF10CA1a	iEF++	+	↑	-	208.632	196.226	0.940536
2	MCF10CA1a	iEF++	+	↑	-	96.199	87.607	0.910685
2	MCF10CA1a	iEF++	+	↑	-	210.058	205.038	0.976102
2	MCF10CA1a	iEF++	+	↑	-	185.735	168.447	0.906921
2	MCF10CA1a	iEF++	+	↑	-	219.282	217.728	0.992913
2	MCF10CA1a	iEF++	+	↑	-	130.334	100.93	0.774395
3	MCF10CA1a	iEF++	+	↑	-	162.948	83.828	0.514446
3	MCF10CA1a	iEF++	+	↑	-	335.973	71.097	0.211615
3	MCF10CA1a	iEF++	+	↑	-	174.4	155.581	0.892093
3	MCF10CA1a	iEF++	+	↑	-	253.12	244.503	0.965957
3	MCF10CA1a	iEF++	+	↑	-	150.407	147.271	0.97915
3	MCF10CA1a	iEF++	+	↑	-	253.305	245.086	0.967553
3	MCF10CA1a	iEF++	+	↑	-	401.479	397.631	0.990415
3	MCF10CA1a	iEF++	+	↑	-	350.928	329.739	0.93962
3	MCF10CA1a	iEF++	+	↑	-	329.195	321.967	0.978043
3	MCF10CA1a	iEF++	+	↑	-	228.827	219.039	0.957225
3	MCF10CA1a	iEF++	+	↑	-	263.877	260.699	0.987957
3	MCF10CA1a	iEF++	+	↑	-	266.084	258.481	0.971426
3	MCF10CA1a	iEF++	+	↑	-	119.099	118.082	0.991461
3	MCF10CA1a	iEF++	+	↑	-	219.527	209.474	0.954206
3	MCF10CA1a	iEF++	+	↑	-	135.149	107.91	0.798452
3	MCF10CA1a	iEF++	+	↑	-	91.543	90.076	0.983975
3	MCF10CA1a	iEF++	+	↑	-	226.003	210.131	0.929771
3	MCF10CA1a	iEF++	+	↑	-	329.707	323.733	0.981881
3	MCF10CA1a	iEF++	+	↑	-	273.357	244.438	0.894208
3	MCF10CA1a	iEF++	+	↑	-	26.511	24.121	0.909849
3	MCF10CA1a	iEF++	+	↑	-	362.97	341.542	0.940965
3	MCF10CA1a	iEF++	+	↑	-	240.069	235.584	0.981318
3	MCF10CA1a	iEF++	+	↑	-	521.226	518.703	0.995159
3	MCF10CA1a	iEF++	+	↑	-	262.925	240.577	0.915002
3	MCF10CA1a	iEF++	+	↑	-	537.645	533.241	0.991809
3	MCF10CA1a	iEF++	+	↑	-	303.253	290.289	0.95725
3	MCF10CA1a	iEF++	+	↑	-	83.211	80.003	0.961447
3	MCF10CA1a	iEF++	+	↑	-	118.296	114.344	0.966592
3	MCF10CA1a	iEF++	+	↑	-	284.452	268.518	0.943984
3	MCF10CA1a	iEF++	+	↑	-	359.03	350.405	0.975977
3	MCF10CA1a	iEF++	+	↑	-	426.678	410.071	0.961078
3	MCF10CA1a	iEF++	+	↑	-	188.543	166.313	0.882096
3	MCF10CA1a	iEF++	+	↑	-	234.193	222.176	0.948688
3	MCF10CA1a	iEF++	+	↑	-	218.347	209.52	0.959574
3	MCF10CA1a	iEF++	+	↑	-	348.186	344.678	0.989925
3	MCF10CA1a	iEF++	+	↑	-	159.463	148.535	0.93147
3	MCF10CA1a	iEF++	+	↑	-	209.816	190.431	0.90761
3	MCF10CA1a	iEF++	+	↑	-	312.117	302.151	0.96807
3	MCF10CA1a	iEF++	+	↑	-	169.493	155.523	0.917578
3	MCF10CA1a	iEF++	+	↑	-	206.9	189.821	0.917453
3	MCF10CA1a	iEF++	+	↑	-	297.863	292.63	0.982432
3	MCF10CA1a	iEF++	+	↑	-	395.928	388.481	0.981191
1	MCF10CA1a	iEF-+	+	↓	-	116.202	93.862	0.807749
1	MCF10CA1a	iEF-+	+	↓	-	164.61	114.936	0.698232
1	MCF10CA1a	iEF-+	+	↓	-	78.24	77.483	0.990325
1	MCF10CA1a	iEF-+	+	↓	-	218.284	208.219	0.95389
1	MCF10CA1a	iEF-+	+	↓	-	243.773	122.525	0.502619
1	MCF10CA1a	iEF-+	+	↓	-	221.098	101.58	0.459434
1	MCF10CA1a	iEF-+	+	↓	-	134.294	120.299	0.895788
1	MCF10CA1a	iEF-+	+	↓	-	86.07	83.157	0.966155
1	MCF10CA1a	iEF-+	+	↓	-	147.9	110.466	0.746897
1	MCF10CA1a	iEF-+	+	↓	-	229.992	216.568	0.941633
1	MCF10CA1a	iEF-+	+	↓	-	506.296	498.936	0.985463
1	MCF10CA1a	iEF-+	+	↓	-	246.824	65.442	0.265136
1	MCF10CA1a	iEF-+	+	↓	-	66.274	66.125	0.997752
1	MCF10CA1a	iEF-+	+	↓	-	233.579	187.26	0.801699
1	MCF10CA1a	iEF-+	+	↓	-	138.407	127.055	0.917981
1	MCF10CA1a	iEF-+	+	↓	-	159.199	103.515	0.650224
1	MCF10CA1a	iEF-+	+	↓	-	455.301	137.115	0.301152
1	MCF10CA1a	iEF-+	+	↓	-	160.21	151.076	0.942987
1	MCF10CA1a	iEF-+	+	↓	-	204.548	151.714	0.741704
1	MCF10CA1a	iEF-+	+	↓	-	213.478	195.106	0.91394
1	MCF10CA1a	iEF-+	+	↓	-	207.651	182.84	0.880516
1	MCF10CA1a	iEF-+	+	↓	-	428.066	420.85	0.983143
2	MCF10CA1a	iEF-+	+	↓	-	438.587	166.339	0.379261
1	MCF10CA1a	iEF-+	+	↓	-	182.271	176.579	0.968772
1	MCF10CA1a	iEF-+	+	↓	-	189.252	80.043	0.422944
1	MCF10CA1a	iEF-+	+	↓	-	92.006	71.097	0.772743
1	MCF10CA1a	iEF-+	+	↓	-	259.905	199.333	0.766946
1	MCF10CA1a	iEF-+	+	↓	-	149.338	96.493	0.646138
1	MCF10CA1a	iEF-+	+	↓	-	316.025	242.521	0.767411
2	MCF10CA1a	iEF-+	+	↓	-	267.803	70.462	0.263111
2	MCF10CA1a	iEF-+	+	↓	-	201.311	191.081	0.949183
2	MCF10CA1a	iEF-+	+	↓	-	339.709	219.674	0.646653
2	MCF10CA1a	iEF-+	+	↓	-	210.359	207.572	0.986751
2	MCF10CA1a	iEF-+	+	↓	-	291.372	22.298	0.0765276
2	MCF10CA1a	iEF-+	+	↓	-	217.793	211.411	0.970697
2	MCF10CA1a	iEF-+	+	↓	-	117.674	106.16	0.902153
2	MCF10CA1a	iEF-+	+	↓	-	112.75	104.784	0.929348
2	MCF10CA1a	iEF-+	+	↓	-	347.307	337.744	0.972465
2	MCF10CA1a	iEF-+	+	↓	-	226.888	218.995	0.965212
2	MCF10CA1a	iEF-+	+	↓	-	129.288	122.525	0.94769
2	MCF10CA1a	iEF-+	+	↓	-	239.069	186.025	0.778123
2	MCF10CA1a	iEF-+	+	↓	-	363.314	361.942	0.996224
2	MCF10CA1a	iEF-+	+	↓	-	332.017	326.934	0.984691
2	MCF10CA1a	iEF-+	+	↓	-	355.553	269.991	0.759355
2	MCF10CA1a	iEF-+	+	↓	-	242.638	203.319	0.837952
2	MCF10CA1a	iEF-+	+	↓	-	202.497	200.707	0.99116
2	MCF10CA1a	iEF-+	+	↓	-	174.6	129.797	0.743396
2	MCF10CA1a	iEF-+	+	↓	-	174.033	168.31	0.967115
2	MCF10CA1a	iEF-+	+	↓	-	159.467	152.534	0.956524
2	MCF10CA1a	iEF-+	+	↓	-	240.427	236.809	0.984952
2	MCF10CA1a	iEF-+	+	↓	-	188.71	187.257	0.9923
2	MCF10CA1a	iEF-+	+	↓	-	320.959	253.284	0.789148
2	MCF10CA1a	iEF-+	+	↓	-	248.636	224.711	0.903775
2	MCF10CA1a	iEF-+	+	↓	-	492.389	484.353	0.98368
2	MCF10CA1a	iEF-+	+	↓	-	332.945	328.331	0.986142
2	MCF10CA1a	iEF-+	+	↓	-	109.666	108.552	0.989842
2	MCF10CA1a	iEF-+	+	↓	-	112.231	109.246	0.973403
2	MCF10CA1a	iEF-+	+	↓	-	72.484	72.388	0.998676
2	MCF10CA1a	iEF-+	+	↓	-	436.95	259.713	0.594377
2	MCF10CA1a	iEF-+	+	↓	-	267.616	251.572	0.940048
2	MCF10CA1a	iEF-+	+	↓	-	265.781	257.753	0.969795
3	MCF10CA1a	iEF-+	+	↓	-	359.49	358.134	0.996228
3	MCF10CA1a	iEF-+	+	↓	-	335.14	328.929	0.981467
3	MCF10CA1a	iEF-+	+	↓	-	393.266	388.684	0.988349
3	MCF10CA1a	iEF-+	+	↓	-	195.399	166.386	0.851519
3	MCF10CA1a	iEF-+	+	↓	-	283.416	198.731	0.701199
3	MCF10CA1a	iEF-+	+	↓	-	455.711	451.263	0.990239
3	MCF10CA1a	iEF-+	+	↓	-	116.502	114.9	0.986249
3	MCF10CA1a	iEF-+	+	↓	-	117.386	116.969	0.996448
3	MCF10CA1a	iEF-+	+	↓	-	331.275	304.767	0.919982
3	MCF10CA1a	iEF-+	+	↓	-	181.848	173.967	0.956662
3	MCF10CA1a	iEF-+	+	↓	-	177.973	174.066	0.978047
3	MCF10CA1a	iEF-+	+	↓	-	563.689	548.705	0.973418
3	MCF10CA1a	iEF-+	+	↓	-	374.15	371.46	0.99281
3	MCF10CA1a	iEF-+	+	↓	-	136.804	136.476	0.997602
3	MCF10CA1a	iEF-+	+	↓	-	163.368	162.413	0.994154
3	MCF10CA1a	iEF-+	+	↓	-	210.432	42.699	0.202911
3	MCF10CA1a	iEF-+	+	↓	-	210.55	205.673	0.976837
3	MCF10CA1a	iEF-+	+	↓	-	203.764	196.86	0.966118
3	MCF10CA1a	iEF-+	+	↓	-	305.041	293.262	0.961386
3	MCF10CA1a	iEF-+	+	↓	-	295.358	123.145	0.416935
3	MCF10CA1a	iEF-+	+	↓	-	201.057	179.751	0.89403
3	MCF10CA1a	iEF-+	+	↓	-	341.452	336.579	0.985729
3	MCF10CA1a	iEF-+	+	↓	-	247.364	244.467	0.988289
3	MCF10CA1a	iEF-+	+	↓	-	426.26	423.663	0.993907
3	MCF10CA1a	iEF-+	+	↓	-	354.408	348.766	0.98408
3	MCF10CA1a	iEF-+	+	↓	-	100.947	100.946	0.99999
3	MCF10CA1a	iEF-+	+	↓	-	275.163	271.036	0.985002
1	MCF10CA1a	Control/Akt	-	-	2.5 µM	191.87	93.674	0.488216
1	MCF10CA1a	Control/Akt	-	-	2.5 µM	105.476	44.113	0.418228
1	MCF10CA1a	Control/Akt	-	-	2.5 µM	95.421	19.43	0.203624
1	MCF10CA1a	Control/Akt	-	-	2.5 µM	64.919	30.631	0.471834
1	MCF10CA1a	Control/Akt	-	-	2.5 µM	128.1	95.9	0.748634
1	MCF10CA1a	Control/Akt	-	-	2.5 µM	95.273	28.52	0.29935
1	MCF10CA1a	Control/Akt	-	-	2.5 µM	249.807	26.026	0.104184
1	MCF10CA1a	Control/Akt	-	-	2.5 µM	175.927	64.378	0.365936
1	MCF10CA1a	Control/Akt	-	-	2.5 µM	27.742	15.806	0.56975
1	MCF10CA1a	Control/Akt	-	-	2.5 µM	243.631	178.369	0.732128
1	MCF10CA1a	Control/Akt	-	-	2.5 µM	230.369	225.23	0.977692
1	MCF10CA1a	Control/Akt	-	-	2.5 µM	144.018	93.674	0.650433
1	MCF10CA1a	Control/Akt	-	-	2.5 µM	250.964	69.119	0.275414
1	MCF10CA1a	Control/Akt	-	-	2.5 µM	146.294	55.385	0.378587
1	MCF10CA1a	Control/Akt	-	-	2.5 µM	356.035	305.066	0.856843
1	MCF10CA1a	Control/Akt	-	-	2.5 µM	143.092	20.269	0.14165
1	MCF10CA1a	Control/Akt	-	-	2.5 µM	255.307	53.731	0.210456
1	MCF10CA1a	Control/Akt	-	-	2.5 µM	273.316	110.782	0.405326
1	MCF10CA1a	Control/Akt	-	-	2.5 µM	268.294	254.923	0.950163
1	MCF10CA1a	Control/Akt	-	-	2.5 µM	209.343	149.042	0.711951
1	MCF10CA1a	Control/Akt	-	-	2.5 µM	176.021	86.012	0.488646
1	MCF10CA1a	Control/Akt	-	-	2.5 µM	336.915	303.24	0.900049
1	MCF10CA1a	Control/Akt	-	-	2.5 µM	310.134	183.887	0.592928
1	MCF10CA1a	Control/Akt	-	-	2.5 µM	277.797	111.829	0.402557
1	MCF10CA1a	Control/Akt	-	-	2.5 µM	131.884	41.218	0.312532
1	MCF10CA1a	Control/Akt	-	-	2.5 µM	179.152	65.266	0.364305
1	MCF10CA1a	Control/Akt	-	-	2.5 µM	260.24	135.735	0.521576
1	MCF10CA1a	Control/Akt	-	-	2.5 µM	277.644	50.527	0.181985
1	MCF10CA1a	Control/Akt	-	-	2.5 µM	200.549	119.307	0.594902
1	MCF10CA1a	Control/Akt	-	-	2.5 µM	173.789	48.726	0.280374
1	MCF10CA1a	Control/Akt	-	-	2.5 µM	181.636	81.397	0.448133
1	MCF10CA1a	Control/Akt	-	-	2.5 µM	344.991	166.14	0.481578
1	MCF10CA1a	Control/Akt	-	-	2.5 µM	222.217	95.717	0.430737
1	MCF10CA1a	Control/Akt	-	-	2.5 µM	162.686	55.254	0.339636
1	MCF10CA1a	Control/Akt	-	-	2.5 µM	149.073	27.207	0.182508
1	MCF10CA1a	Control/Akt	-	-	2.5 µM	127.392	84.561	0.663786
1	MCF10CA1a	Control/Akt	-	-	2.5 µM	203.305	123.957	0.60971
1	MCF10CA1a	Control/Akt	-	-	2.5 µM	169.484	50.748	0.299426
1	MCF10CA1a	Control/Akt	-	-	2.5 µM	224.457	161.312	0.718677
1	MCF10CA1a	Control/Akt	-	-	2.5 µM	232.515	183.096	0.787459
1	MCF10CA1a	Control/Akt	-	-	2.5 µM	157.983	41.278	0.261281
1	MCF10CA1a	Control/Akt	-	-	2.5 µM	160.582	57.629	0.358876
1	MCF10CA1a	Control/Akt	-	-	2.5 µM	180.859	115.911	0.640892
1	MCF10CA1a	Control/Akt	-	-	2.5 µM	199.071	49.607	0.249192
1	MCF10CA1a	Control/Akt	-	-	2.5 µM	242.735	137.696	0.567269
1	MCF10CA1a	Control/Akt	-	-	2.5 µM	124.355	52.851	0.425001
1	MCF10CA1a	Control/Akt	-	-	2.5 µM	136.182	119.307	0.876085
1	MCF10CA1a	Control/Akt	-	-	2.5 µM	193.56	55.329	0.285849
1	MCF10CA1a	Control/Akt	-	-	2.5 µM	213.853	185.325	0.8666
1	MCF10CA1a	Control/Akt	-	-	2.5 µM	167.535	118.001	0.704336
1	MCF10CA1a	Control/Akt	-	-	2.5 µM	163.977	108.531	0.661867
1	MCF10CA1a	Control/Akt	-	-	2.5 µM	251.833	34.898	0.138576
1	MCF10CA1a	Control/Akt	-	-	2.5 µM	126.651	59.724	0.471564
1	MCF10CA1a	Control/Akt	-	-	2.5 µM	326.786	275.235	0.842248
1	MCF10CA1a	Control/Akt	-	-	2.5 µM	154.352	59.794	0.387387
1	MCF10CA1a	Control/Akt	-	-	2.5 µM	130.299	80.239	0.615807
1	MCF10CA1a	Control/Akt	-	-	2.5 µM	400.907	264.956	0.660891
1	MCF10CA1a	Control/Akt	-	-	2.5 µM	173.284	18.46	0.10653
1	MCF10CA1a	Control/Akt	-	-	2.5 µM	87.11	68.909	0.791057
1	MCF10CA1a	Control/Akt	-	-	2.5 µM	111.973	71.788	0.641119
1	MCF10CA1a	Control/Akt	-	-	2.5 µM	395.298	389.701	0.985841
1	MCF10CA1a	Control/Akt	-	-	2.5 µM	149.697	23.929	0.15985
1	MCF10CA1a	Control/Akt	-	-	2.5 µM	185.382	121.488	0.655339
1	MCF10CA1a	Control/Akt	-	-	2.5 µM	110.883	47.094	0.424718
1	MCF10CA1a	Control/Akt	-	-	2.5 µM	129.087	39.444	0.305561
1	MCF10CA1a	Control/Akt	-	-	2.5 µM	194.113	93.741	0.48292
1	MCF10CA1a	Control/Akt	-	-	2.5 µM	142.412	73.707	0.517562
1	MCF10CA1a	Control/Akt	-	-	2.5 µM	141.043	36.654	0.259878
1	MCF10CA1a	Control/Akt	-	-	2.5 µM	199.062	59.231	0.297551
1	MCF10CA1a	Control/Akt	-	-	2.5 µM	227.067	123.641	0.544513
1	MCF10CA1a	Control/Akt	-	-	2.5 µM	333.484	90.636	0.271785
1	MCF10CA1a	Control/Akt	-	-	2.5 µM	398.134	371.331	0.932678
1	MCF10CA1a	Control/Akt	-	-	2.5 µM	198.578	72.562	0.365408
1	MCF10CA1a	Control/Akt	-	-	2.5 µM	158.96	22.485	0.141451
1	MCF10CA1a	Control/Akt	-	-	2.5 µM	94.206	10.166	0.107912
1	MCF10CA1a	Control/Akt	-	-	2.5 µM	170.102	81.328	0.478113
1	MCF10CA1a	Control/Akt	-	-	2.5 µM	140.443	120.344	0.856889
1	MCF10CA1a	Control/Akt	-	-	2.5 µM	201.375	76.387	0.379327
1	MCF10CA1a	Control/Akt	-	-	2.5 µM	134.588	60.996	0.453205
1	MCF10CA1a	Control/Akt	-	-	2.5 µM	143.702	77.764	0.541148
1	MCF10CA1a	Control/Akt	-	-	2.5 µM	227.057	132.201	0.582237
1	MCF10CA1a	Control/Akt	-	-	2.5 µM	124.576	16.713	0.134159
1	MCF10CA1a	Control/Akt	-	-	2.5 µM	331.62	250.782	0.756233
1	MCF10CA1a	Control/Akt	-	-	2.5 µM	169.163	22.485	0.132919
1	MCF10CA1a	Control/Akt	-	-	2.5 µM	65.301	27.207	0.41664
1	MCF10CA1a	Control/Akt	-	-	2.5 µM	192.779	152.417	0.790631
1	MCF10CA1a	Control/Akt	-	-	2.5 µM	178.87	67.039	0.374792
1	MCF10CA1a	Control/Akt	-	-	2.5 µM	179.883	138.061	0.767504
1	MCF10CA1a	Control/Akt	-	-	2.5 µM	167.307	124.081	0.741637
1	MCF10CA1a	Control/Akt	-	-	2.5 µM	174.73	140.428	0.803686
1	MCF10CA1a	Control/Akt	-	-	2.5 µM	250.509	174.103	0.694997
2	MCF10CA1a	Control/Akt	-	-	2.5 µM	165.235	111.112	0.672448
2	MCF10CA1a	Control/Akt	-	-	2.5 µM	145.214	33.8	0.23276
2	MCF10CA1a	Control/Akt	-	-	2.5 µM	158.422	88.641	0.559525
2	MCF10CA1a	Control/Akt	-	-	2.5 µM	175.828	18.686	0.106274
2	MCF10CA1a	Control/Akt	-	-	2.5 µM	291.44	246.043	0.844232
2	MCF10CA1a	Control/Akt	-	-	2.5 µM	137.144	41.345	0.301471
2	MCF10CA1a	Control/Akt	-	-	2.5 µM	206.916	33.973	0.164187
2	MCF10CA1a	Control/Akt	-	-	2.5 µM	196.758	64.96	0.330152
2	MCF10CA1a	Control/Akt	-	-	2.5 µM	135.311	63.317	0.467937
2	MCF10CA1a	Control/Akt	-	-	2.5 µM	179.729	93.291	0.519065
2	MCF10CA1a	Control/Akt	-	-	2.5 µM	186.441	107.069	0.574278
2	MCF10CA1a	Control/Akt	-	-	2.5 µM	109.017	61.719	0.566141
2	MCF10CA1a	Control/Akt	-	-	2.5 µM	186.902	50.412	0.269724
2	MCF10CA1a	Control/Akt	-	-	2.5 µM	207.58	139.915	0.674029
2	MCF10CA1a	Control/Akt	-	-	2.5 µM	72.919	17.149	0.235179
2	MCF10CA1a	Control/Akt	-	-	2.5 µM	322.23	298.528	0.926444
2	MCF10CA1a	Control/Akt	-	-	2.5 µM	282.951	243.208	0.859541
2	MCF10CA1a	Control/Akt	-	-	2.5 µM	276.262	257.051	0.930461
2	MCF10CA1a	Control/Akt	-	-	2.5 µM	92.25	8.493	0.092065
2	MCF10CA1a	Control/Akt	-	-	2.5 µM	82.201	46.905	0.570613
2	MCF10CA1a	Control/Akt	-	-	2.5 µM	96.61	56.657	0.586451
2	MCF10CA1a	Control/Akt	-	-	2.5 µM	358.13	38.634	0.107877
2	MCF10CA1a	Control/Akt	-	-	2.5 µM	146.277	21.653	0.148027
2	MCF10CA1a	Control/Akt	-	-	2.5 µM	159.526	151.657	0.950673
2	MCF10CA1a	Control/Akt	-	-	2.5 µM	141.008	68.373	0.484887
2	MCF10CA1a	Control/Akt	-	-	2.5 µM	106.051	1.666	0.0157094
2	MCF10CA1a	Control/Akt	-	-	2.5 µM	274.265	110.047	0.401243
2	MCF10CA1a	Control/Akt	-	-	2.5 µM	217.489	55.067	0.253194
2	MCF10CA1a	Control/Akt	-	-	2.5 µM	122.875	46.905	0.381729
2	MCF10CA1a	Control/Akt	-	-	2.5 µM	114.31	42.171	0.368918
2	MCF10CA1a	Control/Akt	-	-	2.5 µM	166.238	153.24	0.921811
2	MCF10CA1a	Control/Akt	-	-	2.5 µM	76.084	35.137	0.461819
2	MCF10CA1a	Control/Akt	-	-	2.5 µM	322.712	315.165	0.976614
2	MCF10CA1a	Control/Akt	-	-	2.5 µM	126.49	55.369	0.437734
2	MCF10CA1a	Control/Akt	-	-	2.5 µM	129.107	49.997	0.387252
2	MCF10CA1a	Control/Akt	-	-	2.5 µM	65.436	23.14	0.353628
2	MCF10CA1a	Control/Akt	-	-	2.5 µM	135.783	109.946	0.809718
2	MCF10CA1a	Control/Akt	-	-	2.5 µM	343.647	83.549	0.243124
2	MCF10CA1a	Control/Akt	-	-	2.5 µM	212.155	156.793	0.739049
2	MCF10CA1a	Control/Akt	-	-	2.5 µM	126.416	80.021	0.632997
2	MCF10CA1a	Control/Akt	-	-	2.5 µM	279.231	24.252	0.0868528
2	MCF10CA1a	Control/Akt	-	-	2.5 µM	256.634	121.638	0.473975
2	MCF10CA1a	Control/Akt	-	-	2.5 µM	210.665	38.885	0.184582
2	MCF10CA1a	Control/Akt	-	-	2.5 µM	110.264	83.349	0.755904
2	MCF10CA1a	Control/Akt	-	-	2.5 µM	134.972	129.964	0.962896
2	MCF10CA1a	Control/Akt	-	-	2.5 µM	145.275	93.276	0.642065
2	MCF10CA1a	Control/Akt	-	-	2.5 µM	215.022	85.014	0.395373
2	MCF10CA1a	Control/Akt	-	-	2.5 µM	166.829	132.636	0.795042
2	MCF10CA1a	Control/Akt	-	-	2.5 µM	224.22	183.222	0.817153
2	MCF10CA1a	Control/Akt	-	-	2.5 µM	380.466	364.214	0.957284
2	MCF10CA1a	Control/Akt	-	-	2.5 µM	122.051	56.974	0.466805
2	MCF10CA1a	Control/Akt	-	-	2.5 µM	168.716	90.499	0.536398
2	MCF10CA1a	Control/Akt	-	-	2.5 µM	148.107	20.871	0.140918
2	MCF10CA1a	Control/Akt	-	-	2.5 µM	76.061	71.7	0.942664
2	MCF10CA1a	Control/Akt	-	-	2.5 µM	110.193	93.276	0.846478
2	MCF10CA1a	Control/Akt	-	-	2.5 µM	211.662	134.959	0.637616
2	MCF10CA1a	Control/Akt	-	-	2.5 µM	140.322	11.66	0.0830946
2	MCF10CA1a	Control/Akt	-	-	2.5 µM	375.432	336.565	0.896474
2	MCF10CA1a	Control/Akt	-	-	2.5 µM	119.213	56.657	0.475259
2	MCF10CA1a	Control/Akt	-	-	2.5 µM	145.417	23.556	0.161989
2	MCF10CA1a	Control/Akt	-	-	2.5 µM	231.813	193.216	0.833499
2	MCF10CA1a	Control/Akt	-	-	2.5 µM	20.603	20.603	1
2	MCF10CA1a	Control/Akt	-	-	2.5 µM	99.697	67.145	0.673491
2	MCF10CA1a	Control/Akt	-	-	2.5 µM	404.137	401.84	0.994316
2	MCF10CA1a	Control/Akt	-	-	2.5 µM	95.844	47.376	0.494303
2	MCF10CA1a	Control/Akt	-	-	2.5 µM	113.445	71.7	0.632024
2	MCF10CA1a	Control/Akt	-	-	2.5 µM	290.505	113.277	0.389931
2	MCF10CA1a	Control/Akt	-	-	2.5 µM	139.631	51.876	0.371522
2	MCF10CA1a	Control/Akt	-	-	2.5 µM	111.227	51.635	0.464231
2	MCF10CA1a	Control/Akt	-	-	2.5 µM	88.29	50.412	0.570982
2	MCF10CA1a	Control/Akt	-	-	2.5 µM	72.571	26.476	0.364829
2	MCF10CA1a	Control/Akt	-	-	2.5 µM	108.945	104.005	0.954656
2	MCF10CA1a	Control/Akt	-	-	2.5 µM	25.796	15.232	0.590479
2	MCF10CA1a	Control/Akt	-	-	2.5 µM	112.288	76.105	0.677766
2	MCF10CA1a	Control/Akt	-	-	2.5 µM	95.963	44.553	0.464273
2	MCF10CA1a	Control/Akt	-	-	2.5 µM	83.452	37.014	0.443536
2	MCF10CA1a	Control/Akt	-	-	2.5 µM	136.047	110.291	0.810683
2	MCF10CA1a	Control/Akt	-	-	2.5 µM	152.645	128.062	0.838953
2	MCF10CA1a	Control/Akt	-	-	2.5 µM	116.114	84.291	0.725933
2	MCF10CA1a	Control/Akt	-	-	2.5 µM	88.151	23.087	0.261903
2	MCF10CA1a	Control/Akt	-	-	2.5 µM	137.793	86.145	0.625177
2	MCF10CA1a	Control/Akt	-	-	2.5 µM	79.085	7.616	0.0963014
2	MCF10CA1a	Control/Akt	-	-	2.5 µM	122.67	115.07	0.938045
2	MCF10CA1a	Control/Akt	-	-	2.5 µM	186.076	172.186	0.925353
2	MCF10CA1a	Control/Akt	-	-	2.5 µM	48.175	11.18	0.232071
2	MCF10CA1a	Control/Akt	-	-	2.5 µM	94.27	80.753	0.856614
2	MCF10CA1a	Control/Akt	-	-	2.5 µM	81.761	41.437	0.506806
2	MCF10CA1a	Control/Akt	-	-	2.5 µM	129.959	111.647	0.859094
2	MCF10CA1a	Control/Akt	-	-	2.5 µM	73.992	38.21	0.516407
2	MCF10CA1a	Control/Akt	-	-	2.5 µM	91.046	27.203	0.298783
2	MCF10CA1a	Control/Akt	-	-	2.5 µM	111.991	64.07	0.5721
2	MCF10CA1a	Control/Akt	-	-	2.5 µM	80.567	50.804	0.630581
2	MCF10CA1a	Control/Akt	-	-	2.5 µM	87.525	67.186	0.767621
2	MCF10CA1a	Control/Akt	-	-	2.5 µM	84.723	8.246	0.0973289
2	MCF10CA1a	Control/Akt	-	-	2.5 µM	67.655	42.012	0.620974
2	MCF10CA1a	Control/Akt	-	-	2.5 µM	133.786	70.114	0.524076
2	MCF10CA1a	Control/Akt	-	-	2.5 µM	96.891	46.043	0.475204
2	MCF10CA1a	Control/Akt	-	-	2.5 µM	98.396	59.008	0.599699
2	MCF10CA1a	Control/Akt	-	-	2.5 µM	166.312	148.084	0.890399
2	MCF10CA1a	Control/Akt	-	-	2.5 µM	172.71	133.06	0.770424
2	MCF10CA1a	Control/Akt	-	-	2.5 µM	152.963	148.084	0.968103
2	MCF10CA1a	Control/Akt	-	-	2.5 µM	183.083	106.005	0.579
2	MCF10CA1a	Control/Akt	-	-	2.5 µM	108.299	74.007	0.683358
2	MCF10CA1a	Control/Akt	-	-	2.5 µM	144.033	100.18	0.695535
2	MCF10CA1a	Control/Akt	-	-	2.5 µM	247.659	242.167	0.977824
2	MCF10CA1a	Control/Akt	-	-	2.5 µM	69.349	14.036	0.202397
2	MCF10CA1a	Control/Akt	-	-	2.5 µM	71.896	41.195	0.57298
2	MCF10CA1a	Control/Akt	-	-	2.5 µM	50.658	32.14	0.634451
2	MCF10CA1a	Control/Akt	-	-	2.5 µM	61.379	41.195	0.671158
2	MCF10CA1a	Control/Akt	-	-	2.5 µM	136.725	71.007	0.519342
3	MCF10CA1a	Control/Akt	-	-	2.5 µM	121.765	27.659	0.227151
3	MCF10CA1a	Control/Akt	-	-	2.5 µM	123.39	49.244	0.399092
3	MCF10CA1a	Control/Akt	-	-	2.5 µM	77.807	1.414	0.0181732
3	MCF10CA1a	Control/Akt	-	-	2.5 µM	41.652	35.057	0.841664
3	MCF10CA1a	Control/Akt	-	-	2.5 µM	112.325	42.19	0.375606
3	MCF10CA1a	Control/Akt	-	-	2.5 µM	69.811	55.227	0.791093
3	MCF10CA1a	Control/Akt	-	-	2.5 µM	150.701	7.211	0.0478497
3	MCF10CA1a	Control/Akt	-	-	2.5 µM	168.502	13.928	0.0826578
3	MCF10CA1a	Control/Akt	-	-	2.5 µM	55.421	16.644	0.300319
3	MCF10CA1a	Control/Akt	-	-	2.5 µM	74.384	1.656	0.0222629
3	MCF10CA1a	Control/Akt	-	-	2.5 µM	160.155	20.148	0.125803
3	MCF10CA1a	Control/Akt	-	-	2.5 µM	157.905	130.236	0.824774
3	MCF10CA1a	Control/Akt	-	-	2.5 µM	90.543	61.545	0.679732
3	MCF10CA1a	Control/Akt	-	-	2.5 µM	249.111	33.288	0.133627
3	MCF10CA1a	Control/Akt	-	-	2.5 µM	119.524	62.43	0.522322
3	MCF10CA1a	Control/Akt	-	-	2.5 µM	112.135	54.25	0.483792
3	MCF10CA1a	Control/Akt	-	-	2.5 µM	67.147	54.477	0.81131
3	MCF10CA1a	Control/Akt	-	-	2.5 µM	32.555	24.897	0.764767
3	MCF10CA1a	Control/Akt	-	-	2.5 µM	263.52	26.186	0.0993701
3	MCF10CA1a	Control/Akt	-	-	2.5 µM	37.814	8.919	0.235865
3	MCF10CA1a	Control/Akt	-	-	2.5 µM	114.919	3.703	0.0322227
3	MCF10CA1a	Control/Akt	-	-	2.5 µM	242.669	33.981	0.14003
3	MCF10CA1a	Control/Akt	-	-	2.5 µM	71.381	68.625	0.96139
3	MCF10CA1a	Control/Akt	-	-	2.5 µM	98.638	72.152	0.731483
3	MCF10CA1a	Control/Akt	-	-	2.5 µM	220.279	142.582	0.647279
3	MCF10CA1a	Control/Akt	-	-	2.5 µM	243.808	206.321	0.846244
3	MCF10CA1a	Control/Akt	-	-	2.5 µM	310.942	24.114	0.0775514
3	MCF10CA1a	Control/Akt	-	-	2.5 µM	196.009	85.56	0.436511
3	MCF10CA1a	Control/Akt	-	-	2.5 µM	312.498	59.851	0.191524
3	MCF10CA1a	Control/Akt	-	-	2.5 µM	187.915	126.952	0.675582
3	MCF10CA1a	Control/Akt	-	-	2.5 µM	100.872	37.217	0.368953
3	MCF10CA1a	Control/Akt	-	-	2.5 µM	26.649	16.311	0.612068
3	MCF10CA1a	Control/Akt	-	-	2.5 µM	58.161	1.656	0.0284727
3	MCF10CA1a	Control/Akt	-	-	2.5 µM	182.922	51.367	0.280814
3	MCF10CA1a	Control/Akt	-	-	2.5 µM	95.098	26.705	0.280816
3	MCF10CA1a	Control/Akt	-	-	2.5 µM	97.583	74.398	0.762407
3	MCF10CA1a	Control/Akt	-	-	2.5 µM	207.383	95.57	0.460838
3	MCF10CA1a	Control/Akt	-	-	2.5 µM	81.585	74.6	0.914384
3	MCF10CA1a	Control/Akt	-	-	2.5 µM	212.342	50.803	0.239251
3	MCF10CA1a	Control/Akt	-	-	2.5 µM	421.019	359.932	0.854907
3	MCF10CA1a	Control/Akt	-	-	2.5 µM	304.405	233.986	0.768667
3	MCF10CA1a	Control/Akt	-	-	2.5 µM	191.203	117.598	0.615043
3	MCF10CA1a	Control/Akt	-	-	2.5 µM	107.498	29.347	0.273
3	MCF10CA1a	Control/Akt	-	-	2.5 µM	51.055	41.897	0.820625
3	MCF10CA1a	Control/Akt	-	-	2.5 µM	169.588	100.48	0.592495
3	MCF10CA1a	Control/Akt	-	-	2.5 µM	252.23	77.06	0.305515
3	MCF10CA1a	Control/Akt	-	-	2.5 µM	65.873	17.605	0.267257
3	MCF10CA1a	Control/Akt	-	-	2.5 µM	230.548	199.082	0.863516
3	MCF10CA1a	Control/Akt	-	-	2.5 µM	218.772	49.712	0.227232
3	MCF10CA1a	Control/Akt	-	-	2.5 µM	141.173	83.549	0.59182
3	MCF10CA1a	Control/Akt	-	-	2.5 µM	155.672	125.102	0.803626
3	MCF10CA1a	Control/Akt	-	-	2.5 µM	294.679	263.514	0.894241
3	MCF10CA1a	Control/Akt	-	-	2.5 µM	108.855	23.421	0.215158
3	MCF10CA1a	Control/Akt	-	-	2.5 µM	125.224	55.524	0.443397
3	MCF10CA1a	Control/Akt	-	-	2.5 µM	103.142	19.943	0.193355
3	MCF10CA1a	Control/Akt	-	-	2.5 µM	135.977	48.284	0.355089
3	MCF10CA1a	Control/Akt	-	-	2.5 µM	128.059	42.964	0.335502
3	MCF10CA1a	Control/Akt	-	-	2.5 µM	244.669	232.71	0.951122
3	MCF10CA1a	Control/Akt	-	-	2.5 µM	163.087	13.352	0.0818704
3	MCF10CA1a	Control/Akt	-	-	2.5 µM	263.63	200.503	0.760547
3	MCF10CA1a	Control/Akt	-	-	2.5 µM	185.548	114.98	0.619678
3	MCF10CA1a	Control/Akt	-	-	2.5 µM	97.827	60.896	0.622487
3	MCF10CA1a	Control/Akt	-	-	2.5 µM	174.516	72.889	0.417664
3	MCF10CA1a	Control/Akt	-	-	2.5 µM	90.715	15.269	0.168318
3	MCF10CA1a	Control/Akt	-	-	2.5 µM	125.861	38.521	0.30606
3	MCF10CA1a	Control/Akt	-	-	2.5 µM	374.02	324.672	0.868061
3	MCF10CA1a	Control/Akt	-	-	2.5 µM	170.171	91.148	0.535626
3	MCF10CA1a	Control/Akt	-	-	2.5 µM	101.368	42.996	0.424158
3	MCF10CA1a	Control/Akt	-	-	2.5 µM	134.649	26.705	0.19833
3	MCF10CA1a	Control/Akt	-	-	2.5 µM	85.218	54.477	0.639266
3	MCF10CA1a	Control/Akt	-	-	2.5 µM	248.78	200.564	0.80619
3	MCF10CA1a	Control/Akt	-	-	2.5 µM	116.623	67.11	0.575444
3	MCF10CA1a	Control/Akt	-	-	2.5 µM	235.713	67.252	0.285313
3	MCF10CA1a	Control/Akt	-	-	2.5 µM	323.744	230.496	0.71197
3	MCF10CA1a	Control/Akt	-	-	2.5 µM	236.844	212.632	0.897772
3	MCF10CA1a	Control/Akt	-	-	2.5 µM	139.111	118.527	0.852032
3	MCF10CA1a	Control/Akt	-	-	2.5 µM	196.552	91.987	0.468003
3	MCF10CA1a	Control/Akt	-	-	2.5 µM	35.783	31.467	0.879384
3	MCF10CA1a	Control/Akt	-	-	2.5 µM	202.422	85.046	0.420142
3	MCF10CA1a	Control/Akt	-	-	2.5 µM	212.829	75.423	0.354383
3	MCF10CA1a	Control/Akt	-	-	2.5 µM	52.391	45.052	0.859919
3	MCF10CA1a	Control/Akt	-	-	2.5 µM	122.175	84.723	0.693456
3	MCF10CA1a	Control/Akt	-	-	2.5 µM	209.879	194.023	0.924452
3	MCF10CA1a	Control/Akt	-	-	2.5 µM	160.896	120.387	0.748229
3	MCF10CA1a	Control/Akt	-	-	2.5 µM	176.976	159.833	0.903134
3	MCF10CA1a	Control/Akt	-	-	2.5 µM	151.475	96.966	0.640145
3	MCF10CA1a	Control/Akt	-	-	2.5 µM	88.993	59.713	0.670985
3	MCF10CA1a	Control/Akt	-	-	2.5 µM	258.636	168.276	0.650629
3	MCF10CA1a	Control/Akt	-	-	2.5 µM	251.502	48.933	0.194563
3	MCF10CA1a	Control/Akt	-	-	2.5 µM	138.25	45.926	0.332195
3	MCF10CA1a	Control/Akt	-	-	2.5 µM	209.577	131.869	0.629215
3	MCF10CA1a	Control/Akt	-	-	2.5 µM	319.234	265.402	0.831371
3	MCF10CA1a	Control/Akt	-	-	2.5 µM	132.9	53.64	0.403612
3	MCF10CA1a	Control/Akt	-	-	2.5 µM	83.874	34.462	0.410878
3	MCF10CA1a	Control/Akt	-	-	2.5 µM	110.284	36.66	0.332414
3	MCF10CA1a	Control/Akt	-	-	2.5 µM	143.907	21.593	0.150048
3	MCF10CA1a	Control/Akt	-	-	2.5 µM	211.721	158.203	0.747224
3	MCF10CA1a	Control/Akt	-	-	2.5 µM	274.186	27.163	0.0990678
3	MCF10CA1a	Control/Akt	-	-	2.5 µM	80.959	63.476	0.784051
3	MCF10CA1a	Control/Akt	-	-	2.5 µM	222.656	185.754	0.834265
3	MCF10CA1a	Control/Akt	-	-	2.5 µM	141.6	71.502	0.504958
1	MCF10CA1a	iEF+-/Akt	-	↑	2.5 µM	64.085	63.898	0.997082
1	MCF10CA1a	iEF+-/Akt	-	↑	2.5 µM	226.835	33.982	0.149809
1	MCF10CA1a	iEF+-/Akt	-	↑	2.5 µM	234.341	83.273	0.35535
1	MCF10CA1a	iEF+-/Akt	-	↑	2.5 µM	106.606	54.18	0.508227
1	MCF10CA1a	iEF+-/Akt	-	↑	2.5 µM	87.15	31.389	0.360172
1	MCF10CA1a	iEF+-/Akt	-	↑	2.5 µM	301.581	274.51	0.910236
1	MCF10CA1a	iEF+-/Akt	-	↑	2.5 µM	149.409	102.322	0.684845
1	MCF10CA1a	iEF+-/Akt	-	↑	2.5 µM	121.77	59.031	0.484775
1	MCF10CA1a	iEF+-/Akt	-	↑	2.5 µM	208.38	108.34	0.519916
1	MCF10CA1a	iEF+-/Akt	-	↑	2.5 µM	89.579	7.019	0.0783554
1	MCF10CA1a	iEF+-/Akt	-	↑	2.5 µM	85.144	67.676	0.794842
1	MCF10CA1a	iEF+-/Akt	-	↑	2.5 µM	108.521	80.971	0.746132
1	MCF10CA1a	iEF+-/Akt	-	↑	2.5 µM	132.054	47.497	0.359679
2	MCF10CA1a	iEF+-/Akt	-	↑	2.5 µM	198.194	80.684	0.407096
2	MCF10CA1a	iEF+-/Akt	-	↑	2.5 µM	149.9	69.127	0.461154
2	MCF10CA1a	iEF+-/Akt	-	↑	2.5 µM	66.652	35.422	0.531447
2	MCF10CA1a	iEF+-/Akt	-	↑	2.5 µM	92.194	84.568	0.917283
2	MCF10CA1a	iEF+-/Akt	-	↑	2.5 µM	59.818	58.994	0.986225
2	MCF10CA1a	iEF+-/Akt	-	↑	2.5 µM	125.684	27.237	0.21671
2	MCF10CA1a	iEF+-/Akt	-	↑	2.5 µM	141.985	111.015	0.781878
2	MCF10CA1a	iEF+-/Akt	-	↑	2.5 µM	178.475	145.454	0.814982
2	MCF10CA1a	iEF+-/Akt	-	↑	2.5 µM	332.774	313.046	0.940717
3	MCF10CA1a	iEF+-/Akt	-	↑	2.5 µM	161.193	159.911	0.992047
3	MCF10CA1a	iEF+-/Akt	-	↑	2.5 µM	136.618	131.557	0.962955
3	MCF10CA1a	iEF+-/Akt	-	↑	2.5 µM	119.164	118.018	0.990383
3	MCF10CA1a	iEF+-/Akt	-	↑	2.5 µM	224.362	91.481	0.407738
3	MCF10CA1a	iEF+-/Akt	-	↑	2.5 µM	89.577	46.96	0.524242
3	MCF10CA1a	iEF+-/Akt	-	↑	2.5 µM	155.126	80.872	0.521331
3	MCF10CA1a	iEF+-/Akt	-	↑	2.5 µM	86.478	4.34	0.0501862
3	MCF10CA1a	iEF+-/Akt	-	↑	2.5 µM	230.428	173.538	0.753112
3	MCF10CA1a	iEF+-/Akt	-	↑	2.5 µM	130.852	100.565	0.76854
3	MCF10CA1a	iEF+-/Akt	-	↑	2.5 µM	240.149	108.627	0.452332
3	MCF10CA1a	iEF+-/Akt	-	↑	2.5 µM	121.733	54.5	0.447701
3	MCF10CA1a	iEF+-/Akt	-	↑	2.5 µM	154.389	113.589	0.735732
3	MCF10CA1a	iEF+-/Akt	-	↑	2.5 µM	118.862	43.099	0.362597
3	MCF10CA1a	iEF+-/Akt	-	↑	2.5 µM	226.461	175.926	0.776849
3	MCF10CA1a	iEF+-/Akt	-	↑	2.5 µM	178.029	121.449	0.682187
3	MCF10CA1a	iEF+-/Akt	-	↑	2.5 µM	143.408	89.074	0.621123
3	MCF10CA1a	iEF+-/Akt	-	↑	2.5 µM	96.776	60.161	0.621652
3	MCF10CA1a	iEF+-/Akt	-	↑	2.5 µM	93.079	42.044	0.451702
3	MCF10CA1a	iEF+-/Akt	-	↑	2.5 µM	186.703	70.65	0.378408
1	MCF10CA1a	iEF--/Akt	-	↓	2.5 µM	170.054	48.163	0.283222
1	MCF10CA1a	iEF--/Akt	-	↓	2.5 µM	220.396	24.074	0.109231
1	MCF10CA1a	iEF--/Akt	-	↓	2.5 µM	178.609	81.861	0.458325
1	MCF10CA1a	iEF--/Akt	-	↓	2.5 µM	212.185	27.157	0.127987
1	MCF10CA1a	iEF--/Akt	-	↓	2.5 µM	324.294	97.53	0.300746
1	MCF10CA1a	iEF--/Akt	-	↓	2.5 µM	138.877	99.384	0.715626
1	MCF10CA1a	iEF--/Akt	-	↓	2.5 µM	112.501	50.742	0.451036
2	MCF10CA1a	iEF--/Akt	-	↓	2.5 µM	265.328	119.221	0.449334
2	MCF10CA1a	iEF--/Akt	-	↓	2.5 µM	132.298	116.815	0.882969
2	MCF10CA1a	iEF--/Akt	-	↓	2.5 µM	158.323	44.553	0.281406
2	MCF10CA1a	iEF--/Akt	-	↓	2.5 µM	83.054	32.7	0.39372
2	MCF10CA1a	iEF--/Akt	-	↓	2.5 µM	276.371	108.627	0.393048
2	MCF10CA1a	iEF--/Akt	-	↓	2.5 µM	257.884	215.476	0.835554
2	MCF10CA1a	iEF--/Akt	-	↓	2.5 µM	114.518	97.567	0.85198
3	MCF10CA1a	iEF--/Akt	-	↓	2.5 µM	77.3	38.537	0.498538
3	MCF10CA1a	iEF--/Akt	-	↓	2.5 µM	83.54	28.939	0.346409
3	MCF10CA1a	iEF--/Akt	-	↓	2.5 µM	325.096	285.483	0.87815
3	MCF10CA1a	iEF--/Akt	-	↓	2.5 µM	70.728	24.551	0.347119
3	MCF10CA1a	iEF--/Akt	-	↓	2.5 µM	177.471	69.908	0.393912
3	MCF10CA1a	iEF--/Akt	-	↓	2.5 µM	262.421	167.354	0.637731
3	MCF10CA1a	iEF--/Akt	-	↓	2.5 µM	210.422	72.473	0.344417
3	MCF10CA1a	iEF--/Akt	-	↓	2.5 µM	47.275	38.986	0.824664
1	MCF10CA1a	EGF/Akt	+	-	2.5 µM	217.649	146.342	0.672376
1	MCF10CA1a	EGF/Akt	+	-	2.5 µM	153.117	136.298	0.890156
1	MCF10CA1a	EGF/Akt	+	-	2.5 µM	176.695	7.406	0.041914
1	MCF10CA1a	EGF/Akt	+	-	2.5 µM	102.314	87.791	0.858055
1	MCF10CA1a	EGF/Akt	+	-	2.5 µM	133.868	22.526	0.16827
1	MCF10CA1a	EGF/Akt	+	-	2.5 µM	147.486	133.327	0.903998
1	MCF10CA1a	EGF/Akt	+	-	2.5 µM	268.726	197.088	0.733416
1	MCF10CA1a	EGF/Akt	+	-	2.5 µM	222.695	205.215	0.921507
1	MCF10CA1a	EGF/Akt	+	-	2.5 µM	257.197	223.604	0.869388
1	MCF10CA1a	EGF/Akt	+	-	2.5 µM	191.315	131.348	0.686554
1	MCF10CA1a	EGF/Akt	+	-	2.5 µM	157.844	18.883	0.119631
1	MCF10CA1a	EGF/Akt	+	-	2.5 µM	339.668	309.916	0.912409
1	MCF10CA1a	EGF/Akt	+	-	2.5 µM	256.016	107.279	0.419032
1	MCF10CA1a	EGF/Akt	+	-	2.5 µM	226.873	97.937	0.431682
1	MCF10CA1a	EGF/Akt	+	-	2.5 µM	253.367	131.003	0.517048
1	MCF10CA1a	EGF/Akt	+	-	2.5 µM	377.557	344.514	0.912482
1	MCF10CA1a	EGF/Akt	+	-	2.5 µM	68.811	63.129	0.917426
1	MCF10CA1a	EGF/Akt	+	-	2.5 µM	372.482	333.477	0.895284
1	MCF10CA1a	EGF/Akt	+	-	2.5 µM	250.262	222.423	0.888761
1	MCF10CA1a	EGF/Akt	+	-	2.5 µM	162.508	149.503	0.919973
1	MCF10CA1a	EGF/Akt	+	-	2.5 µM	195.251	21.783	0.111564
1	MCF10CA1a	EGF/Akt	+	-	2.5 µM	247.669	184.018	0.743
1	MCF10CA1a	EGF/Akt	+	-	2.5 µM	122.266	119.254	0.975365
1	MCF10CA1a	EGF/Akt	+	-	2.5 µM	237.194	175.746	0.740938
1	MCF10CA1a	EGF/Akt	+	-	2.5 µM	203.332	89.186	0.438623
1	MCF10CA1a	EGF/Akt	+	-	2.5 µM	291.535	175.746	0.60283
1	MCF10CA1a	EGF/Akt	+	-	2.5 µM	380.267	326.264	0.857987
1	MCF10CA1a	EGF/Akt	+	-	2.5 µM	137.141	70.517	0.514193
1	MCF10CA1a	EGF/Akt	+	-	2.5 µM	289.118	174.281	0.602802
1	MCF10CA1a	EGF/Akt	+	-	2.5 µM	280.679	80.591	0.287129
1	MCF10CA1a	EGF/Akt	+	-	2.5 µM	277.43	250.215	0.901903
1	MCF10CA1a	EGF/Akt	+	-	2.5 µM	234.453	188.029	0.80199
1	MCF10CA1a	EGF/Akt	+	-	2.5 µM	249.903	235.196	0.941149
1	MCF10CA1a	EGF/Akt	+	-	2.5 µM	284.621	56.914	0.199964
1	MCF10CA1a	EGF/Akt	+	-	2.5 µM	111.863	21.209	0.189598
1	MCF10CA1a	EGF/Akt	+	-	2.5 µM	64.918	48.737	0.750747
1	MCF10CA1a	EGF/Akt	+	-	2.5 µM	220.852	208.733	0.945126
1	MCF10CA1a	EGF/Akt	+	-	2.5 µM	382.03	377.691	0.988642
1	MCF10CA1a	EGF/Akt	+	-	2.5 µM	173.739	90.665	0.521846
1	MCF10CA1a	EGF/Akt	+	-	2.5 µM	202.141	132.533	0.655646
1	MCF10CA1a	EGF/Akt	+	-	2.5 µM	260.288	215.458	0.827768
1	MCF10CA1a	EGF/Akt	+	-	2.5 µM	691.523	674.069	0.97476
1	MCF10CA1a	EGF/Akt	+	-	2.5 µM	82.337	76.201	0.925477
1	MCF10CA1a	EGF/Akt	+	-	2.5 µM	135.449	110.553	0.816197
1	MCF10CA1a	EGF/Akt	+	-	2.5 µM	123.33	63.971	0.518698
1	MCF10CA1a	EGF/Akt	+	-	2.5 µM	176.507	144.084	0.816308
1	MCF10CA1a	EGF/Akt	+	-	2.5 µM	211.498	192.113	0.908344
1	MCF10CA1a	EGF/Akt	+	-	2.5 µM	269.269	243.476	0.904211
1	MCF10CA1a	EGF/Akt	+	-	2.5 µM	111.516	49.822	0.44677
1	MCF10CA1a	EGF/Akt	+	-	2.5 µM	304.195	31.51	0.103585
1	MCF10CA1a	EGF/Akt	+	-	2.5 µM	174.261	104.02	0.596921
1	MCF10CA1a	EGF/Akt	+	-	2.5 µM	164.056	53.22	0.324401
1	MCF10CA1a	EGF/Akt	+	-	2.5 µM	261.486	219.711	0.84024
1	MCF10CA1a	EGF/Akt	+	-	2.5 µM	216.095	94.586	0.437706
1	MCF10CA1a	EGF/Akt	+	-	2.5 µM	254.766	145.234	0.570068
1	MCF10CA1a	EGF/Akt	+	-	2.5 µM	272.882	173.782	0.636839
1	MCF10CA1a	EGF/Akt	+	-	2.5 µM	227.043	184.949	0.814599
1	MCF10CA1a	EGF/Akt	+	-	2.5 µM	239.445	117.17	0.48934
1	MCF10CA1a	EGF/Akt	+	-	2.5 µM	112.094	75.985	0.677869
1	MCF10CA1a	EGF/Akt	+	-	2.5 µM	210.571	108.919	0.517255
1	MCF10CA1a	EGF/Akt	+	-	2.5 µM	443.133	373.784	0.843503
1	MCF10CA1a	EGF/Akt	+	-	2.5 µM	256.852	214.638	0.835649
1	MCF10CA1a	EGF/Akt	+	-	2.5 µM	227.087	121.192	0.533681
1	MCF10CA1a	EGF/Akt	+	-	2.5 µM	184.719	86.068	0.46594
1	MCF10CA1a	EGF/Akt	+	-	2.5 µM	261.139	92.651	0.354796
1	MCF10CA1a	EGF/Akt	+	-	2.5 µM	387.922	265.88	0.685396
1	MCF10CA1a	EGF/Akt	+	-	2.5 µM	231.947	221.138	0.953399
1	MCF10CA1a	EGF/Akt	+	-	2.5 µM	314.939	215.449	0.684098
1	MCF10CA1a	EGF/Akt	+	-	2.5 µM	246.972	152.907	0.619127
1	MCF10CA1a	EGF/Akt	+	-	2.5 µM	236.478	84.164	0.355906
1	MCF10CA1a	EGF/Akt	+	-	2.5 µM	278.519	129.776	0.46595
1	MCF10CA1a	EGF/Akt	+	-	2.5 µM	162.876	109.53	0.672475
1	MCF10CA1a	EGF/Akt	+	-	2.5 µM	432.892	399.423	0.922685
1	MCF10CA1a	EGF/Akt	+	-	2.5 µM	292.413	247.812	0.847473
1	MCF10CA1a	EGF/Akt	+	-	2.5 µM	204.494	179.949	0.879972
1	MCF10CA1a	EGF/Akt	+	-	2.5 µM	196.5	170.051	0.865399
1	MCF10CA1a	EGF/Akt	+	-	2.5 µM	212.105	147.023	0.693161
1	MCF10CA1a	EGF/Akt	+	-	2.5 µM	85.98	74.116	0.862014
1	MCF10CA1a	EGF/Akt	+	-	2.5 µM	118.764	11.07	0.0932101
1	MCF10CA1a	EGF/Akt	+	-	2.5 µM	329.458	251.282	0.762713
1	MCF10CA1a	EGF/Akt	+	-	2.5 µM	297.414	292.119	0.982197
1	MCF10CA1a	EGF/Akt	+	-	2.5 µM	334.976	292.477	0.873128
1	MCF10CA1a	EGF/Akt	+	-	2.5 µM	286.223	245.182	0.856612
1	MCF10CA1a	EGF/Akt	+	-	2.5 µM	387.088	374.705	0.96801
1	MCF10CA1a	EGF/Akt	+	-	2.5 µM	264.712	217.937	0.823299
1	MCF10CA1a	EGF/Akt	+	-	2.5 µM	184.902	153.618	0.830808
1	MCF10CA1a	EGF/Akt	+	-	2.5 µM	246.409	219.711	0.891652
1	MCF10CA1a	EGF/Akt	+	-	2.5 µM	243.135	209.82	0.862977
2	MCF10CA1a	EGF/Akt	+	-	2.5 µM	240.692	160.621	0.66733
2	MCF10CA1a	EGF/Akt	+	-	2.5 µM	282.735	276.091	0.976501
2	MCF10CA1a	EGF/Akt	+	-	2.5 µM	292.397	287.192	0.982199
2	MCF10CA1a	EGF/Akt	+	-	2.5 µM	259.367	145.375	0.560499
2	MCF10CA1a	EGF/Akt	+	-	2.5 µM	157.317	143.584	0.912705
2	MCF10CA1a	EGF/Akt	+	-	2.5 µM	353.645	335.072	0.947481
2	MCF10CA1a	EGF/Akt	+	-	2.5 µM	286.941	282.242	0.983624
2	MCF10CA1a	EGF/Akt	+	-	2.5 µM	212.124	211.397	0.996573
2	MCF10CA1a	EGF/Akt	+	-	2.5 µM	255.776	137.331	0.536919
2	MCF10CA1a	EGF/Akt	+	-	2.5 µM	352.946	328.423	0.930519
2	MCF10CA1a	EGF/Akt	+	-	2.5 µM	43.077	37.992	0.881956
2	MCF10CA1a	EGF/Akt	+	-	2.5 µM	462.699	409.39	0.884787
2	MCF10CA1a	EGF/Akt	+	-	2.5 µM	440.705	280.723	0.636986
2	MCF10CA1a	EGF/Akt	+	-	2.5 µM	481.4	414.382	0.860785
2	MCF10CA1a	EGF/Akt	+	-	2.5 µM	319.937	272.317	0.851158
2	MCF10CA1a	EGF/Akt	+	-	2.5 µM	267.89	196.411	0.733178
2	MCF10CA1a	EGF/Akt	+	-	2.5 µM	263.435	262.395	0.996052
2	MCF10CA1a	EGF/Akt	+	-	2.5 µM	250.322	129.102	0.515744
2	MCF10CA1a	EGF/Akt	+	-	2.5 µM	176.194	143.613	0.815085
2	MCF10CA1a	EGF/Akt	+	-	2.5 µM	105.881	66.341	0.626562
2	MCF10CA1a	EGF/Akt	+	-	2.5 µM	279.902	224.535	0.802191
2	MCF10CA1a	EGF/Akt	+	-	2.5 µM	274.934	184.249	0.670157
2	MCF10CA1a	EGF/Akt	+	-	2.5 µM	227.027	207.968	0.91605
2	MCF10CA1a	EGF/Akt	+	-	2.5 µM	210.291	99.141	0.471447
2	MCF10CA1a	EGF/Akt	+	-	2.5 µM	267.632	260.792	0.974443
2	MCF10CA1a	EGF/Akt	+	-	2.5 µM	98.97	39.915	0.403304
2	MCF10CA1a	EGF/Akt	+	-	2.5 µM	248.428	240.992	0.970068
2	MCF10CA1a	EGF/Akt	+	-	2.5 µM	165.073	132.527	0.802839
2	MCF10CA1a	EGF/Akt	+	-	2.5 µM	323.313	293.977	0.909264
2	MCF10CA1a	EGF/Akt	+	-	2.5 µM	196.313	168.531	0.858481
2	MCF10CA1a	EGF/Akt	+	-	2.5 µM	415.042	396.082	0.954318
2	MCF10CA1a	EGF/Akt	+	-	2.5 µM	193.699	66.341	0.342495
2	MCF10CA1a	EGF/Akt	+	-	2.5 µM	222.737	219.543	0.98566
2	MCF10CA1a	EGF/Akt	+	-	2.5 µM	201.299	132.527	0.658359
2	MCF10CA1a	EGF/Akt	+	-	2.5 µM	256.619	129.776	0.505715
2	MCF10CA1a	EGF/Akt	+	-	2.5 µM	299.158	254.486	0.850674
2	MCF10CA1a	EGF/Akt	+	-	2.5 µM	141.842	102.53	0.722847
2	MCF10CA1a	EGF/Akt	+	-	2.5 µM	182.414	143.66	0.787549
2	MCF10CA1a	EGF/Akt	+	-	2.5 µM	309.088	298.701	0.966395
2	MCF10CA1a	EGF/Akt	+	-	2.5 µM	300.34	288.875	0.961827
2	MCF10CA1a	EGF/Akt	+	-	2.5 µM	191.954	162.567	0.846906
2	MCF10CA1a	EGF/Akt	+	-	2.5 µM	223.359	214.695	0.96121
2	MCF10CA1a	EGF/Akt	+	-	2.5 µM	137.219	25.672	0.187088
2	MCF10CA1a	EGF/Akt	+	-	2.5 µM	99.434	70.268	0.70668
2	MCF10CA1a	EGF/Akt	+	-	2.5 µM	95.409	87.853	0.920804
2	MCF10CA1a	EGF/Akt	+	-	2.5 µM	150.244	143.66	0.956178
2	MCF10CA1a	EGF/Akt	+	-	2.5 µM	256.898	138.663	0.539759
2	MCF10CA1a	EGF/Akt	+	-	2.5 µM	214.63	176.773	0.823617
2	MCF10CA1a	EGF/Akt	+	-	2.5 µM	214.34	199.793	0.932131
2	MCF10CA1a	EGF/Akt	+	-	2.5 µM	299.775	269.178	0.897933
2	MCF10CA1a	EGF/Akt	+	-	2.5 µM	241.288	239.496	0.992573
2	MCF10CA1a	EGF/Akt	+	-	2.5 µM	327.309	310.692	0.949231
2	MCF10CA1a	EGF/Akt	+	-	2.5 µM	139.056	117.217	0.842948
2	MCF10CA1a	EGF/Akt	+	-	2.5 µM	460.248	225.624	0.490223
2	MCF10CA1a	EGF/Akt	+	-	2.5 µM	270.112	152.265	0.563711
2	MCF10CA1a	EGF/Akt	+	-	2.5 µM	213.499	166.687	0.780739
2	MCF10CA1a	EGF/Akt	+	-	2.5 µM	92.024	50.838	0.552443
2	MCF10CA1a	EGF/Akt	+	-	2.5 µM	184.465	174.961	0.948478
2	MCF10CA1a	EGF/Akt	+	-	2.5 µM	149.256	53.22	0.356569
2	MCF10CA1a	EGF/Akt	+	-	2.5 µM	166.405	81.468	0.489577
2	MCF10CA1a	EGF/Akt	+	-	2.5 µM	155.613	104.177	0.669462
2	MCF10CA1a	EGF/Akt	+	-	2.5 µM	248.99	88.225	0.354331
2	MCF10CA1a	EGF/Akt	+	-	2.5 µM	231.094	200.833	0.869053
2	MCF10CA1a	EGF/Akt	+	-	2.5 µM	190.017	94.297	0.496256
2	MCF10CA1a	EGF/Akt	+	-	2.5 µM	323.134	310.885	0.962093
2	MCF10CA1a	EGF/Akt	+	-	2.5 µM	274.657	193.259	0.703638
2	MCF10CA1a	EGF/Akt	+	-	2.5 µM	188.623	130.466	0.691676
2	MCF10CA1a	EGF/Akt	+	-	2.5 µM	130.679	65.701	0.502766
2	MCF10CA1a	EGF/Akt	+	-	2.5 µM	218.641	168.62	0.771219
3	MCF10CA1a	EGF/Akt	+	-	2.5 µM	299.987	254.406	0.848057
3	MCF10CA1a	EGF/Akt	+	-	2.5 µM	275.144	236.198	0.858452
3	MCF10CA1a	EGF/Akt	+	-	2.5 µM	80.405	71.65	0.891114
3	MCF10CA1a	EGF/Akt	+	-	2.5 µM	85.459	55.842	0.653436
3	MCF10CA1a	EGF/Akt	+	-	2.5 µM	162.858	133.05	0.816969
3	MCF10CA1a	EGF/Akt	+	-	2.5 µM	151.864	138.781	0.913851
3	MCF10CA1a	EGF/Akt	+	-	2.5 µM	87.464	80.594	0.921453
3	MCF10CA1a	EGF/Akt	+	-	2.5 µM	203.118	152.551	0.751046
3	MCF10CA1a	EGF/Akt	+	-	2.5 µM	187.725	154.968	0.825505
3	MCF10CA1a	EGF/Akt	+	-	2.5 µM	196.056	159.284	0.812441
3	MCF10CA1a	EGF/Akt	+	-	2.5 µM	251.189	245.942	0.979111
3	MCF10CA1a	EGF/Akt	+	-	2.5 µM	322.302	302.367	0.938148
3	MCF10CA1a	EGF/Akt	+	-	2.5 µM	214.407	189.546	0.884048
3	MCF10CA1a	EGF/Akt	+	-	2.5 µM	245.862	200.508	0.815531
3	MCF10CA1a	EGF/Akt	+	-	2.5 µM	218.392	190.041	0.870183
3	MCF10CA1a	EGF/Akt	+	-	2.5 µM	286.555	217.894	0.760392
3	MCF10CA1a	EGF/Akt	+	-	2.5 µM	243.139	112.522	0.462789
3	MCF10CA1a	EGF/Akt	+	-	2.5 µM	243.124	211.758	0.870988
3	MCF10CA1a	EGF/Akt	+	-	2.5 µM	84.111	66.75	0.793594
3	MCF10CA1a	EGF/Akt	+	-	2.5 µM	30.451	29.888	0.981511
3	MCF10CA1a	EGF/Akt	+	-	2.5 µM	572.06	481.928	0.842443
3	MCF10CA1a	EGF/Akt	+	-	2.5 µM	256.357	226.239	0.882515
3	MCF10CA1a	EGF/Akt	+	-	2.5 µM	279.993	211.552	0.755562
3	MCF10CA1a	EGF/Akt	+	-	2.5 µM	176.271	123.231	0.6991
3	MCF10CA1a	EGF/Akt	+	-	2.5 µM	222.323	154.105	0.693158
3	MCF10CA1a	EGF/Akt	+	-	2.5 µM	271.367	70.054	0.258152
3	MCF10CA1a	EGF/Akt	+	-	2.5 µM	200.559	181.539	0.905165
3	MCF10CA1a	EGF/Akt	+	-	2.5 µM	211.989	153.831	0.725656
3	MCF10CA1a	EGF/Akt	+	-	2.5 µM	207.909	123.947	0.59616
3	MCF10CA1a	EGF/Akt	+	-	2.5 µM	113.55	91.304	0.804086
3	MCF10CA1a	EGF/Akt	+	-	2.5 µM	122.064	118.866	0.973801
3	MCF10CA1a	EGF/Akt	+	-	2.5 µM	320.645	252.628	0.787874
3	MCF10CA1a	EGF/Akt	+	-	2.5 µM	209.951	191.461	0.911932
3	MCF10CA1a	EGF/Akt	+	-	2.5 µM	186.203	171.915	0.923267
3	MCF10CA1a	EGF/Akt	+	-	2.5 µM	282.566	121.383	0.429574
3	MCF10CA1a	EGF/Akt	+	-	2.5 µM	211.241	64.846	0.306976
3	MCF10CA1a	EGF/Akt	+	-	2.5 µM	387.198	350.175	0.904382
3	MCF10CA1a	EGF/Akt	+	-	2.5 µM	300.648	130.466	0.433949
3	MCF10CA1a	EGF/Akt	+	-	2.5 µM	284.646	267.351	0.93924
3	MCF10CA1a	EGF/Akt	+	-	2.5 µM	340.91	195.299	0.572876
3	MCF10CA1a	EGF/Akt	+	-	2.5 µM	437.23	343.322	0.785221
3	MCF10CA1a	EGF/Akt	+	-	2.5 µM	200.108	140.031	0.699777
3	MCF10CA1a	EGF/Akt	+	-	2.5 µM	185.357	167.494	0.903629
3	MCF10CA1a	EGF/Akt	+	-	2.5 µM	263.559	254.149	0.964296
3	MCF10CA1a	EGF/Akt	+	-	2.5 µM	298.041	226.384	0.759573
3	MCF10CA1a	EGF/Akt	+	-	2.5 µM	297.539	265.777	0.893251
3	MCF10CA1a	EGF/Akt	+	-	2.5 µM	272.317	178.604	0.655868
3	MCF10CA1a	EGF/Akt	+	-	2.5 µM	470.6	402.723	0.855765
3	MCF10CA1a	EGF/Akt	+	-	2.5 µM	169.181	160.086	0.946241
3	MCF10CA1a	EGF/Akt	+	-	2.5 µM	274.932	254.144	0.924389
3	MCF10CA1a	EGF/Akt	+	-	2.5 µM	186.717	114.168	0.611449
3	MCF10CA1a	EGF/Akt	+	-	2.5 µM	285.266	223.008	0.781755
3	MCF10CA1a	EGF/Akt	+	-	2.5 µM	278.441	191.887	0.689148
3	MCF10CA1a	EGF/Akt	+	-	2.5 µM	396.659	371.372	0.93625
3	MCF10CA1a	EGF/Akt	+	-	2.5 µM	54.661	51.185	0.936408
3	MCF10CA1a	EGF/Akt	+	-	2.5 µM	323.399	306.97	0.949199
3	MCF10CA1a	EGF/Akt	+	-	2.5 µM	272.697	232.696	0.853313
3	MCF10CA1a	EGF/Akt	+	-	2.5 µM	401.239	368.383	0.918114
3	MCF10CA1a	EGF/Akt	+	-	2.5 µM	340.238	259.284	0.762067
3	MCF10CA1a	EGF/Akt	+	-	2.5 µM	249.401	97.744	0.391915
3	MCF10CA1a	EGF/Akt	+	-	2.5 µM	191.946	87.729	0.45705
3	MCF10CA1a	EGF/Akt	+	-	2.5 µM	214.747	185.303	0.86289
3	MCF10CA1a	EGF/Akt	+	-	2.5 µM	186.743	130.883	0.700872
3	MCF10CA1a	EGF/Akt	+	-	2.5 µM	104.541	100.883	0.965009
3	MCF10CA1a	EGF/Akt	+	-	2.5 µM	385.423	282.203	0.73219
3	MCF10CA1a	EGF/Akt	+	-	2.5 µM	349.51	329.003	0.941326
3	MCF10CA1a	EGF/Akt	+	-	2.5 µM	247.582	234.485	0.9471
3	MCF10CA1a	EGF/Akt	+	-	2.5 µM	351.794	272.377	0.774251
3	MCF10CA1a	EGF/Akt	+	-	2.5 µM	231.848	165.556	0.714071
3	MCF10CA1a	EGF/Akt	+	-	2.5 µM	122.056	102.011	0.835772
3	MCF10CA1a	EGF/Akt	+	-	2.5 µM	261.525	193.147	0.738541
3	MCF10CA1a	EGF/Akt	+	-	2.5 µM	193.353	105.67	0.546513
3	MCF10CA1a	EGF/Akt	+	-	2.5 µM	119.42	14.761	0.123606
3	MCF10CA1a	EGF/Akt	+	-	2.5 µM	335.995	320.308	0.953312
3	MCF10CA1a	EGF/Akt	+	-	2.5 µM	217.356	182.436	0.839342
3	MCF10CA1a	EGF/Akt	+	-	2.5 µM	139.889	38.843	0.27767
3	MCF10CA1a	EGF/Akt	+	-	2.5 µM	161.772	101.328	0.626363
3	MCF10CA1a	EGF/Akt	+	-	2.5 µM	204.801	186.599	0.911123
3	MCF10CA1a	EGF/Akt	+	-	2.5 µM	366.693	320.499	0.874025
3	MCF10CA1a	EGF/Akt	+	-	2.5 µM	80.864	75.931	0.938996
3	MCF10CA1a	EGF/Akt	+	-	2.5 µM	113.635	15.569	0.137009
3	MCF10CA1a	EGF/Akt	+	-	2.5 µM	322.699	209.69	0.649801
3	MCF10CA1a	EGF/Akt	+	-	2.5 µM	367.946	328.821	0.893666
3	MCF10CA1a	EGF/Akt	+	-	2.5 µM	320.044	235.32	0.735274
3	MCF10CA1a	EGF/Akt	+	-	2.5 µM	303.632	297.055	0.978339
3	MCF10CA1a	EGF/Akt	+	-	2.5 µM	176.793	130.748	0.739554
3	MCF10CA1a	EGF/Akt	+	-	2.5 µM	225.668	205.299	0.909739
3	MCF10CA1a	EGF/Akt	+	-	2.5 µM	222.474	191.781	0.862038
3	MCF10CA1a	EGF/Akt	+	-	2.5 µM	253.935	43.034	0.169469
3	MCF10CA1a	EGF/Akt	+	-	2.5 µM	124.378	117.182	0.942144
3	MCF10CA1a	EGF/Akt	+	-	2.5 µM	406.131	267.855	0.659529
3	MCF10CA1a	EGF/Akt	+	-	2.5 µM	127.485	52.447	0.411397
3	MCF10CA1a	EGF/Akt	+	-	2.5 µM	253.187	143.081	0.56512
3	MCF10CA1a	EGF/Akt	+	-	2.5 µM	217.57	132.681	0.609831
3	MCF10CA1a	EGF/Akt	+	-	2.5 µM	105.433	49.646	0.470877
3	MCF10CA1a	EGF/Akt	+	-	2.5 µM	111.971	96.862	0.865063
3	MCF10CA1a	EGF/Akt	+	-	2.5 µM	220.366	173.405	0.786895
1	MCF10CA1a	iEF++/Akt	+	↑	2.5 µM	141.318	97.828	0.692254
1	MCF10CA1a	iEF++/Akt	+	↑	2.5 µM	170.358	167.751	0.984697
1	MCF10CA1a	iEF++/Akt	+	↑	2.5 µM	309.745	271.92	0.877883
1	MCF10CA1a	iEF++/Akt	+	↑	2.5 µM	334.587	298.437	0.891956
1	MCF10CA1a	iEF++/Akt	+	↑	2.5 µM	264.405	203.125	0.768234
1	MCF10CA1a	iEF++/Akt	+	↑	2.5 µM	214.544	175.567	0.818326
1	MCF10CA1a	iEF++/Akt	+	↑	2.5 µM	220.678	154.904	0.701946
1	MCF10CA1a	iEF++/Akt	+	↑	2.5 µM	285.75	243.763	0.853064
1	MCF10CA1a	iEF++/Akt	+	↑	2.5 µM	191.707	127.181	0.663413
1	MCF10CA1a	iEF++/Akt	+	↑	2.5 µM	156.52	147.315	0.94119
1	MCF10CA1a	iEF++/Akt	+	↑	2.5 µM	323.006	284.477	0.880717
1	MCF10CA1a	iEF++/Akt	+	↑	2.5 µM	266.155	224.936	0.845132
1	MCF10CA1a	iEF++/Akt	+	↑	2.5 µM	356.768	337.812	0.946867
1	MCF10CA1a	iEF++/Akt	+	↑	2.5 µM	290.701	243.753	0.838501
1	MCF10CA1a	iEF++/Akt	+	↑	2.5 µM	271.922	257.765	0.947937
1	MCF10CA1a	iEF++/Akt	+	↑	2.5 µM	303.37	275.909	0.90948
1	MCF10CA1a	iEF++/Akt	+	↑	2.5 µM	341.124	336.771	0.987239
1	MCF10CA1a	iEF++/Akt	+	↑	2.5 µM	235.226	158.727	0.674785
1	MCF10CA1a	iEF++/Akt	+	↑	2.5 µM	312.445	298.437	0.955167
1	MCF10CA1a	iEF++/Akt	+	↑	2.5 µM	285.071	236.3	0.828916
1	MCF10CA1a	iEF++/Akt	+	↑	2.5 µM	403.782	375.816	0.93074
1	MCF10CA1a	iEF++/Akt	+	↑	2.5 µM	236.745	193.073	0.815531
1	MCF10CA1a	iEF++/Akt	+	↑	2.5 µM	174.93	166.313	0.95074
1	MCF10CA1a	iEF++/Akt	+	↑	2.5 µM	203.629	132.184	0.649141
1	MCF10CA1a	iEF++/Akt	+	↑	2.5 µM	420.337	393.557	0.936289
1	MCF10CA1a	iEF++/Akt	+	↑	2.5 µM	311.548	271.683	0.872042
1	MCF10CA1a	iEF++/Akt	+	↑	2.5 µM	268.559	240.025	0.893751
1	MCF10CA1a	iEF++/Akt	+	↑	2.5 µM	193.479	136.219	0.704051
2	MCF10CA1a	iEF++/Akt	+	↑	2.5 µM	294.439	237.891	0.807947
2	MCF10CA1a	iEF++/Akt	+	↑	2.5 µM	439.807	406.3	0.923814
2	MCF10CA1a	iEF++/Akt	+	↑	2.5 µM	235.952	154.038	0.652836
2	MCF10CA1a	iEF++/Akt	+	↑	2.5 µM	239.033	186.638	0.780804
2	MCF10CA1a	iEF++/Akt	+	↑	2.5 µM	221.136	196.843	0.890145
2	MCF10CA1a	iEF++/Akt	+	↑	2.5 µM	189.228	105.608	0.558099
2	MCF10CA1a	iEF++/Akt	+	↑	2.5 µM	242.96	210.88	0.867962
2	MCF10CA1a	iEF++/Akt	+	↑	2.5 µM	242.012	212.016	0.876056
2	MCF10CA1a	iEF++/Akt	+	↑	2.5 µM	331.721	275.5	0.830517
2	MCF10CA1a	iEF++/Akt	+	↑	2.5 µM	264.311	246.371	0.932125
2	MCF10CA1a	iEF++/Akt	+	↑	2.5 µM	467.623	457.038	0.977364
2	MCF10CA1a	iEF++/Akt	+	↑	2.5 µM	387.663	359.549	0.927478
2	MCF10CA1a	iEF++/Akt	+	↑	2.5 µM	310.4	308.59	0.994169
2	MCF10CA1a	iEF++/Akt	+	↑	2.5 µM	97.677	89.31	0.91434
2	MCF10CA1a	iEF++/Akt	+	↑	2.5 µM	76.112	59.722	0.784659
2	MCF10CA1a	iEF++/Akt	+	↑	2.5 µM	368.646	349.308	0.947543
2	MCF10CA1a	iEF++/Akt	+	↑	2.5 µM	201.734	154.038	0.76357
2	MCF10CA1a	iEF++/Akt	+	↑	2.5 µM	262.826	229.799	0.874339
2	MCF10CA1a	iEF++/Akt	+	↑	2.5 µM	278.735	213.285	0.765189
2	MCF10CA1a	iEF++/Akt	+	↑	2.5 µM	203.336	164.01	0.806596
2	MCF10CA1a	iEF++/Akt	+	↑	2.5 µM	184.616	155.215	0.840745
2	MCF10CA1a	iEF++/Akt	+	↑	2.5 µM	164.317	104.873	0.638236
2	MCF10CA1a	iEF++/Akt	+	↑	2.5 µM	266.072	197.039	0.740548
2	MCF10CA1a	iEF++/Akt	+	↑	2.5 µM	218.789	156.173	0.713806
2	MCF10CA1a	iEF++/Akt	+	↑	2.5 µM	207.905	152.116	0.731661
2	MCF10CA1a	iEF++/Akt	+	↑	2.5 µM	471.506	453.251	0.961284
2	MCF10CA1a	iEF++/Akt	+	↑	2.5 µM	405.614	398.641	0.982809
2	MCF10CA1a	iEF++/Akt	+	↑	2.5 µM	226.036	174.388	0.771505
2	MCF10CA1a	iEF++/Akt	+	↑	2.5 µM	197.099	170.193	0.86349
2	MCF10CA1a	iEF++/Akt	+	↑	2.5 µM	302.677	233.103	0.770138
2	MCF10CA1a	iEF++/Akt	+	↑	2.5 µM	216.341	162.351	0.75044
2	MCF10CA1a	iEF++/Akt	+	↑	2.5 µM	383.702	305.96	0.79739
2	MCF10CA1a	iEF++/Akt	+	↑	2.5 µM	155.748	90.36	0.580168
2	MCF10CA1a	iEF++/Akt	+	↑	2.5 µM	178.487	94.612	0.530078
2	MCF10CA1a	iEF++/Akt	+	↑	2.5 µM	171.775	119.444	0.695351
2	MCF10CA1a	iEF++/Akt	+	↑	2.5 µM	268.114	232.546	0.86734
2	MCF10CA1a	iEF++/Akt	+	↑	2.5 µM	197.706	181.597	0.91852
2	MCF10CA1a	iEF++/Akt	+	↑	2.5 µM	97.989	81.963	0.836451
2	MCF10CA1a	iEF++/Akt	+	↑	2.5 µM	124.035	109.403	0.882033
2	MCF10CA1a	iEF++/Akt	+	↑	2.5 µM	301.912	283.108	0.937717
2	MCF10CA1a	iEF++/Akt	+	↑	2.5 µM	141.302	120.348	0.851708
3	MCF10CA1a	iEF++/Akt	+	↑	2.5 µM	261.317	249.492	0.954748
3	MCF10CA1a	iEF++/Akt	+	↑	2.5 µM	129.041	106.912	0.828512
3	MCF10CA1a	iEF++/Akt	+	↑	2.5 µM	225.266	216.693	0.961943
3	MCF10CA1a	iEF++/Akt	+	↑	2.5 µM	168.943	150.514	0.890916
3	MCF10CA1a	iEF++/Akt	+	↑	2.5 µM	518.92	508.467	0.979856
3	MCF10CA1a	iEF++/Akt	+	↑	2.5 µM	190.716	178.424	0.935548
3	MCF10CA1a	iEF++/Akt	+	↑	2.5 µM	118.507	106.829	0.901457
3	MCF10CA1a	iEF++/Akt	+	↑	2.5 µM	248.095	231.697	0.933904
3	MCF10CA1a	iEF++/Akt	+	↑	2.5 µM	71.103	56.508	0.794734
3	MCF10CA1a	iEF++/Akt	+	↑	2.5 µM	221.022	196.344	0.888346
3	MCF10CA1a	iEF++/Akt	+	↑	2.5 µM	97.175	71.729	0.738143
3	MCF10CA1a	iEF++/Akt	+	↑	2.5 µM	190.083	174.388	0.917431
3	MCF10CA1a	iEF++/Akt	+	↑	2.5 µM	152.61	95.629	0.626623
3	MCF10CA1a	iEF++/Akt	+	↑	2.5 µM	156.762	152.682	0.973973
3	MCF10CA1a	iEF++/Akt	+	↑	2.5 µM	142.938	123.233	0.862143
3	MCF10CA1a	iEF++/Akt	+	↑	2.5 µM	205.443	173.967	0.84679
3	MCF10CA1a	iEF++/Akt	+	↑	2.5 µM	95.428	83.876	0.878945
3	MCF10CA1a	iEF++/Akt	+	↑	2.5 µM	254.806	224.815	0.882299
3	MCF10CA1a	iEF++/Akt	+	↑	2.5 µM	99.788	72.588	0.727422
3	MCF10CA1a	iEF++/Akt	+	↑	2.5 µM	120.403	106.671	0.88595
3	MCF10CA1a	iEF++/Akt	+	↑	2.5 µM	224.72	207.63	0.92395
3	MCF10CA1a	iEF++/Akt	+	↑	2.5 µM	276.893	255.861	0.924043
3	MCF10CA1a	iEF++/Akt	+	↑	2.5 µM	95.182	51.576	0.541867
3	MCF10CA1a	iEF++/Akt	+	↑	2.5 µM	170.323	150.666	0.88459
3	MCF10CA1a	iEF++/Akt	+	↑	2.5 µM	117.545	109.816	0.934246
3	MCF10CA1a	iEF++/Akt	+	↑	2.5 µM	105.709	79.079	0.748082
3	MCF10CA1a	iEF++/Akt	+	↑	2.5 µM	153.407	139.019	0.90621
3	MCF10CA1a	iEF++/Akt	+	↑	2.5 µM	94.398	76.219	0.807422
1	MCF10CA1a	iEF-+/Akt	+	↓	2.5 µM	278.428	271.235	0.974166
1	MCF10CA1a	iEF-+/Akt	+	↓	2.5 µM	241.738	225.999	0.934892
1	MCF10CA1a	iEF-+/Akt	+	↓	2.5 µM	290.333	281.957	0.97115
1	MCF10CA1a	iEF-+/Akt	+	↓	2.5 µM	189.833	178.41	0.939826
1	MCF10CA1a	iEF-+/Akt	+	↓	2.5 µM	289.123	279.297	0.966014
1	MCF10CA1a	iEF-+/Akt	+	↓	2.5 µM	264.487	257.778	0.974634
1	MCF10CA1a	iEF-+/Akt	+	↓	2.5 µM	226.417	222.226	0.98149
1	MCF10CA1a	iEF-+/Akt	+	↓	2.5 µM	332.581	329.664	0.991229
1	MCF10CA1a	iEF-+/Akt	+	↓	2.5 µM	254.183	245.684	0.966563
1	MCF10CA1a	iEF-+/Akt	+	↓	2.5 µM	275.112	202.024	0.734334
1	MCF10CA1a	iEF-+/Akt	+	↓	2.5 µM	139.126	129.941	0.933981
1	MCF10CA1a	iEF-+/Akt	+	↓	2.5 µM	254.431	246.371	0.968321
1	MCF10CA1a	iEF-+/Akt	+	↓	2.5 µM	265.52	245.072	0.922989
1	MCF10CA1a	iEF-+/Akt	+	↓	2.5 µM	192.259	185.83	0.966561
1	MCF10CA1a	iEF-+/Akt	+	↓	2.5 µM	257.684	249.556	0.968457
1	MCF10CA1a	iEF-+/Akt	+	↓	2.5 µM	185.171	173.905	0.939159
1	MCF10CA1a	iEF-+/Akt	+	↓	2.5 µM	213.676	200.756	0.939535
1	MCF10CA1a	iEF-+/Akt	+	↓	2.5 µM	114.549	99.86	0.871767
1	MCF10CA1a	iEF-+/Akt	+	↓	2.5 µM	282.017	275.275	0.976094
1	MCF10CA1a	iEF-+/Akt	+	↓	2.5 µM	174.461	165.577	0.949077
1	MCF10CA1a	iEF-+/Akt	+	↓	2.5 µM	188.563	175.702	0.931795
1	MCF10CA1a	iEF-+/Akt	+	↓	2.5 µM	250.458	235.584	0.940613
1	MCF10CA1a	iEF-+/Akt	+	↓	2.5 µM	163.402	152.534	0.933489
1	MCF10CA1a	iEF-+/Akt	+	↓	2.5 µM	157.573	106.658	0.67688
1	MCF10CA1a	iEF-+/Akt	+	↓	2.5 µM	216.006	207.817	0.962089
1	MCF10CA1a	iEF-+/Akt	+	↓	2.5 µM	187.053	173.296	0.926454
1	MCF10CA1a	iEF-+/Akt	+	↓	2.5 µM	430.792	427.425	0.992184
1	MCF10CA1a	iEF-+/Akt	+	↓	2.5 µM	208.598	193.236	0.926356
1	MCF10CA1a	iEF-+/Akt	+	↓	2.5 µM	159.53	153.772	0.963906
1	MCF10CA1a	iEF-+/Akt	+	↓	2.5 µM	229.525	225.814	0.983832
1	MCF10CA1a	iEF-+/Akt	+	↓	2.5 µM	209.53	199.762	0.953381
1	MCF10CA1a	iEF-+/Akt	+	↓	2.5 µM	251.366	238.945	0.950586
1	MCF10CA1a	iEF-+/Akt	+	↓	2.5 µM	330.582	318.413	0.963189
1	MCF10CA1a	iEF-+/Akt	+	↓	2.5 µM	221.546	207.686	0.93744
1	MCF10CA1a	iEF-+/Akt	+	↓	2.5 µM	146.302	133.851	0.914895
1	MCF10CA1a	iEF-+/Akt	+	↓	2.5 µM	152.076	142.21	0.935125
1	MCF10CA1a	iEF-+/Akt	+	↓	2.5 µM	245.015	235.95	0.963002
1	MCF10CA1a	iEF-+/Akt	+	↓	2.5 µM	161.093	148.547	0.92212
1	MCF10CA1a	iEF-+/Akt	+	↓	2.5 µM	168.392	154.582	0.917989
1	MCF10CA1a	iEF-+/Akt	+	↓	2.5 µM	114.115	46.334	0.406029
1	MCF10CA1a	iEF-+/Akt	+	↓	2.5 µM	188.24	130.113	0.691208
1	MCF10CA1a	iEF-+/Akt	+	↓	2.5 µM	77.155	9.668	0.125306
1	MCF10CA1a	iEF-+/Akt	+	↓	2.5 µM	158.135	148.584	0.939602
1	MCF10CA1a	iEF-+/Akt	+	↓	2.5 µM	280.765	256.524	0.913661
1	MCF10CA1a	iEF-+/Akt	+	↓	2.5 µM	176.078	155.402	0.882575
1	MCF10CA1a	iEF-+/Akt	+	↓	2.5 µM	259.742	171.856	0.661641
1	MCF10CA1a	iEF-+/Akt	+	↓	2.5 µM	164.514	151.335	0.919891
1	MCF10CA1a	iEF-+/Akt	+	↓	2.5 µM	341.194	254.02	0.744503
1	MCF10CA1a	iEF-+/Akt	+	↓	2.5 µM	298.226	266.71	0.894322
2	MCF10CA1a	iEF-+/Akt	+	↓	2.5 µM	140.865	100.686	0.714769
2	MCF10CA1a	iEF-+/Akt	+	↓	2.5 µM	162.009	104.38	0.644285
2	MCF10CA1a	iEF-+/Akt	+	↓	2.5 µM	208.622	148.73	0.712916
2	MCF10CA1a	iEF-+/Akt	+	↓	2.5 µM	300.65	290.725	0.966988
2	MCF10CA1a	iEF-+/Akt	+	↓	2.5 µM	105.382	95.215	0.903522
2	MCF10CA1a	iEF-+/Akt	+	↓	2.5 µM	349.902	318.655	0.910698
2	MCF10CA1a	iEF-+/Akt	+	↓	2.5 µM	339.046	337.889	0.996587
2	MCF10CA1a	iEF-+/Akt	+	↓	2.5 µM	410.823	377.264	0.918313
2	MCF10CA1a	iEF-+/Akt	+	↓	2.5 µM	260.353	230.472	0.885229
2	MCF10CA1a	iEF-+/Akt	+	↓	2.5 µM	273.963	260.406	0.950515
2	MCF10CA1a	iEF-+/Akt	+	↓	2.5 µM	364.788	352.939	0.967518
2	MCF10CA1a	iEF-+/Akt	+	↓	2.5 µM	137.431	104.171	0.757988
2	MCF10CA1a	iEF-+/Akt	+	↓	2.5 µM	233.288	218.418	0.936259
2	MCF10CA1a	iEF-+/Akt	+	↓	2.5 µM	273.589	264.31	0.966084
2	MCF10CA1a	iEF-+/Akt	+	↓	2.5 µM	287.807	281.907	0.9795
2	MCF10CA1a	iEF-+/Akt	+	↓	2.5 µM	217.163	127.055	0.585067
2	MCF10CA1a	iEF-+/Akt	+	↓	2.5 µM	269.504	228.519	0.847924
2	MCF10CA1a	iEF-+/Akt	+	↓	2.5 µM	211.914	188.319	0.888658
2	MCF10CA1a	iEF-+/Akt	+	↓	2.5 µM	242.564	217.105	0.895042
2	MCF10CA1a	iEF-+/Akt	+	↓	2.5 µM	38.611	34.675	0.89806
2	MCF10CA1a	iEF-+/Akt	+	↓	2.5 µM	261.336	255.289	0.976861
2	MCF10CA1a	iEF-+/Akt	+	↓	2.5 µM	234.968	204.871	0.87191
2	MCF10CA1a	iEF-+/Akt	+	↓	2.5 µM	263.776	223.567	0.847564
2	MCF10CA1a	iEF-+/Akt	+	↓	2.5 µM	315.335	300.89	0.954192
2	MCF10CA1a	iEF-+/Akt	+	↓	2.5 µM	186.801	115.269	0.617068
2	MCF10CA1a	iEF-+/Akt	+	↓	2.5 µM	316.224	298.796	0.944887
2	MCF10CA1a	iEF-+/Akt	+	↓	2.5 µM	128.262	63.477	0.494901
2	MCF10CA1a	iEF-+/Akt	+	↓	2.5 µM	213.439	199.644	0.935368
2	MCF10CA1a	iEF-+/Akt	+	↓	2.5 µM	219.991	189.773	0.86264
2	MCF10CA1a	iEF-+/Akt	+	↓	2.5 µM	153.675	129.046	0.839733
2	MCF10CA1a	iEF-+/Akt	+	↓	2.5 µM	386.967	380.416	0.983071
2	MCF10CA1a	iEF-+/Akt	+	↓	2.5 µM	170.233	160.415	0.942326
2	MCF10CA1a	iEF-+/Akt	+	↓	2.5 µM	145.909	139.892	0.958762
2	MCF10CA1a	iEF-+/Akt	+	↓	2.5 µM	247.329	238.945	0.966102
2	MCF10CA1a	iEF-+/Akt	+	↓	2.5 µM	210.558	202.685	0.962609
2	MCF10CA1a	iEF-+/Akt	+	↓	2.5 µM	186.404	175.803	0.943129
2	MCF10CA1a	iEF-+/Akt	+	↓	2.5 µM	332.457	328.589	0.988365
2	MCF10CA1a	iEF-+/Akt	+	↓	2.5 µM	175.534	159.547	0.908924
2	MCF10CA1a	iEF-+/Akt	+	↓	2.5 µM	58.93	57.516	0.976005
2	MCF10CA1a	iEF-+/Akt	+	↓	2.5 µM	149.972	127.854	0.852519
2	MCF10CA1a	iEF-+/Akt	+	↓	2.5 µM	187.851	179.891	0.957626
2	MCF10CA1a	iEF-+/Akt	+	↓	2.5 µM	124.068	123.838	0.998146
2	MCF10CA1a	iEF-+/Akt	+	↓	2.5 µM	66.102	65.43	0.989834
2	MCF10CA1a	iEF-+/Akt	+	↓	2.5 µM	362.397	359.993	0.993366
2	MCF10CA1a	iEF-+/Akt	+	↓	2.5 µM	76.73	74.27	0.96794
3	MCF10CA1a	iEF-+/Akt	+	↓	2.5 µM	194.837	112.988	0.57991
3	MCF10CA1a	iEF-+/Akt	+	↓	2.5 µM	332.638	253.957	0.763464
3	MCF10CA1a	iEF-+/Akt	+	↓	2.5 µM	236.348	128.229	0.542543
3	MCF10CA1a	iEF-+/Akt	+	↓	2.5 µM	124.958	114.511	0.916396
3	MCF10CA1a	iEF-+/Akt	+	↓	2.5 µM	174.86	171.416	0.980304
3	MCF10CA1a	iEF-+/Akt	+	↓	2.5 µM	245.84	237.505	0.966096
3	MCF10CA1a	iEF-+/Akt	+	↓	2.5 µM	292.445	288.24	0.985621
3	MCF10CA1a	iEF-+/Akt	+	↓	2.5 µM	80.507	75.171	0.93372
3	MCF10CA1a	iEF-+/Akt	+	↓	2.5 µM	209.752	196.513	0.936883
3	MCF10CA1a	iEF-+/Akt	+	↓	2.5 µM	224.361	211.881	0.944375
3	MCF10CA1a	iEF-+/Akt	+	↓	2.5 µM	167.054	157.933	0.945401
3	MCF10CA1a	iEF-+/Akt	+	↓	2.5 µM	148.754	143.701	0.966031
3	MCF10CA1a	iEF-+/Akt	+	↓	2.5 µM	199.704	192.355	0.963201
3	MCF10CA1a	iEF-+/Akt	+	↓	2.5 µM	112.582	101.978	0.905811
3	MCF10CA1a	iEF-+/Akt	+	↓	2.5 µM	259.761	247.794	0.953931
3	MCF10CA1a	iEF-+/Akt	+	↓	2.5 µM	277.874	268.837	0.967478
3	MCF10CA1a	iEF-+/Akt	+	↓	2.5 µM	292.391	277.288	0.948347
3	MCF10CA1a	iEF-+/Akt	+	↓	2.5 µM	245.635	203.901	0.830098
3	MCF10CA1a	iEF-+/Akt	+	↓	2.5 µM	168.608	151.933	0.901102
3	MCF10CA1a	iEF-+/Akt	+	↓	2.5 µM	254.939	252.816	0.991673
3	MCF10CA1a	iEF-+/Akt	+	↓	2.5 µM	515.449	508.06	0.985665
3	MCF10CA1a	iEF-+/Akt	+	↓	2.5 µM	280.547	276.968	0.987243
3	MCF10CA1a	iEF-+/Akt	+	↓	2.5 µM	250.573	241.512	0.963839
3	MCF10CA1a	iEF-+/Akt	+	↓	2.5 µM	268.329	260.533	0.970946
3	MCF10CA1a	iEF-+/Akt	+	↓	2.5 µM	224.487	212.43	0.946291
3	MCF10CA1a	iEF-+/Akt	+	↓	2.5 µM	259.951	246.251	0.947298
3	MCF10CA1a	iEF-+/Akt	+	↓	2.5 µM	240.332	224.78	0.93529
3	MCF10CA1a	iEF-+/Akt	+	↓	2.5 µM	182.61	181.73	0.995181
3	MCF10CA1a	iEF-+/Akt	+	↓	2.5 µM	155.736	143.279	0.920012
3	MCF10CA1a	iEF-+/Akt	+	↓	2.5 µM	164.442	139.482	0.848214
3	MCF10CA1a	iEF-+/Akt	+	↓	2.5 µM	144.73	129.941	0.897817
3	MCF10CA1a	iEF-+/Akt	+	↓	2.5 µM	315.237	300.697	0.953876
3	MCF10CA1a	iEF-+/Akt	+	↓	2.5 µM	272.64	256.976	0.942547
3	MCF10CA1a	iEF-+/Akt	+	↓	2.5 µM	195.431	185.535	0.949363
3	MCF10CA1a	iEF-+/Akt	+	↓	2.5 µM	159.12	145.461	0.914159
3	MCF10CA1a	iEF-+/Akt	+	↓	2.5 µM	265.277	256.038	0.965172
3	MCF10CA1a	iEF-+/Akt	+	↓	2.5 µM	186.998	174.768	0.934598
3	MCF10CA1a	iEF-+/Akt	+	↓	2.5 µM	166.551	155.419	0.933162
3	MCF10CA1a	iEF-+/Akt	+	↓	2.5 µM	214.184	204.706	0.955748
3	MCF10CA1a	iEF-+/Akt	+	↓	2.5 µM	88.885	75.676	0.851392
3	MCF10CA1a	iEF-+/Akt	+	↓	2.5 µM	333.013	324.785	0.975292

## Sheet: MCF10A Speed
N	Cell Line	Condition	EGF	iEF	Akt	Speed
1	MCF10A	EGF	+	-	-	0.499
1	MCF10A	EGF	+	-	-	0.245
1	MCF10A	EGF	+	-	-	0.586
1	MCF10A	EGF	+	-	-	0.317
1	MCF10A	EGF	+	-	-	0.35
1	MCF10A	EGF	+	-	-	0.164
1	MCF10A	EGF	+	-	-	0.78
1	MCF10A	EGF	+	-	-	0.531
1	MCF10A	EGF	+	-	-	0.444
1	MCF10A	EGF	+	-	-	0.61
1	MCF10A	EGF	+	-	-	0.415
1	MCF10A	EGF	+	-	-	0.491
1	MCF10A	EGF	+	-	-	0.682
1	MCF10A	EGF	+	-	-	0.531
1	MCF10A	EGF	+	-	-	0.542
1	MCF10A	EGF	+	-	-	0.51
1	MCF10A	EGF	+	-	-	0.367
1	MCF10A	EGF	+	-	-	0.193
1	MCF10A	EGF	+	-	-	0.841
1	MCF10A	EGF	+	-	-	0.359
1	MCF10A	EGF	+	-	-	0.643
1	MCF10A	EGF	+	-	-	0.397
1	MCF10A	EGF	+	-	-	0.617
1	MCF10A	EGF	+	-	-	0.752
1	MCF10A	EGF	+	-	-	0.738
1	MCF10A	EGF	+	-	-	0.289
1	MCF10A	EGF	+	-	-	0.701
1	MCF10A	EGF	+	-	-	0.564
1	MCF10A	EGF	+	-	-	0.397
1	MCF10A	EGF	+	-	-	0.707
1	MCF10A	EGF	+	-	-	0.396
1	MCF10A	EGF	+	-	-	0.692
1	MCF10A	EGF	+	-	-	0.735
1	MCF10A	EGF	+	-	-	0.659
1	MCF10A	EGF	+	-	-	0.47
1	MCF10A	EGF	+	-	-	0.378
1	MCF10A	EGF	+	-	-	0.919
1	MCF10A	EGF	+	-	-	1.313
1	MCF10A	EGF	+	-	-	1.344
1	MCF10A	EGF	+	-	-	0.847
1	MCF10A	EGF	+	-	-	0.539
1	MCF10A	EGF	+	-	-	0.582
1	MCF10A	EGF	+	-	-	0.564
1	MCF10A	EGF	+	-	-	0.992
1	MCF10A	EGF	+	-	-	0.825
1	MCF10A	EGF	+	-	-	0.981
1	MCF10A	EGF	+	-	-	0.323
1	MCF10A	EGF	+	-	-	1.051
1	MCF10A	EGF	+	-	-	0.215
1	MCF10A	EGF	+	-	-	0.607
1	MCF10A	EGF	+	-	-	0.868
1	MCF10A	EGF	+	-	-	0.464
1	MCF10A	EGF	+	-	-	0.412
1	MCF10A	EGF	+	-	-	0.236
1	MCF10A	EGF	+	-	-	0.734
1	MCF10A	EGF	+	-	-	0.453
1	MCF10A	EGF	+	-	-	0.818
1	MCF10A	EGF	+	-	-	0.515
1	MCF10A	EGF	+	-	-	0.432
1	MCF10A	EGF	+	-	-	0.417
1	MCF10A	EGF	+	-	-	0.344
1	MCF10A	EGF	+	-	-	0.681
1	MCF10A	EGF	+	-	-	1.4
1	MCF10A	EGF	+	-	-	0.328
1	MCF10A	EGF	+	-	-	0.557
1	MCF10A	EGF	+	-	-	0.334
1	MCF10A	EGF	+	-	-	0.362
1	MCF10A	EGF	+	-	-	0.359
1	MCF10A	EGF	+	-	-	1.026
1	MCF10A	EGF	+	-	-	1.024
1	MCF10A	EGF	+	-	-	0.448
1	MCF10A	EGF	+	-	-	0.416
1	MCF10A	EGF	+	-	-	0.315
1	MCF10A	EGF	+	-	-	0.567
1	MCF10A	EGF	+	-	-	1.512
1	MCF10A	EGF	+	-	-	0.813
1	MCF10A	EGF	+	-	-	0.882
1	MCF10A	EGF	+	-	-	0.338
1	MCF10A	EGF	+	-	-	0.622
1	MCF10A	EGF	+	-	-	0.344
1	MCF10A	EGF	+	-	-	0.335
2	MCF10A	EGF	+	-	-	0.166
2	MCF10A	EGF	+	-	-	0.648
2	MCF10A	EGF	+	-	-	1.652
2	MCF10A	EGF	+	-	-	0.522
2	MCF10A	EGF	+	-	-	0.888
2	MCF10A	EGF	+	-	-	0.279
2	MCF10A	EGF	+	-	-	0.159
2	MCF10A	EGF	+	-	-	0.436
2	MCF10A	EGF	+	-	-	0.367
2	MCF10A	EGF	+	-	-	0.166
2	MCF10A	EGF	+	-	-	0.152
2	MCF10A	EGF	+	-	-	0.871
2	MCF10A	EGF	+	-	-	0.612
2	MCF10A	EGF	+	-	-	1.084
2	MCF10A	EGF	+	-	-	0.252
2	MCF10A	EGF	+	-	-	0.16
2	MCF10A	EGF	+	-	-	0.194
2	MCF10A	EGF	+	-	-	0.37
2	MCF10A	EGF	+	-	-	0.733
2	MCF10A	EGF	+	-	-	0.51
2	MCF10A	EGF	+	-	-	0.646
2	MCF10A	EGF	+	-	-	0.328
2	MCF10A	EGF	+	-	-	0.306
2	MCF10A	EGF	+	-	-	0.586
2	MCF10A	EGF	+	-	-	0.23
2	MCF10A	EGF	+	-	-	0.232
2	MCF10A	EGF	+	-	-	0.27
2	MCF10A	EGF	+	-	-	0.269
2	MCF10A	EGF	+	-	-	0.261
2	MCF10A	EGF	+	-	-	0.552
2	MCF10A	EGF	+	-	-	0.425
2	MCF10A	EGF	+	-	-	0.801
2	MCF10A	EGF	+	-	-	0.836
2	MCF10A	EGF	+	-	-	0.618
2	MCF10A	EGF	+	-	-	0.691
2	MCF10A	EGF	+	-	-	0.769
2	MCF10A	EGF	+	-	-	0.785
2	MCF10A	EGF	+	-	-	0.304
2	MCF10A	EGF	+	-	-	0.916
2	MCF10A	EGF	+	-	-	0.256
2	MCF10A	EGF	+	-	-	0.981
2	MCF10A	EGF	+	-	-	0.316
2	MCF10A	EGF	+	-	-	0.291
2	MCF10A	EGF	+	-	-	0.324
2	MCF10A	EGF	+	-	-	0.265
2	MCF10A	EGF	+	-	-	0.529
2	MCF10A	EGF	+	-	-	1.361
2	MCF10A	EGF	+	-	-	0.365
2	MCF10A	EGF	+	-	-	0.509
2	MCF10A	EGF	+	-	-	0.231
2	MCF10A	EGF	+	-	-	0.487
2	MCF10A	EGF	+	-	-	0.53
2	MCF10A	EGF	+	-	-	0.776
2	MCF10A	EGF	+	-	-	0.622
2	MCF10A	EGF	+	-	-	1.422
2	MCF10A	EGF	+	-	-	1.173
2	MCF10A	EGF	+	-	-	1.174
2	MCF10A	EGF	+	-	-	1.465
2	MCF10A	EGF	+	-	-	0.352
2	MCF10A	EGF	+	-	-	0.574
2	MCF10A	EGF	+	-	-	0.739
2	MCF10A	EGF	+	-	-	0.852
2	MCF10A	EGF	+	-	-	0.32
2	MCF10A	EGF	+	-	-	0.427
2	MCF10A	EGF	+	-	-	0.966
2	MCF10A	EGF	+	-	-	0.982
2	MCF10A	EGF	+	-	-	0.478
2	MCF10A	EGF	+	-	-	0.335
2	MCF10A	EGF	+	-	-	0.474
2	MCF10A	EGF	+	-	-	0.402
2	MCF10A	EGF	+	-	-	0.134
2	MCF10A	EGF	+	-	-	0.246
2	MCF10A	EGF	+	-	-	0.51
2	MCF10A	EGF	+	-	-	0.401
2	MCF10A	EGF	+	-	-	0.371
2	MCF10A	EGF	+	-	-	0.479
2	MCF10A	EGF	+	-	-	0.454
2	MCF10A	EGF	+	-	-	0.307
2	MCF10A	EGF	+	-	-	0.445
2	MCF10A	EGF	+	-	-	0.446
2	MCF10A	EGF	+	-	-	0.459
2	MCF10A	EGF	+	-	-	0.506
2	MCF10A	EGF	+	-	-	0.38
2	MCF10A	EGF	+	-	-	0.438
2	MCF10A	EGF	+	-	-	0.219
3	MCF10A	EGF	+	-	-	0.291
3	MCF10A	EGF	+	-	-	0.289
3	MCF10A	EGF	+	-	-	0.388
3	MCF10A	EGF	+	-	-	0.163
3	MCF10A	EGF	+	-	-	0.632
3	MCF10A	EGF	+	-	-	1
3	MCF10A	EGF	+	-	-	0.336
3	MCF10A	EGF	+	-	-	1.502
3	MCF10A	EGF	+	-	-	0.337
3	MCF10A	EGF	+	-	-	0.361
3	MCF10A	EGF	+	-	-	0.375
3	MCF10A	EGF	+	-	-	0.607
3	MCF10A	EGF	+	-	-	0.586
3	MCF10A	EGF	+	-	-	0.536
3	MCF10A	EGF	+	-	-	0.401
3	MCF10A	EGF	+	-	-	0.52
3	MCF10A	EGF	+	-	-	0.312
3	MCF10A	EGF	+	-	-	0.389
3	MCF10A	EGF	+	-	-	0.79
3	MCF10A	EGF	+	-	-	0.368
3	MCF10A	EGF	+	-	-	0.455
3	MCF10A	EGF	+	-	-	0.431
3	MCF10A	EGF	+	-	-	0.81
3	MCF10A	EGF	+	-	-	0.417
3	MCF10A	EGF	+	-	-	0.535
3	MCF10A	EGF	+	-	-	0.563
3	MCF10A	EGF	+	-	-	0.469
3	MCF10A	EGF	+	-	-	0.62
3	MCF10A	EGF	+	-	-	0.511
3	MCF10A	EGF	+	-	-	0.837
3	MCF10A	EGF	+	-	-	0.518
3	MCF10A	EGF	+	-	-	0.677
3	MCF10A	EGF	+	-	-	0.261
3	MCF10A	EGF	+	-	-	0.545
3	MCF10A	EGF	+	-	-	0.544
3	MCF10A	EGF	+	-	-	0.595
3	MCF10A	EGF	+	-	-	0.44
3	MCF10A	EGF	+	-	-	0.391
3	MCF10A	EGF	+	-	-	0.422
3	MCF10A	EGF	+	-	-	0.309
3	MCF10A	EGF	+	-	-	0.63
3	MCF10A	EGF	+	-	-	0.367
3	MCF10A	EGF	+	-	-	0.574
3	MCF10A	EGF	+	-	-	0.665
3	MCF10A	EGF	+	-	-	0.554
3	MCF10A	EGF	+	-	-	0.527
3	MCF10A	EGF	+	-	-	1.074
3	MCF10A	EGF	+	-	-	0.346
3	MCF10A	EGF	+	-	-	0.413
3	MCF10A	EGF	+	-	-	0.366
3	MCF10A	EGF	+	-	-	0.475
3	MCF10A	EGF	+	-	-	0.472
3	MCF10A	EGF	+	-	-	0.483
3	MCF10A	EGF	+	-	-	0.374
3	MCF10A	EGF	+	-	-	0.704
3	MCF10A	EGF	+	-	-	0.948
3	MCF10A	EGF	+	-	-	0.597
3	MCF10A	EGF	+	-	-	0.52
3	MCF10A	EGF	+	-	-	0.442
3	MCF10A	EGF	+	-	-	0.761
3	MCF10A	EGF	+	-	-	0.294
3	MCF10A	EGF	+	-	-	0.495
3	MCF10A	EGF	+	-	-	0.813
3	MCF10A	EGF	+	-	-	0.606
3	MCF10A	EGF	+	-	-	0.498
3	MCF10A	EGF	+	-	-	1.313
3	MCF10A	EGF	+	-	-	0.421
3	MCF10A	EGF	+	-	-	0.346
3	MCF10A	EGF	+	-	-	0.544
3	MCF10A	EGF	+	-	-	0.49
3	MCF10A	EGF	+	-	-	0.706
3	MCF10A	EGF	+	-	-	0.54
3	MCF10A	EGF	+	-	-	0.416
3	MCF10A	EGF	+	-	-	0.412
3	MCF10A	EGF	+	-	-	0.416
1	MCF10A	iEF++	+	↑	-	0.278
1	MCF10A	iEF++	+	↑	-	0.287
1	MCF10A	iEF++	+	↑	-	0.574
1	MCF10A	iEF++	+	↑	-	1.069
1	MCF10A	iEF++	+	↑	-	0.596
1	MCF10A	iEF++	+	↑	-	0.405
1	MCF10A	iEF++	+	↑	-	0.656
1	MCF10A	iEF++	+	↑	-	1.406
1	MCF10A	iEF++	+	↑	-	0.439
1	MCF10A	iEF++	+	↑	-	0.487
1	MCF10A	iEF++	+	↑	-	0.493
1	MCF10A	iEF++	+	↑	-	0.546
1	MCF10A	iEF++	+	↑	-	0.453
1	MCF10A	iEF++	+	↑	-	0.532
1	MCF10A	iEF++	+	↑	-	0.47
1	MCF10A	iEF++	+	↑	-	0.454
1	MCF10A	iEF++	+	↑	-	1.142
1	MCF10A	iEF++	+	↑	-	0.445
1	MCF10A	iEF++	+	↑	-	0.429
1	MCF10A	iEF++	+	↑	-	0.547
1	MCF10A	iEF++	+	↑	-	1.163
1	MCF10A	iEF++	+	↑	-	0.887
1	MCF10A	iEF++	+	↑	-	0.407
1	MCF10A	iEF++	+	↑	-	0.557
1	MCF10A	iEF++	+	↑	-	0.464
1	MCF10A	iEF++	+	↑	-	0.585
1	MCF10A	iEF++	+	↑	-	1.005
1	MCF10A	iEF++	+	↑	-	0.932
1	MCF10A	iEF++	+	↑	-	0.478
1	MCF10A	iEF++	+	↑	-	1.176
1	MCF10A	iEF++	+	↑	-	0.494
1	MCF10A	iEF++	+	↑	-	0.523
1	MCF10A	iEF++	+	↑	-	0.64
1	MCF10A	iEF++	+	↑	-	0.408
1	MCF10A	iEF++	+	↑	-	0.413
1	MCF10A	iEF++	+	↑	-	1.152
1	MCF10A	iEF++	+	↑	-	0.631
1	MCF10A	iEF++	+	↑	-	0.641
1	MCF10A	iEF++	+	↑	-	0.375
1	MCF10A	iEF++	+	↑	-	0.676
1	MCF10A	iEF++	+	↑	-	0.548
1	MCF10A	iEF++	+	↑	-	0.504
1	MCF10A	iEF++	+	↑	-	0.602
1	MCF10A	iEF++	+	↑	-	0.3
1	MCF10A	iEF++	+	↑	-	0.342
1	MCF10A	iEF++	+	↑	-	0.575
1	MCF10A	iEF++	+	↑	-	0.637
1	MCF10A	iEF++	+	↑	-	0.657
1	MCF10A	iEF++	+	↑	-	0.464
1	MCF10A	iEF++	+	↑	-	0.618
1	MCF10A	iEF++	+	↑	-	0.836
2	MCF10A	iEF++	+	↑	-	0.29
2	MCF10A	iEF++	+	↑	-	0.428
2	MCF10A	iEF++	+	↑	-	0.63
2	MCF10A	iEF++	+	↑	-	0.567
2	MCF10A	iEF++	+	↑	-	0.59
2	MCF10A	iEF++	+	↑	-	0.609
2	MCF10A	iEF++	+	↑	-	0.364
2	MCF10A	iEF++	+	↑	-	0.851
2	MCF10A	iEF++	+	↑	-	0.557
2	MCF10A	iEF++	+	↑	-	0.852
2	MCF10A	iEF++	+	↑	-	0.679
2	MCF10A	iEF++	+	↑	-	0.326
2	MCF10A	iEF++	+	↑	-	0.323
2	MCF10A	iEF++	+	↑	-	0.339
2	MCF10A	iEF++	+	↑	-	0.439
2	MCF10A	iEF++	+	↑	-	0.285
2	MCF10A	iEF++	+	↑	-	0.33
2	MCF10A	iEF++	+	↑	-	0.387
2	MCF10A	iEF++	+	↑	-	0.194
2	MCF10A	iEF++	+	↑	-	0.495
2	MCF10A	iEF++	+	↑	-	0.546
2	MCF10A	iEF++	+	↑	-	0.31
2	MCF10A	iEF++	+	↑	-	0.318
2	MCF10A	iEF++	+	↑	-	0.743
2	MCF10A	iEF++	+	↑	-	1.105
2	MCF10A	iEF++	+	↑	-	0.264
2	MCF10A	iEF++	+	↑	-	0.229
2	MCF10A	iEF++	+	↑	-	0.511
2	MCF10A	iEF++	+	↑	-	0.848
2	MCF10A	iEF++	+	↑	-	0.749
2	MCF10A	iEF++	+	↑	-	0.375
2	MCF10A	iEF++	+	↑	-	1.063
2	MCF10A	iEF++	+	↑	-	0.404
2	MCF10A	iEF++	+	↑	-	0.319
2	MCF10A	iEF++	+	↑	-	0.293
2	MCF10A	iEF++	+	↑	-	0.51
2	MCF10A	iEF++	+	↑	-	0.3
2	MCF10A	iEF++	+	↑	-	0.367
2	MCF10A	iEF++	+	↑	-	0.449
2	MCF10A	iEF++	+	↑	-	0.656
2	MCF10A	iEF++	+	↑	-	0.816
2	MCF10A	iEF++	+	↑	-	1.309
2	MCF10A	iEF++	+	↑	-	0.432
2	MCF10A	iEF++	+	↑	-	0.962
2	MCF10A	iEF++	+	↑	-	0.82
2	MCF10A	iEF++	+	↑	-	0.365
2	MCF10A	iEF++	+	↑	-	0.87
2	MCF10A	iEF++	+	↑	-	0.504
2	MCF10A	iEF++	+	↑	-	0.715
2	MCF10A	iEF++	+	↑	-	0.775
2	MCF10A	iEF++	+	↑	-	0.309
2	MCF10A	iEF++	+	↑	-	0.338
3	MCF10A	iEF++	+	↑	-	0.376
3	MCF10A	iEF++	+	↑	-	0.949
3	MCF10A	iEF++	+	↑	-	0.267
3	MCF10A	iEF++	+	↑	-	0.653
3	MCF10A	iEF++	+	↑	-	0.797
3	MCF10A	iEF++	+	↑	-	0.848
3	MCF10A	iEF++	+	↑	-	0.4
3	MCF10A	iEF++	+	↑	-	0.407
3	MCF10A	iEF++	+	↑	-	0.336
3	MCF10A	iEF++	+	↑	-	0.936
3	MCF10A	iEF++	+	↑	-	0.47
3	MCF10A	iEF++	+	↑	-	0.485
3	MCF10A	iEF++	+	↑	-	0.445
3	MCF10A	iEF++	+	↑	-	1.068
3	MCF10A	iEF++	+	↑	-	0.302
3	MCF10A	iEF++	+	↑	-	0.48
3	MCF10A	iEF++	+	↑	-	0.514
3	MCF10A	iEF++	+	↑	-	0.585
3	MCF10A	iEF++	+	↑	-	0.458
3	MCF10A	iEF++	+	↑	-	0.702
3	MCF10A	iEF++	+	↑	-	0.514
3	MCF10A	iEF++	+	↑	-	0.631
3	MCF10A	iEF++	+	↑	-	0.629
3	MCF10A	iEF++	+	↑	-	0.574
3	MCF10A	iEF++	+	↑	-	0.522
3	MCF10A	iEF++	+	↑	-	0.592
3	MCF10A	iEF++	+	↑	-	0.635
3	MCF10A	iEF++	+	↑	-	0.822
3	MCF10A	iEF++	+	↑	-	0.86
3	MCF10A	iEF++	+	↑	-	0.626
3	MCF10A	iEF++	+	↑	-	1.534
3	MCF10A	iEF++	+	↑	-	0.581
3	MCF10A	iEF++	+	↑	-	0.497
3	MCF10A	iEF++	+	↑	-	0.646
3	MCF10A	iEF++	+	↑	-	0.697
3	MCF10A	iEF++	+	↑	-	0.35
3	MCF10A	iEF++	+	↑	-	0.688
3	MCF10A	iEF++	+	↑	-	0.78
3	MCF10A	iEF++	+	↑	-	0.466
3	MCF10A	iEF++	+	↑	-	0.415
3	MCF10A	iEF++	+	↑	-	0.519
3	MCF10A	iEF++	+	↑	-	0.407
3	MCF10A	iEF++	+	↑	-	0.344
3	MCF10A	iEF++	+	↑	-	1.032
3	MCF10A	iEF++	+	↑	-	0.701
3	MCF10A	iEF++	+	↑	-	0.882
3	MCF10A	iEF++	+	↑	-	0.384
3	MCF10A	iEF++	+	↑	-	0.626
3	MCF10A	iEF++	+	↑	-	0.691
3	MCF10A	iEF++	+	↑	-	0.487
3	MCF10A	iEF++	+	↑	-	0.449
3	MCF10A	iEF++	+	↑	-	0.507
1	MCF10A	iEF-+	+	↓	-	0.644
1	MCF10A	iEF-+	+	↓	-	0.586
1	MCF10A	iEF-+	+	↓	-	0.828
1	MCF10A	iEF-+	+	↓	-	0.542
1	MCF10A	iEF-+	+	↓	-	0.918
1	MCF10A	iEF-+	+	↓	-	0.557
1	MCF10A	iEF-+	+	↓	-	0.489
1	MCF10A	iEF-+	+	↓	-	0.773
1	MCF10A	iEF-+	+	↓	-	0.61
1	MCF10A	iEF-+	+	↓	-	0.576
1	MCF10A	iEF-+	+	↓	-	0.527
1	MCF10A	iEF-+	+	↓	-	0.447
1	MCF10A	iEF-+	+	↓	-	0.727
1	MCF10A	iEF-+	+	↓	-	0.708
1	MCF10A	iEF-+	+	↓	-	0.441
1	MCF10A	iEF-+	+	↓	-	0.61
1	MCF10A	iEF-+	+	↓	-	0.408
1	MCF10A	iEF-+	+	↓	-	0.173
1	MCF10A	iEF-+	+	↓	-	0.355
1	MCF10A	iEF-+	+	↓	-	1.068
1	MCF10A	iEF-+	+	↓	-	0.463
1	MCF10A	iEF-+	+	↓	-	0.71
1	MCF10A	iEF-+	+	↓	-	0.531
1	MCF10A	iEF-+	+	↓	-	0.807
1	MCF10A	iEF-+	+	↓	-	0.706
1	MCF10A	iEF-+	+	↓	-	0.643
1	MCF10A	iEF-+	+	↓	-	0.66
1	MCF10A	iEF-+	+	↓	-	0.745
1	MCF10A	iEF-+	+	↓	-	0.807
1	MCF10A	iEF-+	+	↓	-	0.59
1	MCF10A	iEF-+	+	↓	-	0.963
1	MCF10A	iEF-+	+	↓	-	0.612
1	MCF10A	iEF-+	+	↓	-	0.771
1	MCF10A	iEF-+	+	↓	-	0.425
1	MCF10A	iEF-+	+	↓	-	0.508
1	MCF10A	iEF-+	+	↓	-	0.8
1	MCF10A	iEF-+	+	↓	-	0.9
1	MCF10A	iEF-+	+	↓	-	1.081
1	MCF10A	iEF-+	+	↓	-	1.664
1	MCF10A	iEF-+	+	↓	-	0.564
1	MCF10A	iEF-+	+	↓	-	0.641
1	MCF10A	iEF-+	+	↓	-	0.544
2	MCF10A	iEF-+	+	↓	-	0.627
2	MCF10A	iEF-+	+	↓	-	1.096
2	MCF10A	iEF-+	+	↓	-	0.595
2	MCF10A	iEF-+	+	↓	-	0.829
2	MCF10A	iEF-+	+	↓	-	0.615
2	MCF10A	iEF-+	+	↓	-	0.7
2	MCF10A	iEF-+	+	↓	-	0.643
2	MCF10A	iEF-+	+	↓	-	0.641
2	MCF10A	iEF-+	+	↓	-	0.424
2	MCF10A	iEF-+	+	↓	-	0.827
2	MCF10A	iEF-+	+	↓	-	0.434
2	MCF10A	iEF-+	+	↓	-	0.319
2	MCF10A	iEF-+	+	↓	-	0.552
2	MCF10A	iEF-+	+	↓	-	0.544
2	MCF10A	iEF-+	+	↓	-	0.467
2	MCF10A	iEF-+	+	↓	-	0.576
2	MCF10A	iEF-+	+	↓	-	0.494
2	MCF10A	iEF-+	+	↓	-	0.403
2	MCF10A	iEF-+	+	↓	-	0.585
2	MCF10A	iEF-+	+	↓	-	0.47
2	MCF10A	iEF-+	+	↓	-	1.199
2	MCF10A	iEF-+	+	↓	-	0.737
2	MCF10A	iEF-+	+	↓	-	0.622
2	MCF10A	iEF-+	+	↓	-	0.619
2	MCF10A	iEF-+	+	↓	-	0.877
2	MCF10A	iEF-+	+	↓	-	0.719
2	MCF10A	iEF-+	+	↓	-	0.459
2	MCF10A	iEF-+	+	↓	-	1.723
2	MCF10A	iEF-+	+	↓	-	0.725
2	MCF10A	iEF-+	+	↓	-	0.413
2	MCF10A	iEF-+	+	↓	-	0.656
2	MCF10A	iEF-+	+	↓	-	1.073
2	MCF10A	iEF-+	+	↓	-	0.873
2	MCF10A	iEF-+	+	↓	-	1.086
2	MCF10A	iEF-+	+	↓	-	0.805
2	MCF10A	iEF-+	+	↓	-	0.871
2	MCF10A	iEF-+	+	↓	-	0.407
2	MCF10A	iEF-+	+	↓	-	0.222
3	MCF10A	iEF-+	+	↓	-	1.629
3	MCF10A	iEF-+	+	↓	-	0.956
3	MCF10A	iEF-+	+	↓	-	0.298
3	MCF10A	iEF-+	+	↓	-	1.103
3	MCF10A	iEF-+	+	↓	-	0.986
3	MCF10A	iEF-+	+	↓	-	0.423
3	MCF10A	iEF-+	+	↓	-	1.195
3	MCF10A	iEF-+	+	↓	-	0.558
3	MCF10A	iEF-+	+	↓	-	0.712
3	MCF10A	iEF-+	+	↓	-	0.659
3	MCF10A	iEF-+	+	↓	-	0.201
3	MCF10A	iEF-+	+	↓	-	0.497
3	MCF10A	iEF-+	+	↓	-	0.941
3	MCF10A	iEF-+	+	↓	-	0.733
3	MCF10A	iEF-+	+	↓	-	0.852
3	MCF10A	iEF-+	+	↓	-	0.419
3	MCF10A	iEF-+	+	↓	-	0.701
3	MCF10A	iEF-+	+	↓	-	0.438
3	MCF10A	iEF-+	+	↓	-	0.59
3	MCF10A	iEF-+	+	↓	-	0.497
3	MCF10A	iEF-+	+	↓	-	0.804
3	MCF10A	iEF-+	+	↓	-	0.602
3	MCF10A	iEF-+	+	↓	-	0.588
3	MCF10A	iEF-+	+	↓	-	0.658
3	MCF10A	iEF-+	+	↓	-	0.184
3	MCF10A	iEF-+	+	↓	-	0.917
3	MCF10A	iEF-+	+	↓	-	0.266
3	MCF10A	iEF-+	+	↓	-	0.229
3	MCF10A	iEF-+	+	↓	-	0.18
3	MCF10A	iEF-+	+	↓	-	0.449
3	MCF10A	iEF-+	+	↓	-	0.669
3	MCF10A	iEF-+	+	↓	-	0.513
3	MCF10A	iEF-+	+	↓	-	0.575
3	MCF10A	iEF-+	+	↓	-	0.267
3	MCF10A	iEF-+	+	↓	-	0.485
3	MCF10A	iEF-+	+	↓	-	0.509
3	MCF10A	iEF-+	+	↓	-	0.503
3	MCF10A	iEF-+	+	↓	-	0.458
3	MCF10A	iEF-+	+	↓	-	1.074
3	MCF10A	iEF-+	+	↓	-	0.572
3	MCF10A	iEF-+	+	↓	-	0.949
3	MCF10A	iEF-+	+	↓	-	0.754
3	MCF10A	iEF-+	+	↓	-	0.612
3	MCF10A	iEF-+	+	↓	-	0.401
3	MCF10A	iEF-+	+	↓	-	0.392
3	MCF10A	iEF-+	+	↓	-	0.613
3	MCF10A	iEF-+	+	↓	-	0.542
1	MCF10A	EGF/Akt	+	-	2.5 µM	0.6
1	MCF10A	EGF/Akt	+	-	2.5 µM	0.337
1	MCF10A	EGF/Akt	+	-	2.5 µM	0.827
1	MCF10A	EGF/Akt	+	-	2.5 µM	0.321
1	MCF10A	EGF/Akt	+	-	2.5 µM	0.464
1	MCF10A	EGF/Akt	+	-	2.5 µM	0.337
1	MCF10A	EGF/Akt	+	-	2.5 µM	0.357
1	MCF10A	EGF/Akt	+	-	2.5 µM	0.259
1	MCF10A	EGF/Akt	+	-	2.5 µM	0.42
1	MCF10A	EGF/Akt	+	-	2.5 µM	0.497
1	MCF10A	EGF/Akt	+	-	2.5 µM	0.729
1	MCF10A	EGF/Akt	+	-	2.5 µM	0.542
1	MCF10A	EGF/Akt	+	-	2.5 µM	0.644
1	MCF10A	EGF/Akt	+	-	2.5 µM	0.631
1	MCF10A	EGF/Akt	+	-	2.5 µM	0.281
1	MCF10A	EGF/Akt	+	-	2.5 µM	0.508
1	MCF10A	EGF/Akt	+	-	2.5 µM	0.461
1	MCF10A	EGF/Akt	+	-	2.5 µM	0.425
1	MCF10A	EGF/Akt	+	-	2.5 µM	0.796
1	MCF10A	EGF/Akt	+	-	2.5 µM	0.435
1	MCF10A	EGF/Akt	+	-	2.5 µM	0.351
1	MCF10A	EGF/Akt	+	-	2.5 µM	0.579
1	MCF10A	EGF/Akt	+	-	2.5 µM	0.432
1	MCF10A	EGF/Akt	+	-	2.5 µM	0.379
1	MCF10A	EGF/Akt	+	-	2.5 µM	0.452
1	MCF10A	EGF/Akt	+	-	2.5 µM	0.381
1	MCF10A	EGF/Akt	+	-	2.5 µM	0.49
1	MCF10A	EGF/Akt	+	-	2.5 µM	0.342
1	MCF10A	EGF/Akt	+	-	2.5 µM	0.303
1	MCF10A	EGF/Akt	+	-	2.5 µM	0.483
1	MCF10A	EGF/Akt	+	-	2.5 µM	0.363
1	MCF10A	EGF/Akt	+	-	2.5 µM	0.221
1	MCF10A	EGF/Akt	+	-	2.5 µM	0.56
1	MCF10A	EGF/Akt	+	-	2.5 µM	0.391
1	MCF10A	EGF/Akt	+	-	2.5 µM	0.328
1	MCF10A	EGF/Akt	+	-	2.5 µM	0.391
1	MCF10A	EGF/Akt	+	-	2.5 µM	0.339
1	MCF10A	EGF/Akt	+	-	2.5 µM	0.414
1	MCF10A	EGF/Akt	+	-	2.5 µM	0.393
1	MCF10A	EGF/Akt	+	-	2.5 µM	0.349
1	MCF10A	EGF/Akt	+	-	2.5 µM	0.338
1	MCF10A	EGF/Akt	+	-	2.5 µM	0.415
1	MCF10A	EGF/Akt	+	-	2.5 µM	0.341
1	MCF10A	EGF/Akt	+	-	2.5 µM	0.35
1	MCF10A	EGF/Akt	+	-	2.5 µM	0.442
1	MCF10A	EGF/Akt	+	-	2.5 µM	0.428
1	MCF10A	EGF/Akt	+	-	2.5 µM	0.546
1	MCF10A	EGF/Akt	+	-	2.5 µM	0.324
1	MCF10A	EGF/Akt	+	-	2.5 µM	0.4
1	MCF10A	EGF/Akt	+	-	2.5 µM	0.351
1	MCF10A	EGF/Akt	+	-	2.5 µM	0.523
1	MCF10A	EGF/Akt	+	-	2.5 µM	0.359
1	MCF10A	EGF/Akt	+	-	2.5 µM	0.336
1	MCF10A	EGF/Akt	+	-	2.5 µM	0.449
1	MCF10A	EGF/Akt	+	-	2.5 µM	0.332
1	MCF10A	EGF/Akt	+	-	2.5 µM	0.349
1	MCF10A	EGF/Akt	+	-	2.5 µM	0.499
1	MCF10A	EGF/Akt	+	-	2.5 µM	0.602
1	MCF10A	EGF/Akt	+	-	2.5 µM	1.147
1	MCF10A	EGF/Akt	+	-	2.5 µM	0.54
2	MCF10A	EGF/Akt	+	-	2.5 µM	0.447
2	MCF10A	EGF/Akt	+	-	2.5 µM	0.388
2	MCF10A	EGF/Akt	+	-	2.5 µM	0.349
2	MCF10A	EGF/Akt	+	-	2.5 µM	0.347
2	MCF10A	EGF/Akt	+	-	2.5 µM	0.335
2	MCF10A	EGF/Akt	+	-	2.5 µM	0.267
2	MCF10A	EGF/Akt	+	-	2.5 µM	0.312
2	MCF10A	EGF/Akt	+	-	2.5 µM	0.323
2	MCF10A	EGF/Akt	+	-	2.5 µM	0.709
2	MCF10A	EGF/Akt	+	-	2.5 µM	0.268
2	MCF10A	EGF/Akt	+	-	2.5 µM	0.463
2	MCF10A	EGF/Akt	+	-	2.5 µM	0.34
2	MCF10A	EGF/Akt	+	-	2.5 µM	0.341
2	MCF10A	EGF/Akt	+	-	2.5 µM	0.269
2	MCF10A	EGF/Akt	+	-	2.5 µM	0.661
2	MCF10A	EGF/Akt	+	-	2.5 µM	0.292
2	MCF10A	EGF/Akt	+	-	2.5 µM	0.281
2	MCF10A	EGF/Akt	+	-	2.5 µM	0.291
2	MCF10A	EGF/Akt	+	-	2.5 µM	0.345
2	MCF10A	EGF/Akt	+	-	2.5 µM	0.385
2	MCF10A	EGF/Akt	+	-	2.5 µM	0.342
2	MCF10A	EGF/Akt	+	-	2.5 µM	0.483
2	MCF10A	EGF/Akt	+	-	2.5 µM	0.366
2	MCF10A	EGF/Akt	+	-	2.5 µM	0.347
2	MCF10A	EGF/Akt	+	-	2.5 µM	0.334
2	MCF10A	EGF/Akt	+	-	2.5 µM	0.384
2	MCF10A	EGF/Akt	+	-	2.5 µM	0.423
2	MCF10A	EGF/Akt	+	-	2.5 µM	0.342
2	MCF10A	EGF/Akt	+	-	2.5 µM	0.317
2	MCF10A	EGF/Akt	+	-	2.5 µM	0.482
2	MCF10A	EGF/Akt	+	-	2.5 µM	0.378
2	MCF10A	EGF/Akt	+	-	2.5 µM	0.32
2	MCF10A	EGF/Akt	+	-	2.5 µM	0.237
2	MCF10A	EGF/Akt	+	-	2.5 µM	0.314
2	MCF10A	EGF/Akt	+	-	2.5 µM	0.388
2	MCF10A	EGF/Akt	+	-	2.5 µM	0.353
2	MCF10A	EGF/Akt	+	-	2.5 µM	0.332
2	MCF10A	EGF/Akt	+	-	2.5 µM	0.385
2	MCF10A	EGF/Akt	+	-	2.5 µM	0.402
2	MCF10A	EGF/Akt	+	-	2.5 µM	0.3
2	MCF10A	EGF/Akt	+	-	2.5 µM	0.314
2	MCF10A	EGF/Akt	+	-	2.5 µM	0.96
2	MCF10A	EGF/Akt	+	-	2.5 µM	0.324
2	MCF10A	EGF/Akt	+	-	2.5 µM	0.395
2	MCF10A	EGF/Akt	+	-	2.5 µM	0.424
2	MCF10A	EGF/Akt	+	-	2.5 µM	0.274
2	MCF10A	EGF/Akt	+	-	2.5 µM	0.315
2	MCF10A	EGF/Akt	+	-	2.5 µM	0.296
2	MCF10A	EGF/Akt	+	-	2.5 µM	0.397
2	MCF10A	EGF/Akt	+	-	2.5 µM	0.379
2	MCF10A	EGF/Akt	+	-	2.5 µM	0.334
2	MCF10A	EGF/Akt	+	-	2.5 µM	0.384
2	MCF10A	EGF/Akt	+	-	2.5 µM	0.537
2	MCF10A	EGF/Akt	+	-	2.5 µM	0.33
2	MCF10A	EGF/Akt	+	-	2.5 µM	0.339
2	MCF10A	EGF/Akt	+	-	2.5 µM	0.381
2	MCF10A	EGF/Akt	+	-	2.5 µM	0.394
2	MCF10A	EGF/Akt	+	-	2.5 µM	0.371
2	MCF10A	EGF/Akt	+	-	2.5 µM	0.43
2	MCF10A	EGF/Akt	+	-	2.5 µM	0.68
2	MCF10A	EGF/Akt	+	-	2.5 µM	0.552
2	MCF10A	EGF/Akt	+	-	2.5 µM	0.296
2	MCF10A	EGF/Akt	+	-	2.5 µM	0.361
2	MCF10A	EGF/Akt	+	-	2.5 µM	0.378
2	MCF10A	EGF/Akt	+	-	2.5 µM	0.314
2	MCF10A	EGF/Akt	+	-	2.5 µM	0.468
2	MCF10A	EGF/Akt	+	-	2.5 µM	0.317
2	MCF10A	EGF/Akt	+	-	2.5 µM	0.384
2	MCF10A	EGF/Akt	+	-	2.5 µM	0.323
2	MCF10A	EGF/Akt	+	-	2.5 µM	0.421
2	MCF10A	EGF/Akt	+	-	2.5 µM	0.58
2	MCF10A	EGF/Akt	+	-	2.5 µM	0.612
3	MCF10A	EGF/Akt	+	-	2.5 µM	0.329
3	MCF10A	EGF/Akt	+	-	2.5 µM	0.411
3	MCF10A	EGF/Akt	+	-	2.5 µM	0.32
3	MCF10A	EGF/Akt	+	-	2.5 µM	0.411
3	MCF10A	EGF/Akt	+	-	2.5 µM	0.383
3	MCF10A	EGF/Akt	+	-	2.5 µM	0.396
3	MCF10A	EGF/Akt	+	-	2.5 µM	0.364
3	MCF10A	EGF/Akt	+	-	2.5 µM	0.411
3	MCF10A	EGF/Akt	+	-	2.5 µM	0.388
3	MCF10A	EGF/Akt	+	-	2.5 µM	0.319
3	MCF10A	EGF/Akt	+	-	2.5 µM	0.381
3	MCF10A	EGF/Akt	+	-	2.5 µM	0.362
3	MCF10A	EGF/Akt	+	-	2.5 µM	0.366
3	MCF10A	EGF/Akt	+	-	2.5 µM	0.43
3	MCF10A	EGF/Akt	+	-	2.5 µM	0.375
3	MCF10A	EGF/Akt	+	-	2.5 µM	0.349
3	MCF10A	EGF/Akt	+	-	2.5 µM	0.313
3	MCF10A	EGF/Akt	+	-	2.5 µM	0.337
3	MCF10A	EGF/Akt	+	-	2.5 µM	0.27
3	MCF10A	EGF/Akt	+	-	2.5 µM	0.368
3	MCF10A	EGF/Akt	+	-	2.5 µM	0.416
3	MCF10A	EGF/Akt	+	-	2.5 µM	0.281
3	MCF10A	EGF/Akt	+	-	2.5 µM	0.241
3	MCF10A	EGF/Akt	+	-	2.5 µM	0.355
3	MCF10A	EGF/Akt	+	-	2.5 µM	0.232
3	MCF10A	EGF/Akt	+	-	2.5 µM	0.36
3	MCF10A	EGF/Akt	+	-	2.5 µM	0.34
3	MCF10A	EGF/Akt	+	-	2.5 µM	0.363
3	MCF10A	EGF/Akt	+	-	2.5 µM	0.401
3	MCF10A	EGF/Akt	+	-	2.5 µM	0.323
3	MCF10A	EGF/Akt	+	-	2.5 µM	0.295
3	MCF10A	EGF/Akt	+	-	2.5 µM	0.407
3	MCF10A	EGF/Akt	+	-	2.5 µM	0.323
3	MCF10A	EGF/Akt	+	-	2.5 µM	0.322
3	MCF10A	EGF/Akt	+	-	2.5 µM	0.364
3	MCF10A	EGF/Akt	+	-	2.5 µM	0.345
3	MCF10A	EGF/Akt	+	-	2.5 µM	0.362
3	MCF10A	EGF/Akt	+	-	2.5 µM	0.295
3	MCF10A	EGF/Akt	+	-	2.5 µM	0.307
3	MCF10A	EGF/Akt	+	-	2.5 µM	0.4
3	MCF10A	EGF/Akt	+	-	2.5 µM	0.417
3	MCF10A	EGF/Akt	+	-	2.5 µM	0.368
3	MCF10A	EGF/Akt	+	-	2.5 µM	0.228
3	MCF10A	EGF/Akt	+	-	2.5 µM	0.34
3	MCF10A	EGF/Akt	+	-	2.5 µM	0.313
3	MCF10A	EGF/Akt	+	-	2.5 µM	0.391
3	MCF10A	EGF/Akt	+	-	2.5 µM	0.327
3	MCF10A	EGF/Akt	+	-	2.5 µM	0.275
3	MCF10A	EGF/Akt	+	-	2.5 µM	0.318
3	MCF10A	EGF/Akt	+	-	2.5 µM	0.343
3	MCF10A	EGF/Akt	+	-	2.5 µM	0.3
3	MCF10A	EGF/Akt	+	-	2.5 µM	0.317
3	MCF10A	EGF/Akt	+	-	2.5 µM	0.319
3	MCF10A	EGF/Akt	+	-	2.5 µM	0.315
3	MCF10A	EGF/Akt	+	-	2.5 µM	0.319
3	MCF10A	EGF/Akt	+	-	2.5 µM	0.353
3	MCF10A	EGF/Akt	+	-	2.5 µM	0.376
3	MCF10A	EGF/Akt	+	-	2.5 µM	0.265
3	MCF10A	EGF/Akt	+	-	2.5 µM	0.275
3	MCF10A	EGF/Akt	+	-	2.5 µM	0.349
3	MCF10A	EGF/Akt	+	-	2.5 µM	0.25
3	MCF10A	EGF/Akt	+	-	2.5 µM	0.343
3	MCF10A	EGF/Akt	+	-	2.5 µM	0.399
3	MCF10A	EGF/Akt	+	-	2.5 µM	0.259
3	MCF10A	EGF/Akt	+	-	2.5 µM	0.303
3	MCF10A	EGF/Akt	+	-	2.5 µM	0.266
3	MCF10A	EGF/Akt	+	-	2.5 µM	0.655
3	MCF10A	EGF/Akt	+	-	2.5 µM	0.546
3	MCF10A	EGF/Akt	+	-	2.5 µM	0.792
3	MCF10A	EGF/Akt	+	-	2.5 µM	0.872
3	MCF10A	EGF/Akt	+	-	2.5 µM	0.595
3	MCF10A	EGF/Akt	+	-	2.5 µM	0.527
3	MCF10A	EGF/Akt	+	-	2.5 µM	0.896
3	MCF10A	EGF/Akt	+	-	2.5 µM	0.988
3	MCF10A	EGF/Akt	+	-	2.5 µM	0.651
3	MCF10A	EGF/Akt	+	-	2.5 µM	0.773
3	MCF10A	EGF/Akt	+	-	2.5 µM	0.316
3	MCF10A	EGF/Akt	+	-	2.5 µM	0.29
3	MCF10A	EGF/Akt	+	-	2.5 µM	0.271
3	MCF10A	EGF/Akt	+	-	2.5 µM	0.352
3	MCF10A	EGF/Akt	+	-	2.5 µM	0.336
3	MCF10A	EGF/Akt	+	-	2.5 µM	0.257
3	MCF10A	EGF/Akt	+	-	2.5 µM	0.411
3	MCF10A	EGF/Akt	+	-	2.5 µM	0.274
3	MCF10A	EGF/Akt	+	-	2.5 µM	0.361
1	MCF10A	iEF++/Akt	+	↑	2.5 µM	0.238
1	MCF10A	iEF++/Akt	+	↑	2.5 µM	0.192
1	MCF10A	iEF++/Akt	+	↑	2.5 µM	0.128
1	MCF10A	iEF++/Akt	+	↑	2.5 µM	0.155
1	MCF10A	iEF++/Akt	+	↑	2.5 µM	0.206
1	MCF10A	iEF++/Akt	+	↑	2.5 µM	0.205
1	MCF10A	iEF++/Akt	+	↑	2.5 µM	0.193
1	MCF10A	iEF++/Akt	+	↑	2.5 µM	0.086
1	MCF10A	iEF++/Akt	+	↑	2.5 µM	0.093
1	MCF10A	iEF++/Akt	+	↑	2.5 µM	0.222
1	MCF10A	iEF++/Akt	+	↑	2.5 µM	0.247
1	MCF10A	iEF++/Akt	+	↑	2.5 µM	0.333
1	MCF10A	iEF++/Akt	+	↑	2.5 µM	0.925
1	MCF10A	iEF++/Akt	+	↑	2.5 µM	0.247
1	MCF10A	iEF++/Akt	+	↑	2.5 µM	0.468
2	MCF10A	iEF++/Akt	+	↑	2.5 µM	0.349
2	MCF10A	iEF++/Akt	+	↑	2.5 µM	0.267
2	MCF10A	iEF++/Akt	+	↑	2.5 µM	0.34
2	MCF10A	iEF++/Akt	+	↑	2.5 µM	0.119
2	MCF10A	iEF++/Akt	+	↑	2.5 µM	0.35
2	MCF10A	iEF++/Akt	+	↑	2.5 µM	0.355
2	MCF10A	iEF++/Akt	+	↑	2.5 µM	0.32
2	MCF10A	iEF++/Akt	+	↑	2.5 µM	0.11
2	MCF10A	iEF++/Akt	+	↑	2.5 µM	0.15
2	MCF10A	iEF++/Akt	+	↑	2.5 µM	0.24
2	MCF10A	iEF++/Akt	+	↑	2.5 µM	0.31
2	MCF10A	iEF++/Akt	+	↑	2.5 µM	0.226
2	MCF10A	iEF++/Akt	+	↑	2.5 µM	0.179
2	MCF10A	iEF++/Akt	+	↑	2.5 µM	0.215
2	MCF10A	iEF++/Akt	+	↑	2.5 µM	0.242
2	MCF10A	iEF++/Akt	+	↑	2.5 µM	0.254
3	MCF10A	iEF++/Akt	+	↑	2.5 µM	0.158
3	MCF10A	iEF++/Akt	+	↑	2.5 µM	0.259
3	MCF10A	iEF++/Akt	+	↑	2.5 µM	0.508
3	MCF10A	iEF++/Akt	+	↑	2.5 µM	0.398
2	MCF10A	iEF++/Akt	+	↑	2.5 µM	0.494
3	MCF10A	iEF++/Akt	+	↑	2.5 µM	0.35
3	MCF10A	iEF++/Akt	+	↑	2.5 µM	0.276
3	MCF10A	iEF++/Akt	+	↑	2.5 µM	0.28
3	MCF10A	iEF++/Akt	+	↑	2.5 µM	0.429
3	MCF10A	iEF++/Akt	+	↑	2.5 µM	0.132
3	MCF10A	iEF++/Akt	+	↑	2.5 µM	0.234
3	MCF10A	iEF++/Akt	+	↑	2.5 µM	0.374
3	MCF10A	iEF++/Akt	+	↑	2.5 µM	0.235
1	MCF10A	iEF-+/Akt	+	↓	2.5 µM	0.52
1	MCF10A	iEF-+/Akt	+	↓	2.5 µM	0.146
1	MCF10A	iEF-+/Akt	+	↓	2.5 µM	0.151
1	MCF10A	iEF-+/Akt	+	↓	2.5 µM	0.425
1	MCF10A	iEF-+/Akt	+	↓	2.5 µM	0.223
1	MCF10A	iEF-+/Akt	+	↓	2.5 µM	0.527
1	MCF10A	iEF-+/Akt	+	↓	2.5 µM	0.351
1	MCF10A	iEF-+/Akt	+	↓	2.5 µM	0.108
1	MCF10A	iEF-+/Akt	+	↓	2.5 µM	0.529
1	MCF10A	iEF-+/Akt	+	↓	2.5 µM	0.213
1	MCF10A	iEF-+/Akt	+	↓	2.5 µM	0.123
1	MCF10A	iEF-+/Akt	+	↓	2.5 µM	0.366
1	MCF10A	iEF-+/Akt	+	↓	2.5 µM	0.174
1	MCF10A	iEF-+/Akt	+	↓	2.5 µM	0.16
1	MCF10A	iEF-+/Akt	+	↓	2.5 µM	0.192
1	MCF10A	iEF-+/Akt	+	↓	2.5 µM	0.166
1	MCF10A	iEF-+/Akt	+	↓	2.5 µM	0.35
1	MCF10A	iEF-+/Akt	+	↓	2.5 µM	0.33
1	MCF10A	iEF-+/Akt	+	↓	2.5 µM	0.183
1	MCF10A	iEF-+/Akt	+	↓	2.5 µM	0.23
2	MCF10A	iEF-+/Akt	+	↓	2.5 µM	0.219
2	MCF10A	iEF-+/Akt	+	↓	2.5 µM	0.35
2	MCF10A	iEF-+/Akt	+	↓	2.5 µM	0.146
2	MCF10A	iEF-+/Akt	+	↓	2.5 µM	0.282
2	MCF10A	iEF-+/Akt	+	↓	2.5 µM	0.318
2	MCF10A	iEF-+/Akt	+	↓	2.5 µM	0.264
2	MCF10A	iEF-+/Akt	+	↓	2.5 µM	0.299
2	MCF10A	iEF-+/Akt	+	↓	2.5 µM	0.535
2	MCF10A	iEF-+/Akt	+	↓	2.5 µM	0.519
2	MCF10A	iEF-+/Akt	+	↓	2.5 µM	0.247
2	MCF10A	iEF-+/Akt	+	↓	2.5 µM	0.176
2	MCF10A	iEF-+/Akt	+	↓	2.5 µM	0.43
2	MCF10A	iEF-+/Akt	+	↓	2.5 µM	0.194
2	MCF10A	iEF-+/Akt	+	↓	2.5 µM	0.297
2	MCF10A	iEF-+/Akt	+	↓	2.5 µM	0.343
2	MCF10A	iEF-+/Akt	+	↓	2.5 µM	0.234
2	MCF10A	iEF-+/Akt	+	↓	2.5 µM	0.456
2	MCF10A	iEF-+/Akt	+	↓	2.5 µM	0.375
2	MCF10A	iEF-+/Akt	+	↓	2.5 µM	0.213
2	MCF10A	iEF-+/Akt	+	↓	2.5 µM	0.238
3	MCF10A	iEF-+/Akt	+	↓	2.5 µM	0.175
3	MCF10A	iEF-+/Akt	+	↓	2.5 µM	0.47
3	MCF10A	iEF-+/Akt	+	↓	2.5 µM	0.116
3	MCF10A	iEF-+/Akt	+	↓	2.5 µM	0.124
3	MCF10A	iEF-+/Akt	+	↓	2.5 µM	0.378
3	MCF10A	iEF-+/Akt	+	↓	2.5 µM	0.152
3	MCF10A	iEF-+/Akt	+	↓	2.5 µM	0.214
3	MCF10A	iEF-+/Akt	+	↓	2.5 µM	0.128
3	MCF10A	iEF-+/Akt	+	↓	2.5 µM	0.484
3	MCF10A	iEF-+/Akt	+	↓	2.5 µM	0.191
3	MCF10A	iEF-+/Akt	+	↓	2.5 µM	0.339
3	MCF10A	iEF-+/Akt	+	↓	2.5 µM	0.484
3	MCF10A	iEF-+/Akt	+	↓	2.5 µM	0.364
3	MCF10A	iEF-+/Akt	+	↓	2.5 µM	0.176
3	MCF10A	iEF-+/Akt	+	↓	2.5 µM	0.371
3	MCF10A	iEF-+/Akt	+	↓	2.5 µM	0.327
3	MCF10A	iEF-+/Akt	+	↓	2.5 µM	0.205
3	MCF10A	iEF-+/Akt	+	↓	2.5 µM	0.367
3	MCF10A	iEF-+/Akt	+	↓	2.5 µM	0.438
3	MCF10A	iEF-+/Akt	+	↓	2.5 µM	0.269
3	MCF10A	iEF-+/Akt	+	↓	2.5 µM	0.199
3	MCF10A	iEF-+/Akt	+	↓	2.5 µM	0.499
3	MCF10A	iEF-+/Akt	+	↓	2.5 µM	0.282
3	MCF10A	iEF-+/Akt	+	↓	2.5 µM	0.253
3	MCF10A	iEF-+/Akt	+	↓	2.5 µM	0.375

## Sheet: MCF10A Persistence
N	Cell Line	Condition	EGF	iEF	Akt	Len	D2S	Persistence
1	MCF10A	EGF	+	-	-	359.254	349.126	0.971808
1	MCF10A	EGF	+	-	-	176.121	171.391	0.973143
1	MCF10A	EGF	+	-	-	281.209	280.584	0.997777
1	MCF10A	EGF	+	-	-	228.509	215.829	0.94451
1	MCF10A	EGF	+	-	-	252.091	239.972	0.951926
1	MCF10A	EGF	+	-	-	118.158	72.541	0.613932
1	MCF10A	EGF	+	-	-	398.032	396.193	0.99538
1	MCF10A	EGF	+	-	-	334.7	326.344	0.975034
1	MCF10A	EGF	+	-	-	292.861	284.393	0.971085
1	MCF10A	EGF	+	-	-	439.016	436.748	0.994834
1	MCF10A	EGF	+	-	-	249.26	245.684	0.985654
1	MCF10A	EGF	+	-	-	338.56	330.139	0.975127
1	MCF10A	EGF	+	-	-	204.621	187.9	0.918283
1	MCF10A	EGF	+	-	-	318.832	309.163	0.969674
1	MCF10A	EGF	+	-	-	390.024	379.598	0.973268
1	MCF10A	EGF	+	-	-	168.286	167.608	0.995971
1	MCF10A	EGF	+	-	-	264.463	253.45	0.958357
1	MCF10A	EGF	+	-	-	138.92	116.969	0.841988
1	MCF10A	EGF	+	-	-	327.948	321.242	0.979552
1	MCF10A	EGF	+	-	-	258.674	252.003	0.974211
1	MCF10A	EGF	+	-	-	463.226	62.042	0.133935
1	MCF10A	EGF	+	-	-	285.998	248.194	0.867817
1	MCF10A	EGF	+	-	-	277.786	272.952	0.982598
1	MCF10A	EGF	+	-	-	360.992	357.378	0.989989
1	MCF10A	EGF	+	-	-	531.559	181.02	0.340545
1	MCF10A	EGF	+	-	-	208.088	194.276	0.933624
1	MCF10A	EGF	+	-	-	505.077	432.305	0.855919
1	MCF10A	EGF	+	-	-	169.177	168.256	0.994556
1	MCF10A	EGF	+	-	-	286.172	191.091	0.667749
1	MCF10A	EGF	+	-	-	508.736	151.969	0.298719
1	MCF10A	EGF	+	-	-	285.103	241.264	0.846235
1	MCF10A	EGF	+	-	-	498.351	288.836	0.579583
1	MCF10A	EGF	+	-	-	419.116	415.141	0.990516
1	MCF10A	EGF	+	-	-	276.698	274.008	0.990278
1	MCF10A	EGF	+	-	-	295.803	282.489	0.95499
1	MCF10A	EGF	+	-	-	272.469	257.743	0.945953
1	MCF10A	EGF	+	-	-	110.22	109.44	0.992923
1	MCF10A	EGF	+	-	-	275.684	4.577	0.0166023
1	MCF10A	EGF	+	-	-	610.195	299.029	0.490055
1	MCF10A	EGF	+	-	-	388.292	117.045	0.301436
1	MCF10A	EGF	+	-	-	366.854	362.039	0.986875
1	MCF10A	EGF	+	-	-	270.676	255.255	0.943028
1	MCF10A	EGF	+	-	-	386.709	383.432	0.991526
1	MCF10A	EGF	+	-	-	123.717	123.249	0.996217
1	MCF10A	EGF	+	-	-	264.778	263.431	0.994913
1	MCF10A	EGF	+	-	-	232.657	184.721	0.793963
1	MCF10A	EGF	+	-	-	535.789	534.486	0.997568
1	MCF10A	EGF	+	-	-	154.662	115.778	0.748587
1	MCF10A	EGF	+	-	-	437.035	137.781	0.315263
1	MCF10A	EGF	+	-	-	390.483	337.082	0.863244
1	MCF10A	EGF	+	-	-	334.362	323.753	0.968271
1	MCF10A	EGF	+	-	-	296.336	184.328	0.622024
1	MCF10A	EGF	+	-	-	170.23	110.069	0.64659
1	MCF10A	EGF	+	-	-	242.175	192.36	0.794302
1	MCF10A	EGF	+	-	-	326.465	320.559	0.981909
1	MCF10A	EGF	+	-	-	122.669	122.525	0.998826
1	MCF10A	EGF	+	-	-	370.725	368.178	0.99313
1	MCF10A	EGF	+	-	-	310.97	247.588	0.79618
1	MCF10A	EGF	+	-	-	287.504	283.117	0.984741
1	MCF10A	EGF	+	-	-	154.787	146.829	0.948587
1	MCF10A	EGF	+	-	-	408.437	157.504	0.385626
1	MCF10A	EGF	+	-	-	587.931	457.075	0.77743
1	MCF10A	EGF	+	-	-	236.178	218.393	0.924697
1	MCF10A	EGF	+	-	-	401.39	255.906	0.63755
1	MCF10A	EGF	+	-	-	240.626	198.048	0.823053
1	MCF10A	EGF	+	-	-	249.73	234.867	0.940484
1	MCF10A	EGF	+	-	-	258.761	101.723	0.393116
1	MCF10A	EGF	+	-	-	706.764	519.257	0.734696
1	MCF10A	EGF	+	-	-	322.474	312.963	0.970506
1	MCF10A	EGF	+	-	-	299.49	241.279	0.805633
1	MCF10A	EGF	+	-	-	226.737	206.981	0.912868
1	MCF10A	EGF	+	-	-	408.12	363.721	0.891211
1	MCF10A	EGF	+	-	-	226.804	226.655	0.999343
1	MCF10A	EGF	+	-	-	390.19	311.702	0.798847
1	MCF10A	EGF	+	-	-	370.336	335.195	0.90511
1	MCF10A	EGF	+	-	-	243.089	137.585	0.565986
1	MCF10A	EGF	+	-	-	447.922	334.657	0.747132
1	MCF10A	EGF	+	-	-	247.521	110.283	0.44555
2	MCF10A	EGF	+	-	-	240.904	14.321	0.0594469
2	MCF10A	EGF	+	-	-	119.484	104.767	0.876829
2	MCF10A	EGF	+	-	-	252.866	13.254	0.0524151
2	MCF10A	EGF	+	-	-	346.96	346.005	0.997248
2	MCF10A	EGF	+	-	-	376.177	234.25	0.622712
2	MCF10A	EGF	+	-	-	506.207	504.01	0.99566
2	MCF10A	EGF	+	-	-	201.071	181.547	0.9029
2	MCF10A	EGF	+	-	-	114.738	109.196	0.951699
2	MCF10A	EGF	+	-	-	314.17	276.13	0.878919
2	MCF10A	EGF	+	-	-	264.344	259.004	0.979799
2	MCF10A	EGF	+	-	-	119.209	106.036	0.889497
2	MCF10A	EGF	+	-	-	109.466	107.343	0.980606
2	MCF10A	EGF	+	-	-	626.8	621.508	0.991557
2	MCF10A	EGF	+	-	-	440.315	341.62	0.775854
2	MCF10A	EGF	+	-	-	455.17	6.627	0.0145594
2	MCF10A	EGF	+	-	-	181.273	168.385	0.928903
2	MCF10A	EGF	+	-	-	115.549	110.466	0.95601
2	MCF10A	EGF	+	-	-	128.028	121.267	0.947191
2	MCF10A	EGF	+	-	-	122.027	100.978	0.827505
2	MCF10A	EGF	+	-	-	418.089	415.771	0.994456
2	MCF10A	EGF	+	-	-	290.769	286.305	0.984648
2	MCF10A	EGF	+	-	-	446.035	438.044	0.982084
2	MCF10A	EGF	+	-	-	236.422	165.675	0.70076
2	MCF10A	EGF	+	-	-	220.194	213.285	0.968623
2	MCF10A	EGF	+	-	-	193.362	188.525	0.974985
2	MCF10A	EGF	+	-	-	165.339	153.063	0.925753
2	MCF10A	EGF	+	-	-	167.048	161.475	0.966638
2	MCF10A	EGF	+	-	-	194.367	187.266	0.963466
2	MCF10A	EGF	+	-	-	193.856	184.082	0.949581
2	MCF10A	EGF	+	-	-	188.125	178.379	0.948194
2	MCF10A	EGF	+	-	-	397.617	384.701	0.967516
2	MCF10A	EGF	+	-	-	216.985	212.013	0.977086
2	MCF10A	EGF	+	-	-	552.489	546.546	0.989243
2	MCF10A	EGF	+	-	-	301.119	295.183	0.980287
2	MCF10A	EGF	+	-	-	407.727	403.761	0.990273
2	MCF10A	EGF	+	-	-	310.926	285.016	0.916668
2	MCF10A	EGF	+	-	-	438.392	434.18	0.990392
2	MCF10A	EGF	+	-	-	565.394	504.653	0.892569
2	MCF10A	EGF	+	-	-	218.906	181.863	0.830781
2	MCF10A	EGF	+	-	-	659.542	391.766	0.593997
2	MCF10A	EGF	+	-	-	184.108	172.079	0.934663
2	MCF10A	EGF	+	-	-	617.8	611.922	0.990486
2	MCF10A	EGF	+	-	-	227.665	176.834	0.776729
2	MCF10A	EGF	+	-	-	209.29	191.091	0.913044
2	MCF10A	EGF	+	-	-	233.618	231.058	0.989042
2	MCF10A	EGF	+	-	-	191.001	179.774	0.94122
2	MCF10A	EGF	+	-	-	381.026	375.781	0.986235
2	MCF10A	EGF	+	-	-	653.345	236.134	0.361423
2	MCF10A	EGF	+	-	-	263.003	229.817	0.873819
2	MCF10A	EGF	+	-	-	274.708	273.009	0.993815
2	MCF10A	EGF	+	-	-	117.978	110.478	0.936429
2	MCF10A	EGF	+	-	-	350.394	237.406	0.67754
2	MCF10A	EGF	+	-	-	381.746	328.174	0.859666
2	MCF10A	EGF	+	-	-	489.038	474.197	0.969653
2	MCF10A	EGF	+	-	-	447.957	438.807	0.979574
2	MCF10A	EGF	+	-	-	1024.19	393.686	0.384389
2	MCF10A	EGF	+	-	-	422.189	418.45	0.991144
2	MCF10A	EGF	+	-	-	528.137	420.737	0.796644
2	MCF10A	EGF	+	-	-	395.523	347.3	0.878078
2	MCF10A	EGF	+	-	-	253.53	238.672	0.941395
2	MCF10A	EGF	+	-	-	413.084	309.831	0.750044
2	MCF10A	EGF	+	-	-	531.725	415.144	0.780749
2	MCF10A	EGF	+	-	-	536.709	276.159	0.514541
2	MCF10A	EGF	+	-	-	230.428	220.902	0.95866
2	MCF10A	EGF	+	-	-	307.313	269.782	0.877874
2	MCF10A	EGF	+	-	-	579.639	576.468	0.994529
2	MCF10A	EGF	+	-	-	589.454	588.431	0.998264
2	MCF10A	EGF	+	-	-	330.161	326.907	0.990144
2	MCF10A	EGF	+	-	-	241.363	224.08	0.928394
2	MCF10A	EGF	+	-	-	341.22	334.527	0.980385
2	MCF10A	EGF	+	-	-	289.232	285.013	0.985413
2	MCF10A	EGF	+	-	-	96.687	83.907	0.867821
2	MCF10A	EGF	+	-	-	177.302	170.827	0.96348
2	MCF10A	EGF	+	-	-	366.982	335.82	0.915086
2	MCF10A	EGF	+	-	-	289.033	281.219	0.972965
2	MCF10A	EGF	+	-	-	267.459	254.57	0.951809
2	MCF10A	EGF	+	-	-	344.744	314.846	0.913275
2	MCF10A	EGF	+	-	-	326.589	321.232	0.983597
2	MCF10A	EGF	+	-	-	220.965	210.203	0.951295
2	MCF10A	EGF	+	-	-	320.057	211.124	0.659645
2	MCF10A	EGF	+	-	-	320.933	254.554	0.793169
2	MCF10A	EGF	+	-	-	330.574	324.368	0.981227
2	MCF10A	EGF	+	-	-	288.301	285.095	0.98888
2	MCF10A	EGF	+	-	-	273.814	266.095	0.971809
2	MCF10A	EGF	+	-	-	315.553	306.615	0.971675
2	MCF10A	EGF	+	-	-	157.885	138.392	0.876537
2	MCF10A	EGF	+	-	-	209.254	193.654	0.925449
2	MCF10A	EGF	+	-	-	208.283	198.051	0.950875
2	MCF10A	EGF	+	-	-	279.055	267.872	0.959925
2	MCF10A	EGF	+	-	-	117.673	110.451	0.938627
2	MCF10A	EGF	+	-	-	454.78	278.669	0.612756
2	MCF10A	EGF	+	-	-	390.037	389.153	0.997734
2	MCF10A	EGF	+	-	-	241.937	133.314	0.551028
2	MCF10A	EGF	+	-	-	631.041	628.421	0.995848
2	MCF10A	EGF	+	-	-	131.555	126.333	0.960306
2	MCF10A	EGF	+	-	-	259.876	250.195	0.962748
2	MCF10A	EGF	+	-	-	270.229	229.207	0.848195
2	MCF10A	EGF	+	-	-	436.772	264.725	0.606094
3	MCF10A	EGF	+	-	-	334.264	331.348	0.991276
3	MCF10A	EGF	+	-	-	386.241	377.686	0.977851
3	MCF10A	EGF	+	-	-	288.89	279.935	0.969002
3	MCF10A	EGF	+	-	-	374.161	355.469	0.950043
3	MCF10A	EGF	+	-	-	224.538	189.313	0.843122
3	MCF10A	EGF	+	-	-	280.222	272.968	0.974113
3	MCF10A	EGF	+	-	-	568.485	10.565	0.0185845
3	MCF10A	EGF	+	-	-	264.756	242.501	0.915941
3	MCF10A	EGF	+	-	-	327.651	312.992	0.95526
3	MCF10A	EGF	+	-	-	310.476	300.25	0.967063
3	MCF10A	EGF	+	-	-	558.705	549.144	0.982887
3	MCF10A	EGF	+	-	-	300.285	291.382	0.970351
3	MCF10A	EGF	+	-	-	385.082	373.879	0.970907
3	MCF10A	EGF	+	-	-	405.32	33.117	0.0817058
3	MCF10A	EGF	+	-	-	338.034	316.165	0.935305
3	MCF10A	EGF	+	-	-	334.598	327.561	0.978969
3	MCF10A	EGF	+	-	-	368.014	352.309	0.957325
3	MCF10A	EGF	+	-	-	477.279	464.029	0.972238
3	MCF10A	EGF	+	-	-	373.13	350.437	0.939182
3	MCF10A	EGF	+	-	-	487.571	477.629	0.979609
3	MCF10A	EGF	+	-	-	188.04	169.786	0.902925
3	MCF10A	EGF	+	-	-	392.304	356.743	0.909353
3	MCF10A	EGF	+	-	-	359.21	307.862	0.857053
3	MCF10A	EGF	+	-	-	214.199	210.757	0.983931
3	MCF10A	EGF	+	-	-	317.101	300.461	0.947525
3	MCF10A	EGF	+	-	-	281.59	264.716	0.940076
3	MCF10A	EGF	+	-	-	304.193	290.091	0.953641
3	MCF10A	EGF	+	-	-	222.136	204.474	0.92049
3	MCF10A	EGF	+	-	-	302.461	214.101	0.707863
3	MCF10A	EGF	+	-	-	264.421	256.558	0.970263
3	MCF10A	EGF	+	-	-	413.581	401.18	0.970016
3	MCF10A	EGF	+	-	-	478.75	459.574	0.959946
3	MCF10A	EGF	+	-	-	398.787	338.974	0.850013
3	MCF10A	EGF	+	-	-	379.624	280.584	0.73911
3	MCF10A	EGF	+	-	-	257.704	254.542	0.98773
3	MCF10A	EGF	+	-	-	249.466	244.385	0.979632
3	MCF10A	EGF	+	-	-	297.499	289.459	0.972975
3	MCF10A	EGF	+	-	-	263.377	250.304	0.950364
3	MCF10A	EGF	+	-	-	341.933	291.375	0.852141
3	MCF10A	EGF	+	-	-	339.866	330.117	0.971315
3	MCF10A	EGF	+	-	-	347.905	125.05	0.359437
3	MCF10A	EGF	+	-	-	268.944	261.524	0.972411
3	MCF10A	EGF	+	-	-	358.921	354.2	0.986847
3	MCF10A	EGF	+	-	-	426.399	423.406	0.992981
3	MCF10A	EGF	+	-	-	394.327	384.694	0.975571
3	MCF10A	EGF	+	-	-	374.526	258.985	0.691501
3	MCF10A	EGF	+	-	-	304.952	290.091	0.951268
3	MCF10A	EGF	+	-	-	319.752	317.393	0.992622
3	MCF10A	EGF	+	-	-	211.789	156.405	0.738494
3	MCF10A	EGF	+	-	-	356.518	38.218	0.107198
3	MCF10A	EGF	+	-	-	219.432	213.95	0.975017
3	MCF10A	EGF	+	-	-	309.121	301.524	0.975424
3	MCF10A	EGF	+	-	-	328.823	324.487	0.986814
3	MCF10A	EGF	+	-	-	196.919	194.976	0.990133
3	MCF10A	EGF	+	-	-	290.598	283.743	0.976411
3	MCF10A	EGF	+	-	-	249.445	245.662	0.984834
3	MCF10A	EGF	+	-	-	391.727	341.509	0.871804
3	MCF10A	EGF	+	-	-	352.984	348.492	0.987274
3	MCF10A	EGF	+	-	-	508.024	303.429	0.597273
3	MCF10A	EGF	+	-	-	308.042	198.072	0.643003
3	MCF10A	EGF	+	-	-	299.346	290.734	0.971231
3	MCF10A	EGF	+	-	-	296.888	290.089	0.977099
3	MCF10A	EGF	+	-	-	299.871	284.024	0.947154
3	MCF10A	EGF	+	-	-	738.704	306.608	0.415062
3	MCF10A	EGF	+	-	-	282.33	84.135	0.298002
1	MCF10A	iEF++	+	↑	-	199.812	179.118	0.896433
1	MCF10A	iEF++	+	↑	-	206.394	190.941	0.925129
1	MCF10A	iEF++	+	↑	-	413.634	396.34	0.95819
1	MCF10A	iEF++	+	↑	-	352.852	347.105	0.983713
1	MCF10A	iEF++	+	↑	-	429.005	392.025	0.913801
1	MCF10A	iEF++	+	↑	-	291.833	275.512	0.944074
1	MCF10A	iEF++	+	↑	-	471.995	349.573	0.740629
1	MCF10A	iEF++	+	↑	-	590.69	581.558	0.98454
1	MCF10A	iEF++	+	↑	-	316.118	305.956	0.967854
1	MCF10A	iEF++	+	↑	-	350.982	338.866	0.96548
1	MCF10A	iEF++	+	↑	-	354.682	339.651	0.957621
1	MCF10A	iEF++	+	↑	-	392.915	381.335	0.970528
1	MCF10A	iEF++	+	↑	-	325.992	314.492	0.964723
1	MCF10A	iEF++	+	↑	-	383.081	372.079	0.97128
1	MCF10A	iEF++	+	↑	-	338.651	328.294	0.969417
1	MCF10A	iEF++	+	↑	-	327.085	313.125	0.95732
1	MCF10A	iEF++	+	↑	-	411.228	356.085	0.865907
1	MCF10A	iEF++	+	↑	-	320.568	311.828	0.972736
1	MCF10A	iEF++	+	↑	-	308.773	284.659	0.921904
1	MCF10A	iEF++	+	↑	-	393.759	380.525	0.966391
1	MCF10A	iEF++	+	↑	-	279.028	276.021	0.989223
1	MCF10A	iEF++	+	↑	-	478.722	472.962	0.987968
1	MCF10A	iEF++	+	↑	-	292.758	221.132	0.755341
1	MCF10A	iEF++	+	↑	-	401.111	391.998	0.977281
1	MCF10A	iEF++	+	↑	-	264.395	255.401	0.965983
1	MCF10A	iEF++	+	↑	-	351.017	343.058	0.977326
1	MCF10A	iEF++	+	↑	-	210.95	210.751	0.999057
1	MCF10A	iEF++	+	↑	-	419.19	417.931	0.996997
1	MCF10A	iEF++	+	↑	-	343.976	330.235	0.960052
1	MCF10A	iEF++	+	↑	-	423.449	307.544	0.726283
1	MCF10A	iEF++	+	↑	-	355.86	344.491	0.968052
1	MCF10A	iEF++	+	↑	-	376.653	373.001	0.990304
1	MCF10A	iEF++	+	↑	-	249.648	242.366	0.970831
1	MCF10A	iEF++	+	↑	-	232.661	224.507	0.964953
1	MCF10A	iEF++	+	↑	-	297.655	285.826	0.960259
1	MCF10A	iEF++	+	↑	-	207.377	206.228	0.994459
1	MCF10A	iEF++	+	↑	-	265.099	261.863	0.987793
1	MCF10A	iEF++	+	↑	-	235.604	233.543	0.991252
1	MCF10A	iEF++	+	↑	-	288.645	281.051	0.973691
1	MCF10A	iEF++	+	↑	-	269.847	259.147	0.960348
1	MCF10A	iEF++	+	↑	-	324.653	319.474	0.984048
1	MCF10A	iEF++	+	↑	-	394.489	384.639	0.975031
1	MCF10A	iEF++	+	↑	-	257.013	251.652	0.979141
1	MCF10A	iEF++	+	↑	-	433.379	425.613	0.98208
2	MCF10A	iEF++	+	↑	-	216.338	199.086	0.920254
2	MCF10A	iEF++	+	↑	-	245.924	230.423	0.936968
2	MCF10A	iEF++	+	↑	-	345.271	336.702	0.975182
2	MCF10A	iEF++	+	↑	-	248.385	245.393	0.987954
2	MCF10A	iEF++	+	↑	-	472.77	406.79	0.86044
2	MCF10A	iEF++	+	↑	-	278.654	272.143	0.976634
2	MCF10A	iEF++	+	↑	-	240.913	185.11	0.768369
2	MCF10A	iEF++	+	↑	-	601.898	536.203	0.890854
2	MCF10A	iEF++	+	↑	-	208.603	175.339	0.840539
2	MCF10A	iEF++	+	↑	-	308.34	202.254	0.655945
2	MCF10A	iEF++	+	↑	-	453.357	442.716	0.976528
2	MCF10A	iEF++	+	↑	-	407.914	311.201	0.762908
2	MCF10A	iEF++	+	↑	-	425.01	416.43	0.979812
2	MCF10A	iEF++	+	↑	-	438.347	422.158	0.963068
2	MCF10A	iEF++	+	↑	-	262.438	240.697	0.917158
2	MCF10A	iEF++	+	↑	-	357.481	355.018	0.99311
2	MCF10A	iEF++	+	↑	-	400.94	394.649	0.984309
2	MCF10A	iEF++	+	↑	-	562.01	558.963	0.994578
2	MCF10A	iEF++	+	↑	-	386.993	385.684	0.996618
2	MCF10A	iEF++	+	↑	-	234.64	227.637	0.970154
2	MCF10A	iEF++	+	↑	-	232.545	200.911	0.863966
2	MCF10A	iEF++	+	↑	-	244.265	223.64	0.915563
2	MCF10A	iEF++	+	↑	-	316.29	301.096	0.951962
2	MCF10A	iEF++	+	↑	-	204.993	174.388	0.850702
2	MCF10A	iEF++	+	↑	-	237.59	219.934	0.925687
2	MCF10A	iEF++	+	↑	-	197.433	196.052	0.993005
2	MCF10A	iEF++	+	↑	-	139.4	112.124	0.804333
2	MCF10A	iEF++	+	↑	-	356.133	344.961	0.96863
2	MCF10A	iEF++	+	↑	-	393.444	261.062	0.66353
2	MCF10A	iEF++	+	↑	-	223.382	127.221	0.569522
2	MCF10A	iEF++	+	↑	-	228.865	224.302	0.980062
2	MCF10A	iEF++	+	↑	-	245.051	239.832	0.978702
2	MCF10A	iEF++	+	↑	-	132.551	132.289	0.998023
2	MCF10A	iEF++	+	↑	-	190.309	176.688	0.928427
2	MCF10A	iEF++	+	↑	-	165.235	147.926	0.895246
2	MCF10A	iEF++	+	↑	-	367.567	350.176	0.952686
2	MCF10A	iEF++	+	↑	-	355.989	342.185	0.961224
2	MCF10A	iEF++	+	↑	-	426.97	425.589	0.996766
2	MCF10A	iEF++	+	↑	-	269.705	253.809	0.941062
2	MCF10A	iEF++	+	↑	-	318.838	317.49	0.995772
2	MCF10A	iEF++	+	↑	-	290.747	239.044	0.822172
2	MCF10A	iEF++	+	↑	-	229.716	224.202	0.975996
2	MCF10A	iEF++	+	↑	-	210.949	199.172	0.944171
2	MCF10A	iEF++	+	↑	-	366.948	350.01	0.953841
2	MCF10A	iEF++	+	↑	-	179.998	175.655	0.975872
2	MCF10A	iEF++	+	↑	-	165.203	158.272	0.958046
2	MCF10A	iEF++	+	↑	-	323.059	239.522	0.741419
2	MCF10A	iEF++	+	↑	-	295.417	268.806	0.909921
2	MCF10A	iEF++	+	↑	-	464.988	458.495	0.986036
2	MCF10A	iEF++	+	↑	-	310.928	302.879	0.974113
2	MCF10A	iEF++	+	↑	-	259.771	255.33	0.982904
2	MCF10A	iEF++	+	↑	-	98.406	97.717	0.992998
2	MCF10A	iEF++	+	↑	-	263.121	251.022	0.954017
2	MCF10A	iEF++	+	↑	-	417.434	416.074	0.996742
2	MCF10A	iEF++	+	↑	-	166.346	165.313	0.99379
3	MCF10A	iEF++	+	↑	-	514.507	481.414	0.93568
3	MCF10A	iEF++	+	↑	-	557.97	500.489	0.896982
3	MCF10A	iEF++	+	↑	-	222.707	207.285	0.930752
3	MCF10A	iEF++	+	↑	-	243.471	218.058	0.895622
3	MCF10A	iEF++	+	↑	-	270.387	261.634	0.967628
3	MCF10A	iEF++	+	↑	-	113.829	113.767	0.999455
3	MCF10A	iEF++	+	↑	-	192.265	178.488	0.928344
3	MCF10A	iEF++	+	↑	-	313.607	303.711	0.968445
3	MCF10A	iEF++	+	↑	-	167.456	167.117	0.997976
3	MCF10A	iEF++	+	↑	-	228.995	196.513	0.858154
3	MCF10A	iEF++	+	↑	-	288.267	277.11	0.961296
3	MCF10A	iEF++	+	↑	-	293.392	238.139	0.811675
3	MCF10A	iEF++	+	↑	-	241.569	231.058	0.956489
3	MCF10A	iEF++	+	↑	-	589.88	137.756	0.233532
3	MCF10A	iEF++	+	↑	-	338.523	329.547	0.973485
3	MCF10A	iEF++	+	↑	-	349.16	306.126	0.87675
3	MCF10A	iEF++	+	↑	-	320.343	315.502	0.984888
3	MCF10A	iEF++	+	↑	-	224.33	224.076	0.998868
3	MCF10A	iEF++	+	↑	-	217.409	202.526	0.931544
3	MCF10A	iEF++	+	↑	-	345.269	335.178	0.970774
3	MCF10A	iEF++	+	↑	-	370.02	356.124	0.962445
3	MCF10A	iEF++	+	↑	-	263.028	248.193	0.943599
3	MCF10A	iEF++	+	↑	-	329.647	323.852	0.982421
3	MCF10A	iEF++	+	↑	-	379.138	365.652	0.96443
3	MCF10A	iEF++	+	↑	-	231.201	225.977	0.977405
3	MCF10A	iEF++	+	↑	-	283.756	278.688	0.98214
3	MCF10A	iEF++	+	↑	-	452.813	447.18	0.98756
3	MCF10A	iEF++	+	↑	-	413.608	401.257	0.970138
3	MCF10A	iEF++	+	↑	-	375.548	371.555	0.989368
3	MCF10A	iEF++	+	↑	-	319.612	316.136	0.989124
3	MCF10A	iEF++	+	↑	-	457.415	453.932	0.992385
3	MCF10A	iEF++	+	↑	-	345.111	338.986	0.982252
3	MCF10A	iEF++	+	↑	-	206.304	193.641	0.93862
3	MCF10A	iEF++	+	↑	-	244.002	241.849	0.991176
3	MCF10A	iEF++	+	↑	-	322.181	321.191	0.996927
3	MCF10A	iEF++	+	↑	-	418.462	361.83	0.864666
3	MCF10A	iEF++	+	↑	-	357.827	351.025	0.980991
3	MCF10A	iEF++	+	↑	-	368.011	362.471	0.984946
3	MCF10A	iEF++	+	↑	-	250.751	248.841	0.992383
3	MCF10A	iEF++	+	↑	-	251.651	236.789	0.940942
3	MCF10A	iEF++	+	↑	-	495.222	493.331	0.996182
3	MCF10A	iEF++	+	↑	-	561.808	147.913	0.26328
3	MCF10A	iEF++	+	↑	-	251.768	240.584	0.955578
3	MCF10A	iEF++	+	↑	-	211.767	206.308	0.974222
3	MCF10A	iEF++	+	↑	-	280.348	265.339	0.946463
3	MCF10A	iEF++	+	↑	-	207.56	199.952	0.963346
3	MCF10A	iEF++	+	↑	-	216.541	210.185	0.970648
3	MCF10A	iEF++	+	↑	-	123.835	123.703	0.998934
3	MCF10A	iEF++	+	↑	-	168.29	167.724	0.996637
3	MCF10A	iEF++	+	↑	-	238.114	237.41	0.997043
3	MCF10A	iEF++	+	↑	-	276.754	269.141	0.972492
3	MCF10A	iEF++	+	↑	-	225.461	221.009	0.980254
3	MCF10A	iEF++	+	↑	-	207.237	204.419	0.986402
3	MCF10A	iEF++	+	↑	-	248.206	237.457	0.956693
3	MCF10A	iEF++	+	↑	-	202.104	201.23	0.995675
3	MCF10A	iEF++	+	↑	-	167.433	161.885	0.966864
1	MCF10A	iEF-+	+	↓	-	270.639	221.738	0.819313
1	MCF10A	iEF-+	+	↓	-	421.708	311.44	0.73852
1	MCF10A	iEF-+	+	↓	-	322.853	321.242	0.99501
1	MCF10A	iEF-+	+	↓	-	292.753	162.77	0.555998
1	MCF10A	iEF-+	+	↓	-	275.449	192.707	0.69961
1	MCF10A	iEF-+	+	↓	-	167.147	138.031	0.825806
1	MCF10A	iEF-+	+	↓	-	146.63	143.694	0.979977
1	MCF10A	iEF-+	+	↓	-	139.195	138.497	0.994985
1	MCF10A	iEF-+	+	↓	-	183.135	181.779	0.992596
1	MCF10A	iEF-+	+	↓	-	207.276	201.813	0.973644
1	MCF10A	iEF-+	+	↓	-	379.644	268.653	0.707645
1	MCF10A	iEF-+	+	↓	-	321.493	242.959	0.755721
1	MCF10A	iEF-+	+	↓	-	283.721	280.75	0.989528
1	MCF10A	iEF-+	+	↓	-	233.501	228.03	0.97657
1	MCF10A	iEF-+	+	↓	-	277.81	273.752	0.985393
1	MCF10A	iEF-+	+	↓	-	292.584	244.444	0.835466
1	MCF10A	iEF-+	+	↓	-	293.713	240.184	0.817751
1	MCF10A	iEF-+	+	↓	-	113.911	102.268	0.897789
1	MCF10A	iEF-+	+	↓	-	191.678	183.843	0.959124
1	MCF10A	iEF-+	+	↓	-	224.191	224.072	0.999469
1	MCF10A	iEF-+	+	↓	-	291.55	285.239	0.978354
1	MCF10A	iEF-+	+	↓	-	170.409	136.952	0.803666
1	MCF10A	iEF-+	+	↓	-	143.386	136.368	0.951055
1	MCF10A	iEF-+	+	↓	-	169.426	168.792	0.996258
1	MCF10A	iEF-+	+	↓	-	127.052	125.677	0.989178
1	MCF10A	iEF-+	+	↓	-	289.321	284.257	0.982497
1	MCF10A	iEF-+	+	↓	-	474.912	459.168	0.966849
1	MCF10A	iEF-+	+	↓	-	111.772	110.828	0.991554
1	MCF10A	iEF-+	+	↓	-	460.119	329.581	0.716295
1	MCF10A	iEF-+	+	↓	-	318.606	314.578	0.987357
1	MCF10A	iEF-+	+	↓	-	375.59	370.92	0.987566
1	MCF10A	iEF-+	+	↓	-	367.24	249.152	0.678445
1	MCF10A	iEF-+	+	↓	-	439.689	433.357	0.985599
1	MCF10A	iEF-+	+	↓	-	306.018	249.22	0.814397
1	MCF10A	iEF-+	+	↓	-	182.866	175.913	0.961978
1	MCF10A	iEF-+	+	↓	-	319.576	143.139	0.447903
1	MCF10A	iEF-+	+	↓	-	428.111	104.196	0.243385
2	MCF10A	iEF-+	+	↓	-	191.906	190.439	0.992356
2	MCF10A	iEF-+	+	↓	-	351.149	346.603	0.987054
2	MCF10A	iEF-+	+	↓	-	389.306	386.001	0.991511
2	MCF10A	iEF-+	+	↓	-	338.171	312.141	0.923027
2	MCF10A	iEF-+	+	↓	-	153.944	141.178	0.917074
2	MCF10A	iEF-+	+	↓	-	179.519	147.236	0.820169
2	MCF10A	iEF-+	+	↓	-	361.811	361.362	0.998759
2	MCF10A	iEF-+	+	↓	-	472.596	468.263	0.990831
2	MCF10A	iEF-+	+	↓	-	442.648	439.185	0.992177
2	MCF10A	iEF-+	+	↓	-	441.245	433.713	0.98293
2	MCF10A	iEF-+	+	↓	-	462.688	460.237	0.994703
2	MCF10A	iEF-+	+	↓	-	461.357	411.799	0.892582
2	MCF10A	iEF-+	+	↓	-	305.243	181.633	0.595044
2	MCF10A	iEF-+	+	↓	-	496.097	457.19	0.921574
2	MCF10A	iEF-+	+	↓	-	312.322	218.692	0.700213
2	MCF10A	iEF-+	+	↓	-	229.814	221.897	0.96555
2	MCF10A	iEF-+	+	↓	-	397.292	346.701	0.87266
2	MCF10A	iEF-+	+	↓	-	391.752	379.499	0.968723
2	MCF10A	iEF-+	+	↓	-	336.245	265.1	0.788413
2	MCF10A	iEF-+	+	↓	-	276.484	202.714	0.733185
2	MCF10A	iEF-+	+	↓	-	311.131	302.364	0.971822
2	MCF10A	iEF-+	+	↓	-	290.367	232.003	0.798999
2	MCF10A	iEF-+	+	↓	-	368.589	177.775	0.482312
2	MCF10A	iEF-+	+	↓	-	295.961	290.923	0.982977
2	MCF10A	iEF-+	+	↓	-	215.748	66.892	0.310047
2	MCF10A	iEF-+	+	↓	-	88.417	87.662	0.991461
2	MCF10A	iEF-+	+	↓	-	298.642	284.358	0.95217
2	MCF10A	iEF-+	+	↓	-	185.558	183.446	0.988618
2	MCF10A	iEF-+	+	↓	-	105.267	104.969	0.997169
2	MCF10A	iEF-+	+	↓	-	431.294	427.938	0.992219
2	MCF10A	iEF-+	+	↓	-	330.795	254.719	0.770021
2	MCF10A	iEF-+	+	↓	-	249.657	248.66	0.996007
2	MCF10A	iEF-+	+	↓	-	258.498	258.203	0.998859
2	MCF10A	iEF-+	+	↓	-	239.174	236.822	0.990166
2	MCF10A	iEF-+	+	↓	-	297.571	259.843	0.873213
2	MCF10A	iEF-+	+	↓	-	472.565	134.117	0.283806
2	MCF10A	iEF-+	+	↓	-	321.771	306.01	0.951018
2	MCF10A	iEF-+	+	↓	-	314.272	311.24	0.990352
2	MCF10A	iEF-+	+	↓	-	228.044	227.637	0.998215
2	MCF10A	iEF-+	+	↓	-	458.955	447.336	0.974684
2	MCF10A	iEF-+	+	↓	-	182.851	180.454	0.986891
2	MCF10A	iEF-+	+	↓	-	439.875	438.866	0.997706
2	MCF10A	iEF-+	+	↓	-	293.16	280.165	0.955673
2	MCF10A	iEF-+	+	↓	-	126.575	101.562	0.802386
2	MCF10A	iEF-+	+	↓	-	573.608	569.475	0.992795
2	MCF10A	iEF-+	+	↓	-	205.812	165.674	0.804977
2	MCF10A	iEF-+	+	↓	-	661.937	489.07	0.738847
2	MCF10A	iEF-+	+	↓	-	236.602	216.791	0.916269
2	MCF10A	iEF-+	+	↓	-	253.511	246.208	0.971193
3	MCF10A	iEF-+	+	↓	-	143.344	135.445	0.944895
3	MCF10A	iEF-+	+	↓	-	83.7	82.042	0.980191
3	MCF10A	iEF-+	+	↓	-	299.25	292.533	0.977554
3	MCF10A	iEF-+	+	↓	-	118.59	117.678	0.99231
3	MCF10A	iEF-+	+	↓	-	144.632	131.788	0.911195
3	MCF10A	iEF-+	+	↓	-	163.939	161.73	0.986525
3	MCF10A	iEF-+	+	↓	-	112.949	112.533	0.996317
3	MCF10A	iEF-+	+	↓	-	219.812	210.517	0.957714
3	MCF10A	iEF-+	+	↓	-	255.685	54.605	0.213564
3	MCF10A	iEF-+	+	↓	-	138.253	135.028	0.976673
3	MCF10A	iEF-+	+	↓	-	252.3	248.027	0.983064
3	MCF10A	iEF-+	+	↓	-	315.295	307.544	0.975417
3	MCF10A	iEF-+	+	↓	-	389.725	368.434	0.945369
3	MCF10A	iEF-+	+	↓	-	358.135	142.587	0.398138
3	MCF10A	iEF-+	+	↓	-	265.44	216.645	0.816173
3	MCF10A	iEF-+	+	↓	-	306.808	269.19	0.877389
3	MCF10A	iEF-+	+	↓	-	211.853	189.926	0.896499
3	MCF10A	iEF-+	+	↓	-	474.055	419.661	0.885258
3	MCF10A	iEF-+	+	↓	-	88.527	69.68	0.787104
3	MCF10A	iEF-+	+	↓	-	577.726	574.03	0.993603
3	MCF10A	iEF-+	+	↓	-	191.484	175.463	0.916332
3	MCF10A	iEF-+	+	↓	-	164.976	152.674	0.925432
3	MCF10A	iEF-+	+	↓	-	129.541	111.677	0.862098
3	MCF10A	iEF-+	+	↓	-	323.231	313.917	0.971185
3	MCF10A	iEF-+	+	↓	-	200.742	192.643	0.959655
3	MCF10A	iEF-+	+	↓	-	338.578	333.634	0.985398
3	MCF10A	iEF-+	+	↓	-	293.264	284.874	0.971391
3	MCF10A	iEF-+	+	↓	-	192.517	177.118	0.920012
3	MCF10A	iEF-+	+	↓	-	291.08	279.661	0.96077
3	MCF10A	iEF-+	+	↓	-	183.22	161.647	0.882256
3	MCF10A	iEF-+	+	↓	-	226.284	223.208	0.986406
3	MCF10A	iEF-+	+	↓	-	329.86	325.169	0.985779
3	MCF10A	iEF-+	+	↓	-	225.547	220.389	0.977131
3	MCF10A	iEF-+	+	↓	-	171.509	159.88	0.932196
3	MCF10A	iEF-+	+	↓	-	341.818	338.041	0.98895
3	MCF10A	iEF-+	+	↓	-	180.966	163.58	0.903927
3	MCF10A	iEF-+	+	↓	-	440.969	432.081	0.979844
3	MCF10A	iEF-+	+	↓	-	288.887	271.006	0.938104
3	MCF10A	iEF-+	+	↓	-	282.045	248.491	0.881033
3	MCF10A	iEF-+	+	↓	-	239.214	232.054	0.970069
3	MCF10A	iEF-+	+	↓	-	227.803	225.6	0.990329
1	MCF10A	EGF/Akt	+	-	2.5 µM	429.216	396.97	0.924872
1	MCF10A	EGF/Akt	+	-	2.5 µM	233.841	196.531	0.840447
1	MCF10A	EGF/Akt	+	-	2.5 µM	471.179	463.144	0.982947
1	MCF10A	EGF/Akt	+	-	2.5 µM	229.286	179.87	0.784479
1	MCF10A	EGF/Akt	+	-	2.5 µM	326.416	206.946	0.633995
1	MCF10A	EGF/Akt	+	-	2.5 µM	161.834	131.571	0.813
1	MCF10A	EGF/Akt	+	-	2.5 µM	123.615	87.178	0.705238
1	MCF10A	EGF/Akt	+	-	2.5 µM	184.969	113.3	0.612535
1	MCF10A	EGF/Akt	+	-	2.5 µM	289.049	235.42	0.814464
1	MCF10A	EGF/Akt	+	-	2.5 µM	337.778	301.908	0.893806
1	MCF10A	EGF/Akt	+	-	2.5 µM	284.236	274.982	0.967443
1	MCF10A	EGF/Akt	+	-	2.5 µM	385.066	310.317	0.80588
1	MCF10A	EGF/Akt	+	-	2.5 µM	459.845	391.737	0.851889
1	MCF10A	EGF/Akt	+	-	2.5 µM	435.401	376.692	0.865161
1	MCF10A	EGF/Akt	+	-	2.5 µM	309.037	290.177	0.938972
1	MCF10A	EGF/Akt	+	-	2.5 µM	199.13	130.076	0.653222
1	MCF10A	EGF/Akt	+	-	2.5 µM	312.011	226.802	0.726904
1	MCF10A	EGF/Akt	+	-	2.5 µM	297.816	6.662	0.0223695
1	MCF10A	EGF/Akt	+	-	2.5 µM	296.133	193.652	0.653936
1	MCF10A	EGF/Akt	+	-	2.5 µM	521.806	478.404	0.916823
1	MCF10A	EGF/Akt	+	-	2.5 µM	303.116	209.854	0.692322
1	MCF10A	EGF/Akt	+	-	2.5 µM	238.803	134.943	0.565081
1	MCF10A	EGF/Akt	+	-	2.5 µM	399.858	268.656	0.671879
1	MCF10A	EGF/Akt	+	-	2.5 µM	295.88	211.677	0.715415
1	MCF10A	EGF/Akt	+	-	2.5 µM	252.815	90.181	0.356707
1	MCF10A	EGF/Akt	+	-	2.5 µM	284.637	211.932	0.744569
1	MCF10A	EGF/Akt	+	-	2.5 µM	249.518	193.545	0.775676
1	MCF10A	EGF/Akt	+	-	2.5 µM	250.082	210.27	0.840804
1	MCF10A	EGF/Akt	+	-	2.5 µM	228.096	156.987	0.68825
1	MCF10A	EGF/Akt	+	-	2.5 µM	172.775	134.912	0.780854
1	MCF10A	EGF/Akt	+	-	2.5 µM	289.914	215.005	0.741616
1	MCF10A	EGF/Akt	+	-	2.5 µM	250.771	198.441	0.791324
1	MCF10A	EGF/Akt	+	-	2.5 µM	157.034	96.654	0.615497
1	MCF10A	EGF/Akt	+	-	2.5 µM	382.742	329.045	0.859704
1	MCF10A	EGF/Akt	+	-	2.5 µM	379.222	336.526	0.887412
1	MCF10A	EGF/Akt	+	-	2.5 µM	273.81	206.758	0.755115
1	MCF10A	EGF/Akt	+	-	2.5 µM	118.062	104.977	0.889168
1	MCF10A	EGF/Akt	+	-	2.5 µM	152.319	116.63	0.765696
1	MCF10A	EGF/Akt	+	-	2.5 µM	220.84	100.605	0.455556
1	MCF10A	EGF/Akt	+	-	2.5 µM	292.255	214.275	0.733178
1	MCF10A	EGF/Akt	+	-	2.5 µM	468.139	450.118	0.961505
1	MCF10A	EGF/Akt	+	-	2.5 µM	311.094	303.228	0.974715
1	MCF10A	EGF/Akt	+	-	2.5 µM	277.92	230.436	0.829145
1	MCF10A	EGF/Akt	+	-	2.5 µM	236.178	97.511	0.412871
1	MCF10A	EGF/Akt	+	-	2.5 µM	241.898	113.361	0.468631
1	MCF10A	EGF/Akt	+	-	2.5 µM	275.349	181.566	0.659403
1	MCF10A	EGF/Akt	+	-	2.5 µM	242.155	161.627	0.667453
1	MCF10A	EGF/Akt	+	-	2.5 µM	183.073	178.701	0.976119
1	MCF10A	EGF/Akt	+	-	2.5 µM	249.569	201.768	0.808466
1	MCF10A	EGF/Akt	+	-	2.5 µM	276.575	185.473	0.670607
1	MCF10A	EGF/Akt	+	-	2.5 µM	267.879	224.936	0.839693
1	MCF10A	EGF/Akt	+	-	2.5 µM	347.856	274.927	0.790347
1	MCF10A	EGF/Akt	+	-	2.5 µM	252.236	151.566	0.60089
1	MCF10A	EGF/Akt	+	-	2.5 µM	311.013	213.705	0.687126
1	MCF10A	EGF/Akt	+	-	2.5 µM	268.658	267.102	0.994208
1	MCF10A	EGF/Akt	+	-	2.5 µM	229.883	144.981	0.630673
1	MCF10A	EGF/Akt	+	-	2.5 µM	271.356	176.821	0.65162
1	MCF10A	EGF/Akt	+	-	2.5 µM	253.049	194.923	0.770297
1	MCF10A	EGF/Akt	+	-	2.5 µM	332.853	238.533	0.716632
1	MCF10A	EGF/Akt	+	-	2.5 µM	177.751	177.322	0.997587
1	MCF10A	EGF/Akt	+	-	2.5 µM	251.222	210.013	0.835966
1	MCF10A	EGF/Akt	+	-	2.5 µM	211.981	92.144	0.43468
1	MCF10A	EGF/Akt	+	-	2.5 µM	136.708	131.666	0.963118
1	MCF10A	EGF/Akt	+	-	2.5 µM	319.62	230.436	0.720969
1	MCF10A	EGF/Akt	+	-	2.5 µM	228.711	108.881	0.476064
1	MCF10A	EGF/Akt	+	-	2.5 µM	245.256	135.559	0.552725
1	MCF10A	EGF/Akt	+	-	2.5 µM	509.936	447.349	0.877265
1	MCF10A	EGF/Akt	+	-	2.5 µM	345.787	275.411	0.796476
1	MCF10A	EGF/Akt	+	-	2.5 µM	415.293	318.538	0.76702
1	MCF10A	EGF/Akt	+	-	2.5 µM	83.897	77.761	0.926863
1	MCF10A	EGF/Akt	+	-	2.5 µM	115.316	90.916	0.788408
1	MCF10A	EGF/Akt	+	-	2.5 µM	120.89	67.364	0.557234
1	MCF10A	EGF/Akt	+	-	2.5 µM	211.504	115.11	0.544245
2	MCF10A	EGF/Akt	+	-	2.5 µM	161.438	72.844	0.45122
2	MCF10A	EGF/Akt	+	-	2.5 µM	74.305	71.596	0.963542
2	MCF10A	EGF/Akt	+	-	2.5 µM	242.04	166.107	0.686279
2	MCF10A	EGF/Akt	+	-	2.5 µM	193.088	136.211	0.705435
2	MCF10A	EGF/Akt	+	-	2.5 µM	225.254	152.82	0.678434
2	MCF10A	EGF/Akt	+	-	2.5 µM	233.512	147.977	0.633702
2	MCF10A	EGF/Akt	+	-	2.5 µM	193.624	134.908	0.696752
2	MCF10A	EGF/Akt	+	-	2.5 µM	334.261	251.078	0.751144
2	MCF10A	EGF/Akt	+	-	2.5 µM	245.859	181.078	0.736512
2	MCF10A	EGF/Akt	+	-	2.5 µM	246.516	134.796	0.546804
2	MCF10A	EGF/Akt	+	-	2.5 µM	86.615	67.942	0.784414
2	MCF10A	EGF/Akt	+	-	2.5 µM	54.308	53.068	0.977167
2	MCF10A	EGF/Akt	+	-	2.5 µM	209.71	163.894	0.781527
2	MCF10A	EGF/Akt	+	-	2.5 µM	148.898	90.354	0.606818
2	MCF10A	EGF/Akt	+	-	2.5 µM	208.723	173.823	0.832793
2	MCF10A	EGF/Akt	+	-	2.5 µM	247.847	191.998	0.774663
2	MCF10A	EGF/Akt	+	-	2.5 µM	276.644	170.609	0.61671
2	MCF10A	EGF/Akt	+	-	2.5 µM	245.096	187.501	0.76501
2	MCF10A	EGF/Akt	+	-	2.5 µM	345.49	109.691	0.317494
2	MCF10A	EGF/Akt	+	-	2.5 µM	262.586	188.869	0.719265
2	MCF10A	EGF/Akt	+	-	2.5 µM	248.882	157.24	0.631785
2	MCF10A	EGF/Akt	+	-	2.5 µM	201.59	78.65	0.390148
2	MCF10A	EGF/Akt	+	-	2.5 µM	275.86	102.633	0.372047
2	MCF10A	EGF/Akt	+	-	2.5 µM	303.37	233.4	0.769358
2	MCF10A	EGF/Akt	+	-	2.5 µM	245.315	165.648	0.675246
2	MCF10A	EGF/Akt	+	-	2.5 µM	227.235	155.725	0.685304
2	MCF10A	EGF/Akt	+	-	2.5 µM	229.166	182.338	0.795659
2	MCF10A	EGF/Akt	+	-	2.5 µM	271.145	203.826	0.751723
2	MCF10A	EGF/Akt	+	-	2.5 µM	146.325	99.805	0.682078
2	MCF10A	EGF/Akt	+	-	2.5 µM	85.023	40.946	0.481587
2	MCF10A	EGF/Akt	+	-	2.5 µM	99.468	71.191	0.715718
2	MCF10A	EGF/Akt	+	-	2.5 µM	278.757	167.694	0.601578
2	MCF10A	EGF/Akt	+	-	2.5 µM	158.607	99.047	0.624481
2	MCF10A	EGF/Akt	+	-	2.5 µM	238.163	125.835	0.528357
2	MCF10A	EGF/Akt	+	-	2.5 µM	109.938	86.639	0.788071
2	MCF10A	EGF/Akt	+	-	2.5 µM	159.671	67.861	0.425005
2	MCF10A	EGF/Akt	+	-	2.5 µM	107.744	81.708	0.758353
2	MCF10A	EGF/Akt	+	-	2.5 µM	225.33	163.936	0.727537
2	MCF10A	EGF/Akt	+	-	2.5 µM	602.644	571.115	0.947682
2	MCF10A	EGF/Akt	+	-	2.5 µM	232.4	89.44	0.384854
2	MCF10A	EGF/Akt	+	-	2.5 µM	208.235	182.187	0.874911
2	MCF10A	EGF/Akt	+	-	2.5 µM	164.695	86.465	0.525001
2	MCF10A	EGF/Akt	+	-	2.5 µM	145.784	79.723	0.546857
2	MCF10A	EGF/Akt	+	-	2.5 µM	216.614	145.691	0.672583
2	MCF10A	EGF/Akt	+	-	2.5 µM	192.152	140.844	0.732982
2	MCF10A	EGF/Akt	+	-	2.5 µM	285.105	211.963	0.743456
2	MCF10A	EGF/Akt	+	-	2.5 µM	272.157	126.064	0.463203
2	MCF10A	EGF/Akt	+	-	2.5 µM	239.946	144.037	0.600289
2	MCF10A	EGF/Akt	+	-	2.5 µM	275.697	147.643	0.535526
2	MCF10A	EGF/Akt	+	-	2.5 µM	385.166	246.64	0.640347
2	MCF10A	EGF/Akt	+	-	2.5 µM	236.561	111.093	0.469617
2	MCF10A	EGF/Akt	+	-	2.5 µM	243.239	183.909	0.756084
2	MCF10A	EGF/Akt	+	-	2.5 µM	273.347	225.125	0.823587
2	MCF10A	EGF/Akt	+	-	2.5 µM	283.113	203.611	0.719186
2	MCF10A	EGF/Akt	+	-	2.5 µM	266.507	198.619	0.745267
2	MCF10A	EGF/Akt	+	-	2.5 µM	308.738	191.998	0.62188
2	MCF10A	EGF/Akt	+	-	2.5 µM	325.131	314.758	0.968096
2	MCF10A	EGF/Akt	+	-	2.5 µM	395.858	352.797	0.891221
2	MCF10A	EGF/Akt	+	-	2.5 µM	212.242	119.217	0.561703
2	MCF10A	EGF/Akt	+	-	2.5 µM	259.395	198.791	0.766364
2	MCF10A	EGF/Akt	+	-	2.5 µM	271.152	220.534	0.813322
2	MCF10A	EGF/Akt	+	-	2.5 µM	225.091	162.239	0.720771
2	MCF10A	EGF/Akt	+	-	2.5 µM	335.596	232.877	0.693921
2	MCF10A	EGF/Akt	+	-	2.5 µM	227.536	112.38	0.4939
2	MCF10A	EGF/Akt	+	-	2.5 µM	275.254	205.266	0.745733
2	MCF10A	EGF/Akt	+	-	2.5 µM	232.034	182.255	0.785467
2	MCF10A	EGF/Akt	+	-	2.5 µM	302.434	192.255	0.635692
2	MCF10A	EGF/Akt	+	-	2.5 µM	346.995	294.845	0.84971
2	MCF10A	EGF/Akt	+	-	2.5 µM	420.679	364.194	0.865729
2	MCF10A	EGF/Akt	+	-	2.5 µM	235.824	144.464	0.612592
2	MCF10A	EGF/Akt	+	-	2.5 µM	295.228	197.137	0.667745
2	MCF10A	EGF/Akt	+	-	2.5 µM	229.326	124.181	0.541504
2	MCF10A	EGF/Akt	+	-	2.5 µM	294.724	192.859	0.654372
2	MCF10A	EGF/Akt	+	-	2.5 µM	274.66	139.043	0.506237
3	MCF10A	EGF/Akt	+	-	2.5 µM	284.221	157.796	0.555188
3	MCF10A	EGF/Akt	+	-	2.5 µM	261.209	149.414	0.572009
3	MCF10A	EGF/Akt	+	-	2.5 µM	291.33	155.664	0.534322
3	MCF10A	EGF/Akt	+	-	2.5 µM	278.332	162.509	0.583867
3	MCF10A	EGF/Akt	+	-	2.5 µM	229.071	115.908	0.505992
3	MCF10A	EGF/Akt	+	-	2.5 µM	273.515	182.255	0.666344
3	MCF10A	EGF/Akt	+	-	2.5 µM	259.513	178.826	0.689083
3	MCF10A	EGF/Akt	+	-	2.5 µM	262.786	165.722	0.630635
3	MCF10A	EGF/Akt	+	-	2.5 µM	308.276	170.609	0.553429
3	MCF10A	EGF/Akt	+	-	2.5 µM	268.131	157.944	0.589055
3	MCF10A	EGF/Akt	+	-	2.5 µM	250.758	92.748	0.369871
3	MCF10A	EGF/Akt	+	-	2.5 µM	224.708	160.687	0.715092
3	MCF10A	EGF/Akt	+	-	2.5 µM	241.669	146.254	0.605183
3	MCF10A	EGF/Akt	+	-	2.5 µM	193.794	105.982	0.54688
3	MCF10A	EGF/Akt	+	-	2.5 µM	166.723	101.303	0.607613
3	MCF10A	EGF/Akt	+	-	2.5 µM	203.038	182.187	0.897305
3	MCF10A	EGF/Akt	+	-	2.5 µM	118.201	94.145	0.796482
3	MCF10A	EGF/Akt	+	-	2.5 µM	152.073	71.284	0.468749
3	MCF10A	EGF/Akt	+	-	2.5 µM	239.993	181.571	0.756568
3	MCF10A	EGF/Akt	+	-	2.5 µM	158.23	104.109	0.65796
3	MCF10A	EGF/Akt	+	-	2.5 µM	247.082	163.822	0.663027
3	MCF10A	EGF/Akt	+	-	2.5 µM	221.235	183.586	0.829823
3	MCF10A	EGF/Akt	+	-	2.5 µM	250.696	183.408	0.731595
3	MCF10A	EGF/Akt	+	-	2.5 µM	265.993	227.796	0.856398
3	MCF10A	EGF/Akt	+	-	2.5 µM	220.764	112.837	0.51112
3	MCF10A	EGF/Akt	+	-	2.5 µM	201	134.069	0.66701
3	MCF10A	EGF/Akt	+	-	2.5 µM	274.17	201.44	0.734727
3	MCF10A	EGF/Akt	+	-	2.5 µM	216.111	127.485	0.589905
3	MCF10A	EGF/Akt	+	-	2.5 µM	212.553	120.543	0.56712
3	MCF10A	EGF/Akt	+	-	2.5 µM	218.945	137.252	0.626879
3	MCF10A	EGF/Akt	+	-	2.5 µM	226.126	113.943	0.503892
3	MCF10A	EGF/Akt	+	-	2.5 µM	215.427	115.557	0.536409
3	MCF10A	EGF/Akt	+	-	2.5 µM	203.294	123.81	0.609019
3	MCF10A	EGF/Akt	+	-	2.5 µM	193.455	111.036	0.573963
3	MCF10A	EGF/Akt	+	-	2.5 µM	243.06	137.093	0.564029
3	MCF10A	EGF/Akt	+	-	2.5 µM	275.475	184.88	0.671132
3	MCF10A	EGF/Akt	+	-	2.5 µM	242.71	213.247	0.878608
3	MCF10A	EGF/Akt	+	-	2.5 µM	149.119	105.963	0.710594
3	MCF10A	EGF/Akt	+	-	2.5 µM	192.688	118.95	0.617319
3	MCF10A	EGF/Akt	+	-	2.5 µM	203.02	158.6	0.781204
3	MCF10A	EGF/Akt	+	-	2.5 µM	269.891	223.448	0.827919
3	MCF10A	EGF/Akt	+	-	2.5 µM	221.983	132.711	0.597843
3	MCF10A	EGF/Akt	+	-	2.5 µM	155.633	81.953	0.526579
3	MCF10A	EGF/Akt	+	-	2.5 µM	193.038	101.78	0.527254
3	MCF10A	EGF/Akt	+	-	2.5 µM	141.294	36.65	0.259388
3	MCF10A	EGF/Akt	+	-	2.5 µM	142.507	91.518	0.6422
3	MCF10A	EGF/Akt	+	-	2.5 µM	212.112	150.788	0.710889
3	MCF10A	EGF/Akt	+	-	2.5 µM	209.715	143.843	0.685898
3	MCF10A	EGF/Akt	+	-	2.5 µM	208.003	117.301	0.563939
3	MCF10A	EGF/Akt	+	-	2.5 µM	158.496	84.764	0.534802
3	MCF10A	EGF/Akt	+	-	2.5 µM	182.8	129.131	0.706406
3	MCF10A	EGF/Akt	+	-	2.5 µM	256.695	224.876	0.876044
3	MCF10A	EGF/Akt	+	-	2.5 µM	111.252	51.197	0.460189
3	MCF10A	EGF/Akt	+	-	2.5 µM	189.51	145.856	0.769648
3	MCF10A	EGF/Akt	+	-	2.5 µM	216.775	129.489	0.597343
3	MCF10A	EGF/Akt	+	-	2.5 µM	102.45	62.812	0.613099
3	MCF10A	EGF/Akt	+	-	2.5 µM	203.262	94.318	0.464022
3	MCF10A	EGF/Akt	+	-	2.5 µM	115.645	49.766	0.430334
3	MCF10A	EGF/Akt	+	-	2.5 µM	98.753	42.917	0.434589
3	MCF10A	EGF/Akt	+	-	2.5 µM	147.321	39.65	0.26914
3	MCF10A	EGF/Akt	+	-	2.5 µM	133.497	21.711	0.162633
3	MCF10A	EGF/Akt	+	-	2.5 µM	211.225	110.901	0.525037
3	MCF10A	EGF/Akt	+	-	2.5 µM	139.418	102.673	0.73644
3	MCF10A	EGF/Akt	+	-	2.5 µM	177.404	76.573	0.431631
3	MCF10A	EGF/Akt	+	-	2.5 µM	232.266	182.051	0.783804
3	MCF10A	EGF/Akt	+	-	2.5 µM	175.239	89.15	0.508734
3	MCF10A	EGF/Akt	+	-	2.5 µM	168.527	107.609	0.638527
3	MCF10A	EGF/Akt	+	-	2.5 µM	280.618	208.041	0.741367
3	MCF10A	EGF/Akt	+	-	2.5 µM	180.574	85.897	0.475689
3	MCF10A	EGF/Akt	+	-	2.5 µM	174.928	100.906	0.576843
1	MCF10A	iEF++/Akt	+	↑	2.5 µM	171.44	154.888	0.903453
1	MCF10A	iEF++/Akt	+	↑	2.5 µM	138.275	126.588	0.91548
1	MCF10A	iEF++/Akt	+	↑	2.5 µM	91.861	81.26	0.884597
1	MCF10A	iEF++/Akt	+	↑	2.5 µM	111.24	99.691	0.896179
1	MCF10A	iEF++/Akt	+	↑	2.5 µM	148.437	126.979	0.85544
1	MCF10A	iEF++/Akt	+	↑	2.5 µM	129.071	120.053	0.930131
1	MCF10A	iEF++/Akt	+	↑	2.5 µM	138.889	64.749	0.466192
1	MCF10A	iEF++/Akt	+	↑	2.5 µM	61.746	45.743	0.740825
1	MCF10A	iEF++/Akt	+	↑	2.5 µM	66.966	57.185	0.853941
1	MCF10A	iEF++/Akt	+	↑	2.5 µM	133.19	62.957	0.472686
1	MCF10A	iEF++/Akt	+	↑	2.5 µM	133.37	106.127	0.795734
1	MCF10A	iEF++/Akt	+	↑	2.5 µM	59.934	56.526	0.943137
1	MCF10A	iEF++/Akt	+	↑	2.5 µM	166.455	165.912	0.996738
1	MCF10A	iEF++/Akt	+	↑	2.5 µM	133.59	128.957	0.965319
1	MCF10A	iEF++/Akt	+	↑	2.5 µM	94.307	93.319	0.989524
1	MCF10A	iEF++/Akt	+	↑	2.5 µM	111.997	73.001	0.651812
1	MCF10A	iEF++/Akt	+	↑	2.5 µM	40.78	40.63	0.996322
1	MCF10A	iEF++/Akt	+	↑	2.5 µM	60.547	49.025	0.809702
2	MCF10A	iEF++/Akt	+	↑	2.5 µM	210.155	202.024	0.96131
2	MCF10A	iEF++/Akt	+	↑	2.5 µM	213.167	202.693	0.950865
2	MCF10A	iEF++/Akt	+	↑	2.5 µM	191.9	181.583	0.946238
2	MCF10A	iEF++/Akt	+	↑	2.5 µM	66.231	54.667	0.825399
2	MCF10A	iEF++/Akt	+	↑	2.5 µM	108.154	99.042	0.91575
2	MCF10A	iEF++/Akt	+	↑	2.5 µM	172.54	123.786	0.717434
2	MCF10A	iEF++/Akt	+	↑	2.5 µM	223.325	175.2	0.784507
2	MCF10A	iEF++/Akt	+	↑	2.5 µM	162.743	151.108	0.928507
2	MCF10A	iEF++/Akt	+	↑	2.5 µM	128.919	114.286	0.886495
2	MCF10A	iEF++/Akt	+	↑	2.5 µM	154.951	138.379	0.89305
2	MCF10A	iEF++/Akt	+	↑	2.5 µM	375.849	365.057	0.971286
2	MCF10A	iEF++/Akt	+	↑	2.5 µM	386.482	365.733	0.946313
2	MCF10A	iEF++/Akt	+	↑	2.5 µM	123.247	113.651	0.92214
2	MCF10A	iEF++/Akt	+	↑	2.5 µM	182.905	178.37	0.975206
3	MCF10A	iEF++/Akt	+	↑	2.5 µM	113.483	92.096	0.81154
3	MCF10A	iEF++/Akt	+	↑	2.5 µM	336.989	205.668	0.610311
3	MCF10A	iEF++/Akt	+	↑	2.5 µM	186.754	170.753	0.91432
3	MCF10A	iEF++/Akt	+	↑	2.5 µM	365.958	361.844	0.988758
3	MCF10A	iEF++/Akt	+	↑	2.5 µM	286.284	274.222	0.957867
3	MCF10A	iEF++/Akt	+	↑	2.5 µM	355.64	196.193	0.551662
3	MCF10A	iEF++/Akt	+	↑	2.5 µM	252.128	243.961	0.967608
3	MCF10A	iEF++/Akt	+	↑	2.5 µM	198.997	179.649	0.902772
3	MCF10A	iEF++/Akt	+	↑	2.5 µM	201.714	195.517	0.969278
3	MCF10A	iEF++/Akt	+	↑	2.5 µM	296.075	286.792	0.968646
3	MCF10A	iEF++/Akt	+	↑	2.5 µM	67.168	55.949	0.832971
3	MCF10A	iEF++/Akt	+	↑	2.5 µM	70.138	67.333	0.960007
3	MCF10A	iEF++/Akt	+	↑	2.5 µM	67.298	64.425	0.957309
3	MCF10A	iEF++/Akt	+	↑	2.5 µM	77.639	70.459	0.907521
1	MCF10A	iEF-+/Akt	+	↓	2.5 µM	358.805	356.752	0.994278
1	MCF10A	iEF-+/Akt	+	↓	2.5 µM	105.461	92.043	0.872768
1	MCF10A	iEF-+/Akt	+	↓	2.5 µM	108.408	75.753	0.698777
1	MCF10A	iEF-+/Akt	+	↓	2.5 µM	306.271	299.62	0.978284
1	MCF10A	iEF-+/Akt	+	↓	2.5 µM	160.688	109.831	0.683505
1	MCF10A	iEF-+/Akt	+	↓	2.5 µM	379.609	378.346	0.996673
1	MCF10A	iEF-+/Akt	+	↓	2.5 µM	252.556	132.68	0.525349
1	MCF10A	iEF-+/Akt	+	↓	2.5 µM	380.675	204.443	0.537054
1	MCF10A	iEF-+/Akt	+	↓	2.5 µM	153.605	150.439	0.979389
1	MCF10A	iEF-+/Akt	+	↓	2.5 µM	88.675	78.086	0.880586
1	MCF10A	iEF-+/Akt	+	↓	2.5 µM	263.682	240.606	0.912485
1	MCF10A	iEF-+/Akt	+	↓	2.5 µM	125.346	112.37	0.896479
1	MCF10A	iEF-+/Akt	+	↓	2.5 µM	115.353	69.216	0.600036
1	MCF10A	iEF-+/Akt	+	↓	2.5 µM	138.489	93.954	0.678422
1	MCF10A	iEF-+/Akt	+	↓	2.5 µM	119.608	106.671	0.891838
1	MCF10A	iEF-+/Akt	+	↓	2.5 µM	252.125	205.668	0.815738
1	MCF10A	iEF-+/Akt	+	↓	2.5 µM	237.866	80.865	0.33996
1	MCF10A	iEF-+/Akt	+	↓	2.5 µM	120.736	113.623	0.941086
1	MCF10A	iEF-+/Akt	+	↓	2.5 µM	165.37	138.402	0.836923
1	MCF10A	iEF-+/Akt	+	↓	2.5 µM	157.481	97.805	0.621059
1	MCF10A	iEF-+/Akt	+	↓	2.5 µM	241.529	238.774	0.988594
2	MCF10A	iEF-+/Akt	+	↓	2.5 µM	101.07	89.583	0.886346
2	MCF10A	iEF-+/Akt	+	↓	2.5 µM	194.852	62.842	0.322511
2	MCF10A	iEF-+/Akt	+	↓	2.5 µM	219.602	126.344	0.575332
2	MCF10A	iEF-+/Akt	+	↓	2.5 µM	182.068	180.434	0.991025
2	MCF10A	iEF-+/Akt	+	↓	2.5 µM	206.466	200.635	0.971758
2	MCF10A	iEF-+/Akt	+	↓	2.5 µM	368.845	316.145	0.857122
2	MCF10A	iEF-+/Akt	+	↓	2.5 µM	358.159	245.119	0.684386
2	MCF10A	iEF-+/Akt	+	↓	2.5 µM	170.388	163.789	0.961271
2	MCF10A	iEF-+/Akt	+	↓	2.5 µM	296.564	290.806	0.980584
2	MCF10A	iEF-+/Akt	+	↓	2.5 µM	134.14	126.333	0.9418
2	MCF10A	iEF-+/Akt	+	↓	2.5 µM	213.799	208.265	0.974116
2	MCF10A	iEF-+/Akt	+	↓	2.5 µM	246.999	243.115	0.984275
2	MCF10A	iEF-+/Akt	+	↓	2.5 µM	168.784	82.607	0.489424
2	MCF10A	iEF-+/Akt	+	↓	2.5 µM	328.544	325	0.989213
2	MCF10A	iEF-+/Akt	+	↓	2.5 µM	269.819	84.426	0.312899
2	MCF10A	iEF-+/Akt	+	↓	2.5 µM	153.162	138.497	0.904252
2	MCF10A	iEF-+/Akt	+	↓	2.5 µM	171.628	131.452	0.765912
2	MCF10A	iEF-+/Akt	+	↓	2.5 µM	126.35	120.607	0.954547
2	MCF10A	iEF-+/Akt	+	↓	2.5 µM	338.067	41.571	0.122967
2	MCF10A	iEF-+/Akt	+	↓	2.5 µM	83.798	70.47	0.840951
2	MCF10A	iEF-+/Akt	+	↓	2.5 µM	89.395	78.836	0.881884
3	MCF10A	iEF-+/Akt	+	↓	2.5 µM	271.842	265.033	0.974952
3	MCF10A	iEF-+/Akt	+	↓	2.5 µM	109.562	100.456	0.916887
3	MCF10A	iEF-+/Akt	+	↓	2.5 µM	153.912	133.937	0.870218
3	MCF10A	iEF-+/Akt	+	↓	2.5 µM	91.862	76.175	0.829233
3	MCF10A	iEF-+/Akt	+	↓	2.5 µM	348.671	301.595	0.864984
3	MCF10A	iEF-+/Akt	+	↓	2.5 µM	137.291	115.534	0.841526
3	MCF10A	iEF-+/Akt	+	↓	2.5 µM	244.375	236.853	0.969219
3	MCF10A	iEF-+/Akt	+	↓	2.5 µM	159.676	157.203	0.984512
3	MCF10A	iEF-+/Akt	+	↓	2.5 µM	262.145	252.009	0.961334
3	MCF10A	iEF-+/Akt	+	↓	2.5 µM	126.787	113.63	0.896228
3	MCF10A	iEF-+/Akt	+	↓	2.5 µM	188.992	182.866	0.967586
3	MCF10A	iEF-+/Akt	+	↓	2.5 µM	166.604	165.059	0.990727
3	MCF10A	iEF-+/Akt	+	↓	2.5 µM	141.631	115.543	0.815803
3	MCF10A	iEF-+/Akt	+	↓	2.5 µM	253.083	248.223	0.980797
3	MCF10A	iEF-+/Akt	+	↓	2.5 µM	262.544	256.446	0.976773
3	MCF10A	iEF-+/Akt	+	↓	2.5 µM	185.785	177.104	0.953274
3	MCF10A	iEF-+/Akt	+	↓	2.5 µM	137.372	80.638	0.587005
3	MCF10A	iEF-+/Akt	+	↓	2.5 µM	134.75	131.398	0.975124
3	MCF10A	iEF-+/Akt	+	↓	2.5 µM	194.263	168.224	0.86596
3	MCF10A	iEF-+/Akt	+	↓	2.5 µM	174.52	156.799	0.898459
3	MCF10A	iEF-+/Akt	+	↓	2.5 µM	258.534	252.752	0.977635
3	MCF10A	iEF-+/Akt	+	↓	2.5 µM	121.252	79.386	0.654719
3	MCF10A	iEF-+/Akt	+	↓	2.5 µM	77.765	35.75	0.459718

## Sheet: MDA-MB-231 - PR
N	Cell Line	Condition	EGF	iEF	Polarization Ratio
1	MDA-MB-231	Control	-	-	1
1	MDA-MB-231	Control	-	-	0
1	MDA-MB-231	Control	-	-	0
1	MDA-MB-231	Control	-	-	1
1	MDA-MB-231	Control	-	-	0
1	MDA-MB-231	Control	-	-	0.49
1	MDA-MB-231	Control	-	-	0
1	MDA-MB-231	Control	-	-	0.25
1	MDA-MB-231	Control	-	-	0.12
1	MDA-MB-231	Control	-	-	0.81
1	MDA-MB-231	Control	-	-	0.79
1	MDA-MB-231	Control	-	-	0.23
1	MDA-MB-231	Control	-	-	0.06
1	MDA-MB-231	Control	-	-	0.91
1	MDA-MB-231	Control	-	-	0.43
1	MDA-MB-231	Control	-	-	0.07
1	MDA-MB-231	Control	-	-	0
1	MDA-MB-231	Control	-	-	0
1	MDA-MB-231	Control	-	-	0
2	MDA-MB-231	Control	-	-	0
2	MDA-MB-231	Control	-	-	0.97
2	MDA-MB-231	Control	-	-	0.85
2	MDA-MB-231	Control	-	-	0.9
2	MDA-MB-231	Control	-	-	1
2	MDA-MB-231	Control	-	-	0.85
2	MDA-MB-231	Control	-	-	0.7
2	MDA-MB-231	Control	-	-	0.46
2	MDA-MB-231	Control	-	-	0.83
2	MDA-MB-231	Control	-	-	0.5
2	MDA-MB-231	Control	-	-	0.53
2	MDA-MB-231	Control	-	-	0
2	MDA-MB-231	Control	-	-	1
2	MDA-MB-231	Control	-	-	0.29
2	MDA-MB-231	Control	-	-	0.69
2	MDA-MB-231	Control	-	-	1
2	MDA-MB-231	Control	-	-	0
2	MDA-MB-231	Control	-	-	0
2	MDA-MB-231	Control	-	-	0.29
2	MDA-MB-231	Control	-	-	0
3	MDA-MB-231	Control	-	-	0.28
3	MDA-MB-231	Control	-	-	0.07
3	MDA-MB-231	Control	-	-	0.9
3	MDA-MB-231	Control	-	-	1
3	MDA-MB-231	Control	-	-	0
3	MDA-MB-231	Control	-	-	0
3	MDA-MB-231	Control	-	-	0
3	MDA-MB-231	Control	-	-	0
3	MDA-MB-231	Control	-	-	0.88
3	MDA-MB-231	Control	-	-	0
3	MDA-MB-231	Control	-	-	0.71
3	MDA-MB-231	Control	-	-	1
3	MDA-MB-231	Control	-	-	0.39
3	MDA-MB-231	Control	-	-	0.25
3	MDA-MB-231	Control	-	-	0
3	MDA-MB-231	Control	-	-	1
3	MDA-MB-231	Control	-	-	1
3	MDA-MB-231	Control	-	-	1
3	MDA-MB-231	Control	-	-	0.15
3	MDA-MB-231	Control	-	-	0.5
3	MDA-MB-231	Control	-	-	0.38
3	MDA-MB-231	Control	-	-	0
3	MDA-MB-231	Control	-	-	0.18
1	MDA-MB-231	iEF+-	-	↑	0.32
1	MDA-MB-231	iEF+-	-	↑	0.46
1	MDA-MB-231	iEF+-	-	↑	0
1	MDA-MB-231	iEF+-	-	↑	0.71
1	MDA-MB-231	iEF+-	-	↑	0.46
1	MDA-MB-231	iEF+-	-	↑	0
1	MDA-MB-231	iEF+-	-	↑	0
1	MDA-MB-231	iEF+-	-	↑	0.47
1	MDA-MB-231	iEF+-	-	↑	0
1	MDA-MB-231	iEF+-	-	↑	0
1	MDA-MB-231	iEF+-	-	↑	0.06
1	MDA-MB-231	iEF+-	-	↑	1
1	MDA-MB-231	iEF+-	-	↑	0
1	MDA-MB-231	iEF+-	-	↑	0
2	MDA-MB-231	iEF+-	-	↑	0.17
2	MDA-MB-231	iEF+-	-	↑	0.08
2	MDA-MB-231	iEF+-	-	↑	0
2	MDA-MB-231	iEF+-	-	↑	0.93
2	MDA-MB-231	iEF+-	-	↑	0.69
2	MDA-MB-231	iEF+-	-	↑	0.08
2	MDA-MB-231	iEF+-	-	↑	0
2	MDA-MB-231	iEF+-	-	↑	1
2	MDA-MB-231	iEF+-	-	↑	1
2	MDA-MB-231	iEF+-	-	↑	0
2	MDA-MB-231	iEF+-	-	↑	0.36
2	MDA-MB-231	iEF+-	-	↑	0.26
2	MDA-MB-231	iEF+-	-	↑	0
2	MDA-MB-231	iEF+-	-	↑	1
2	MDA-MB-231	iEF+-	-	↑	0.67
2	MDA-MB-231	iEF+-	-	↑	0
3	MDA-MB-231	iEF+-	-	↑	0
3	MDA-MB-231	iEF+-	-	↑	0.15
3	MDA-MB-231	iEF+-	-	↑	0
3	MDA-MB-231	iEF+-	-	↑	1
3	MDA-MB-231	iEF+-	-	↑	1
3	MDA-MB-231	iEF+-	-	↑	0
3	MDA-MB-231	iEF+-	-	↑	0
3	MDA-MB-231	iEF+-	-	↑	0.67
3	MDA-MB-231	iEF+-	-	↑	0
3	MDA-MB-231	iEF+-	-	↑	0.15
3	MDA-MB-231	iEF+-	-	↑	0
3	MDA-MB-231	iEF+-	-	↑	0.62
3	MDA-MB-231	iEF+-	-	↑	1
3	MDA-MB-231	iEF+-	-	↑	1
3	MDA-MB-231	iEF+-	-	↑	0
1	MDA-MB-231	iEF--	-	↓	0.07
1	MDA-MB-231	iEF--	-	↓	0
1	MDA-MB-231	iEF--	-	↓	1
1	MDA-MB-231	iEF--	-	↓	0
1	MDA-MB-231	iEF--	-	↓	1
1	MDA-MB-231	iEF--	-	↓	0.82
1	MDA-MB-231	iEF--	-	↓	0
1	MDA-MB-231	iEF--	-	↓	0.64
1	MDA-MB-231	iEF--	-	↓	1
1	MDA-MB-231	iEF--	-	↓	0.07
2	MDA-MB-231	iEF--	-	↓	0.21
2	MDA-MB-231	iEF--	-	↓	0.67
2	MDA-MB-231	iEF--	-	↓	1
2	MDA-MB-231	iEF--	-	↓	0.15
2	MDA-MB-231	iEF--	-	↓	0.18
2	MDA-MB-231	iEF--	-	↓	0.17
2	MDA-MB-231	iEF--	-	↓	1
2	MDA-MB-231	iEF--	-	↓	1
2	MDA-MB-231	iEF--	-	↓	0.38
2	MDA-MB-231	iEF--	-	↓	0.67
3	MDA-MB-231	iEF--	-	↓	0
3	MDA-MB-231	iEF--	-	↓	0.43
3	MDA-MB-231	iEF--	-	↓	1
3	MDA-MB-231	iEF--	-	↓	0
3	MDA-MB-231	iEF--	-	↓	0
3	MDA-MB-231	iEF--	-	↓	1
3	MDA-MB-231	iEF--	-	↓	0.45
3	MDA-MB-231	iEF--	-	↓	1
3	MDA-MB-231	iEF--	-	↓	0.11
3	MDA-MB-231	iEF--	-	↓	0.04
3	MDA-MB-231	iEF--	-	↓	0.75
3	MDA-MB-231	iEF--	-	↓	0.47
3	MDA-MB-231	iEF--	-	↓	1
1	MDA-MB-231	EGF	+	-	0.26
1	MDA-MB-231	EGF	+	-	0.63
1	MDA-MB-231	EGF	+	-	0.89
1	MDA-MB-231	EGF	+	-	1
1	MDA-MB-231	EGF	+	-	0.38
1	MDA-MB-231	EGF	+	-	0
1	MDA-MB-231	EGF	+	-	1
1	MDA-MB-231	EGF	+	-	1
1	MDA-MB-231	EGF	+	-	0
1	MDA-MB-231	EGF	+	-	0.67
1	MDA-MB-231	EGF	+	-	0
1	MDA-MB-231	EGF	+	-	1
1	MDA-MB-231	EGF	+	-	1
1	MDA-MB-231	EGF	+	-	0.38
1	MDA-MB-231	EGF	+	-	1
1	MDA-MB-231	EGF	+	-	0
1	MDA-MB-231	EGF	+	-	0.75
1	MDA-MB-231	EGF	+	-	0.86
1	MDA-MB-231	EGF	+	-	1
1	MDA-MB-231	EGF	+	-	0.92
1	MDA-MB-231	EGF	+	-	0
1	MDA-MB-231	EGF	+	-	0.42
1	MDA-MB-231	EGF	+	-	1
1	MDA-MB-231	EGF	+	-	0.77
1	MDA-MB-231	EGF	+	-	0
2	MDA-MB-231	EGF	+	-	1
2	MDA-MB-231	EGF	+	-	0.36
2	MDA-MB-231	EGF	+	-	0.09
2	MDA-MB-231	EGF	+	-	1
2	MDA-MB-231	EGF	+	-	1
2	MDA-MB-231	EGF	+	-	0.92
2	MDA-MB-231	EGF	+	-	0.25
2	MDA-MB-231	EGF	+	-	0.83
2	MDA-MB-231	EGF	+	-	0.85
2	MDA-MB-231	EGF	+	-	1
2	MDA-MB-231	EGF	+	-	1
2	MDA-MB-231	EGF	+	-	0.14
2	MDA-MB-231	EGF	+	-	0.56
2	MDA-MB-231	EGF	+	-	1
2	MDA-MB-231	EGF	+	-	0
2	MDA-MB-231	EGF	+	-	0.65
2	MDA-MB-231	EGF	+	-	0.12
2	MDA-MB-231	EGF	+	-	0.37
2	MDA-MB-231	EGF	+	-	0.69
2	MDA-MB-231	EGF	+	-	1
2	MDA-MB-231	EGF	+	-	1
2	MDA-MB-231	EGF	+	-	0.18
2	MDA-MB-231	EGF	+	-	1
2	MDA-MB-231	EGF	+	-	1
2	MDA-MB-231	EGF	+	-	1
2	MDA-MB-231	EGF	+	-	0.24
2	MDA-MB-231	EGF	+	-	0
2	MDA-MB-231	EGF	+	-	1
3	MDA-MB-231	EGF	+	-	0.5
3	MDA-MB-231	EGF	+	-	1
3	MDA-MB-231	EGF	+	-	0.5
3	MDA-MB-231	EGF	+	-	1
3	MDA-MB-231	EGF	+	-	0
3	MDA-MB-231	EGF	+	-	1
3	MDA-MB-231	EGF	+	-	0.96
3	MDA-MB-231	EGF	+	-	0
3	MDA-MB-231	EGF	+	-	0
3	MDA-MB-231	EGF	+	-	0
3	MDA-MB-231	EGF	+	-	0.77
3	MDA-MB-231	EGF	+	-	1
3	MDA-MB-231	EGF	+	-	0
3	MDA-MB-231	EGF	+	-	0.26
3	MDA-MB-231	EGF	+	-	0.04
3	MDA-MB-231	EGF	+	-	0.42
3	MDA-MB-231	EGF	+	-	0.52
3	MDA-MB-231	EGF	+	-	0
3	MDA-MB-231	EGF	+	-	0.35
3	MDA-MB-231	EGF	+	-	0.17
3	MDA-MB-231	EGF	+	-	0.38
3	MDA-MB-231	EGF	+	-	0.32
3	MDA-MB-231	EGF	+	-	0.9
3	MDA-MB-231	EGF	+	-	0.53
3	MDA-MB-231	EGF	+	-	1
3	MDA-MB-231	EGF	+	-	0
3	MDA-MB-231	EGF	+	-	0.61
3	MDA-MB-231	EGF	+	-	0.96
3	MDA-MB-231	EGF	+	-	0
1	MDA-MB-231	iEF++	+	↑	0
1	MDA-MB-231	iEF++	+	↑	0.29
1	MDA-MB-231	iEF++	+	↑	0.36
1	MDA-MB-231	iEF++	+	↑	0
1	MDA-MB-231	iEF++	+	↑	1
1	MDA-MB-231	iEF++	+	↑	0.28
1	MDA-MB-231	iEF++	+	↑	0
1	MDA-MB-231	iEF++	+	↑	0.19
1	MDA-MB-231	iEF++	+	↑	0.86
2	MDA-MB-231	iEF++	+	↑	0.33
2	MDA-MB-231	iEF++	+	↑	0
2	MDA-MB-231	iEF++	+	↑	0
2	MDA-MB-231	iEF++	+	↑	0
2	MDA-MB-231	iEF++	+	↑	0
2	MDA-MB-231	iEF++	+	↑	0.07
2	MDA-MB-231	iEF++	+	↑	0
2	MDA-MB-231	iEF++	+	↑	0.63
2	MDA-MB-231	iEF++	+	↑	1
2	MDA-MB-231	iEF++	+	↑	0.5
3	MDA-MB-231	iEF++	+	↑	1
3	MDA-MB-231	iEF++	+	↑	0
3	MDA-MB-231	iEF++	+	↑	0
3	MDA-MB-231	iEF++	+	↑	0.9
3	MDA-MB-231	iEF++	+	↑	0.06
3	MDA-MB-231	iEF++	+	↑	1
3	MDA-MB-231	iEF++	+	↑	0.25
3	MDA-MB-231	iEF++	+	↑	0.2
3	MDA-MB-231	iEF++	+	↑	0.67
3	MDA-MB-231	iEF++	+	↑	0.68
3	MDA-MB-231	iEF++	+	↑	0.48
3	MDA-MB-231	iEF++	+	↑	0.33
1	MDA-MB-231	iEF-+	+	↓	0.82
1	MDA-MB-231	iEF-+	+	↓	0.36
1	MDA-MB-231	iEF-+	+	↓	0.13
1	MDA-MB-231	iEF-+	+	↓	0.45
1	MDA-MB-231	iEF-+	+	↓	0.3
1	MDA-MB-231	iEF-+	+	↓	0.41
1	MDA-MB-231	iEF-+	+	↓	0
1	MDA-MB-231	iEF-+	+	↓	0.92
1	MDA-MB-231	iEF-+	+	↓	0.2
2	MDA-MB-231	iEF-+	+	↓	0.59
2	MDA-MB-231	iEF-+	+	↓	0.38
2	MDA-MB-231	iEF-+	+	↓	0
2	MDA-MB-231	iEF-+	+	↓	0.95
2	MDA-MB-231	iEF-+	+	↓	0.59
2	MDA-MB-231	iEF-+	+	↓	0.51
2	MDA-MB-231	iEF-+	+	↓	0.64
2	MDA-MB-231	iEF-+	+	↓	0.5
3	MDA-MB-231	iEF-+	+	↓	1
3	MDA-MB-231	iEF-+	+	↓	0.79
3	MDA-MB-231	iEF-+	+	↓	1
3	MDA-MB-231	iEF-+	+	↓	1
3	MDA-MB-231	iEF-+	+	↓	0.63
3	MDA-MB-231	iEF-+	+	↓	0.58
3	MDA-MB-231	iEF-+	+	↓	0
3	MDA-MB-231	iEF-+	+	↓	1
3	MDA-MB-231	iEF-+	+	↓	0.25

## Sheet: MCF10CA1a - PR
N	Cell Line	Condition	EGF	iEF	Polarization Ratio
1	MCF10CA1a	Control	-	-	0.35
1	MCF10CA1a	Control	-	-	0.44
1	MCF10CA1a	Control	-	-	0.07
1	MCF10CA1a	Control	-	-	0.38
1	MCF10CA1a	Control	-	-	0.09
1	MCF10CA1a	Control	-	-	0.12
1	MCF10CA1a	Control	-	-	0
1	MCF10CA1a	Control	-	-	0.17
1	MCF10CA1a	Control	-	-	0.69
1	MCF10CA1a	Control	-	-	0.4
1	MCF10CA1a	Control	-	-	0
1	MCF10CA1a	Control	-	-	0.06
1	MCF10CA1a	Control	-	-	0.33
1	MCF10CA1a	Control	-	-	0.39
1	MCF10CA1a	Control	-	-	0.74
1	MCF10CA1a	Control	-	-	0
1	MCF10CA1a	Control	-	-	0.27
1	MCF10CA1a	Control	-	-	0.29
1	MCF10CA1a	Control	-	-	0.31
1	MCF10CA1a	Control	-	-	1
1	MCF10CA1a	Control	-	-	0.7
1	MCF10CA1a	Control	-	-	0.95
1	MCF10CA1a	Control	-	-	0
1	MCF10CA1a	Control	-	-	0.56
1	MCF10CA1a	Control	-	-	0.9
2	MCF10CA1a	Control	-	-	0.57
2	MCF10CA1a	Control	-	-	0.22
2	MCF10CA1a	Control	-	-	0.96
2	MCF10CA1a	Control	-	-	0.33
2	MCF10CA1a	Control	-	-	0.21
2	MCF10CA1a	Control	-	-	0.29
2	MCF10CA1a	Control	-	-	0.24
2	MCF10CA1a	Control	-	-	0.11
2	MCF10CA1a	Control	-	-	0.27
2	MCF10CA1a	Control	-	-	0
2	MCF10CA1a	Control	-	-	0.28
2	MCF10CA1a	Control	-	-	0.35
2	MCF10CA1a	Control	-	-	0.28
2	MCF10CA1a	Control	-	-	0.07
2	MCF10CA1a	Control	-	-	0.38
2	MCF10CA1a	Control	-	-	0.12
2	MCF10CA1a	Control	-	-	0.32
2	MCF10CA1a	Control	-	-	1
2	MCF10CA1a	Control	-	-	0.34
2	MCF10CA1a	Control	-	-	0
2	MCF10CA1a	Control	-	-	0.62
2	MCF10CA1a	Control	-	-	0.33
2	MCF10CA1a	Control	-	-	0.22
2	MCF10CA1a	Control	-	-	0.22
2	MCF10CA1a	Control	-	-	0.28
2	MCF10CA1a	Control	-	-	0.06
2	MCF10CA1a	Control	-	-	0.26
2	MCF10CA1a	Control	-	-	0
2	MCF10CA1a	Control	-	-	0.58
2	MCF10CA1a	Control	-	-	0.36
3	MCF10CA1a	Control	-	-	1
3	MCF10CA1a	Control	-	-	0.27
3	MCF10CA1a	Control	-	-	0.97
3	MCF10CA1a	Control	-	-	0.32
3	MCF10CA1a	Control	-	-	0.12
3	MCF10CA1a	Control	-	-	1
3	MCF10CA1a	Control	-	-	0.22
[truncated: 261 more rows]

## Sheet: MCF10A - PR
N	Cell Line	Condition	EGF	iEF	Polarization Ratio
[truncated: 229 more rows]

[truncated: 6 more sheets: MDA-MB-231 Western, MCF10CA1 - Western, MCF10A - Western, MDA-MB-231 - Transwell, MCF10CA1a - Transwell, MCF10A - Transwell]
